# Supplementary material for: SNORA14A inhibits hepatoblastoma cell proliferation by regulating SDHB-mediated succinate metabolism
Source: Cell Death Discov. 2023 Jan 30;9:36. doi: 10.1038/s41420-023-01325-0 (PMC9886955; doi:10.1038/s41420-023-01325-0)
Supplement: Supplementary file 11 — Table S1 [file 41420_2023_1325_MOESM11_ESM.xlsx]

## Sheet: up_T_vs_N
Table S1: The significantly differentially expressed snoRNAs in four HB tissues compared to matched NT tissues were identified by snoRNA sequencing.
Differentially Expressed SnoRNA of up_T_vs_N # Fold Change cut-off: 0.585 # P-value cut-off: 0.05 Column A: SnoRNA ID, name of the SnoRNA. Column B-I: reads number for raw data. Column J-Q: reads number for normalized data. Column R-S: normalized reads number of each group (averaged normalized reads of replicate samples, log2 transformed). Column T: fold change of normalized reads number(log2 tra…
ID	N1_raw	N2_raw	N4_raw	N5_raw	T1_raw	T2_raw	T4_raw	T5_raw	N1_norm	N2_norm	N4_norm	N5_norm	T1_norm	T2_norm	T4_norm	T5_norm	N	T	fold_change	pv	fdr	snoRNA_Locus	snoRNA_Length	Gene	Gene_Name
ENST00000363738	218	137	48	129	2748	5351	4160	18389	23.953	12.0797	4.72128	11.6627	290.595	375.667	276.403	231.504	3.72292	8.19791	4.47499	0.00261099	0.136024	chr14:100968111-100968185	74	ENSG00000200608	SNORD114-11
ENST00000458961	312	880	300	392	351	1902	1363	7177	34.2813	77.5922	29.508	35.4401	37.1174	133.53	90.562	90.353	5.46941	6.45928	0.989866	0.0496048	0.214451	chr15:25278343-25278409	66	ENSG00000239169	SNORD109B
ENST00000459128	312	880	300	392	351	1902	1363	7177	34.2813	77.5922	29.508	35.4401	37.1174	133.53	90.562	90.353	5.46941	6.45928	0.989866	0.0496048	0.214451	chr15:25041974-25042040	66	ENSG00000274640	SNORD109A
ENST00000384408	336	530	269	212	447	1205	799	4226	36.9183	46.7317	26.4588	19.1666	47.2692	84.5969	53.0881	53.2021	5.01876	5.89819	0.879425	0.020843	0.155906	chr15:25079058-25079149	91	ENSG00000207137	SNORD116-13
ENST00000516517	6583	9177	6667	9677	13003	20025	17330	113774	723.314	809.163	655.766	874.882	1375.04	1405.85	1151.46	1432.33	9.58098	10.3894	0.808407	0.000405828	0.0758899	chr15:25097663-25097754	91	ENSG00000252326	SNORD116-25
ENST00000630615	78	201	73	196	174	418	282	1615	8.57033	17.7228	7.18027	17.72	18.4001	29.3457	18.737	20.3316	3.68911	4.44649	0.757379	0.0251971	0.165333	chr3:52688882-52688961	79	ENSG00000280904	AC104446.3
ENST00000516978	77	203	73	197	174	419	279	1611	8.46045	17.8991	7.18027	17.8104	18.4001	29.4159	18.5376	20.2813	3.69349	4.44352	0.750026	0.0260819	0.165333	chr3:52688890-52688962	72	ENSG00000252787	AC104446.1
ENST00000516006	5299	10486	6489	9332	9774	22448	12261	96325	582.233	924.582	638.258	843.691	1033.58	1575.96	814.659	1212.66	9.54553	10.1791	0.63353	0.0248364	0.165333	chr15:25099499-25099594	95	ENSG00000251815	SNORD116-26

## Sheet: dn_T_vs_N
Differentially Expressed SnoRNA of dn_T_vs_N # Fold Change cut-off: 0.585 # P-value cut-off: 0.05 Column A: SnoRNA ID, name of the SnoRNA. Column B-I: reads number for raw data. Column J-Q: reads number for normalized data. Column R-S: normalized reads number of each group (averaged normalized reads of replicate samples, log2 transformed). Column T: fold change of normalized reads number(log2 tra…
ID	N1_raw	N2_raw	N4_raw	N5_raw	T1_raw	T2_raw	T4_raw	T5_raw	N1_norm	N2_norm	N4_norm	N5_norm	T1_norm	T2_norm	T4_norm	T5_norm	N	T	fold_change	pv	fdr	snoRNA_Locus	snoRNA_Length	Gene	Gene_Name
ENST00000384339	16	37	16	25	5	40	9	138	1.75802	3.2624	1.57376	2.26021	0.528738	2.8082	0.597988	1.73732	1.21014	0.602228	-0.607908	0.0231943	0.161361	chr8:98042086-98042217	131	ENSG00000207067	SNORA72
ENST00000363389	1477	1513	1517	1879	968	1733	1180	7026	162.287	133.406	149.212	169.877	102.364	121.665	78.4029	88.452	7.26487	6.61207	-0.652798	0.0357801	0.195717	chr19:49491175-49491260	85	ENSG00000200259	SNORD35A
ENST00000364849	27864	57927	27712	25045	16014	42699	27142	141369	3061.58	5107.6	2725.75	2264.28	1693.44	2997.68	1803.4	1779.73	11.6838	11.0145	-0.669346	0.0388812	0.203694	chr8:66922467-66922555	88	ENSG00000254341	SNORD87
ENST00000363723	198	1301	689	370	119	1072	648	1379	21.7554	114.713	67.77	33.4511	12.584	75.2597	43.0552	17.3606	5.89536	5.21587	-0.679494	0.0416527	0.203694	chr15:25230838-25230919	81	ENSG00000200593	SNORD115-33
ENST00000384048	24701	59546	20539	30979	14588	51884	24132	83249	2714.05	5250.35	2020.21	2800.76	1542.65	3642.51	1603.41	1048.04	11.6423	10.9361	-0.706164	0.0258662	0.165333	chr19:3982507-3982572	65	ENSG00000206775	SNORD37
ENST00000579171	4057	6026	4780	3811	2927	3795	4032	19830	445.767	531.33	470.16	344.546	309.523	266.428	267.899	249.645	8.80752	8.09526	-0.712261	0.0184996	0.149907	chrCHR_HSCHR6_MHC_DBB_CTG1:31523278-31523355	77	ENSG00000264591	SNORD84
ENST00000580739	4057	6026	4780	3811	2927	3795	4032	19830	445.767	531.33	470.16	344.546	309.523	266.428	267.899	249.645	8.80752	8.09526	-0.712261	0.0184996	0.149907	chrCHR_HSCHR6_MHC_COX_CTG1:31528550-31528627	77	ENSG00000265607	SNORD84
ENST00000581604	4057	6026	4780	3811	2927	3795	4032	19830	445.767	531.33	470.16	344.546	309.523	266.428	267.899	249.645	8.80752	8.09526	-0.712261	0.0184996	0.149907	chrCHR_HSCHR6_MHC_SSTO_CTG1:31531850-31531927	77	ENSG00000263442	SNORD84
ENST00000582289	4057	6026	4780	3811	2927	3795	4032	19830	445.767	531.33	470.16	344.546	309.523	266.428	267.899	249.645	8.80752	8.09526	-0.712261	0.0184996	0.149907	chrCHR_HSCHR6_MHC_MCF_CTG1:31617447-31617524	77	ENSG00000266755	SNORD84
ENST00000582411	4057	6026	4780	3811	2927	3795	4032	19830	445.767	531.33	470.16	344.546	309.523	266.428	267.899	249.645	8.80752	8.09526	-0.712261	0.0184996	0.149907	chrCHR_HSCHR6_MHC_MANN_CTG1:31580561-31580638	77	ENSG00000265325	SNORD84
ENST00000583430	4057	6026	4780	3811	2927	3795	4032	19830	445.767	531.33	470.16	344.546	309.523	266.428	267.899	249.645	8.80752	8.09526	-0.712261	0.0184996	0.149907	chrCHR_HSCHR6_MHC_QBL_CTG1:31531364-31531441	77	ENSG00000266646	SNORD84
ENST00000584275	4057	6026	4780	3811	2927	3795	4032	19830	445.767	531.33	470.16	344.546	309.523	266.428	267.899	249.645	8.80752	8.09526	-0.712261	0.0184996	0.149907	chr6:31541101-31541178	77	ENSG00000265236	SNORD84
ENST00000362761	7154	9755	6151	6864	3838	9181	3668	32013	786.053	860.127	605.012	620.563	405.86	644.551	243.713	403.019	9.48792	8.72923	-0.758685	0.00716472	0.136024	chr19:49490615-49490699	84	ENSG00000199631	SNORD33
ENST00000384390	665	645	486	640	398	745	220	2327	73.0675	56.8716	47.8029	57.8614	42.0876	52.3027	14.6175	29.2952	5.88266	5.11585	-0.76681	0.0353319	0.195717	chr11:123058909-123058995	86	ENSG00000207118	SNORD14D
ENST00000365530	174528	406356	208248	183936	135937	261068	169527	755154	19176.4	35829.6	20483.3	16629.4	14375	18328.3	11263.9	9506.81	14.4912	13.7066	-0.784651	0.0396402	0.203694	chr2:231460371-231460440	69	ENSG00000202400	SNORD82
ENST00000363981	118395	160387	114453	108915	73257	140945	53153	524113	13008.8	14141.8	11257.6	9846.83	7746.76	9895.03	3531.65	6598.18	13.5584	12.7613	-0.797057	0.0129051	0.149907	chr11:62855012-62855083	71	ENSG00000275996	SNORD27
ENST00000386910	2054	2401	1350	2126	979	2155	1697	5186	225.685	211.703	132.786	192.208	103.527	151.292	112.754	65.2878	7.57513	6.75909	-0.816038	0.0492032	0.214451	chr19:10107651-10107735	84	ENSG00000209645	SNORD105
ENST00000411005	1097	2909	1565	1694	998	2100	945	5768	120.534	256.495	153.933	153.152	105.536	147.43	62.7888	72.6147	7.41894	6.60277	-0.816164	0.0366315	0.195717	chr5:138558970-138559039	69	ENSG00000222937	SNORD63B
ENST00000362607	127	132	95	169	60	49	109	884	13.9542	11.6388	9.34419	15.279	6.34486	3.44004	7.2423	11.1289	3.66153	2.83573	-0.825803	0.0317188	0.190124	chr13:45337480-45337609	129	ENSG00000199477	SNORA31
ENST00000364009	1647	2681	1570	1823	1203	1578	949	8952	180.966	236.392	154.425	164.814	127.214	110.783	63.0545	112.699	7.52551	6.69401	-0.831501	0.0191685	0.149907	chr11:123058077-123058161	84	ENSG00000200879	SNORD14E
ENST00000384581	228	369	386	488	205	181	225	2243	25.0517	32.5358	37.9669	44.1193	21.6783	12.7071	14.9497	28.2377	5.13004	4.2849	-0.845145	0.036608	0.195717	chr1:28579764-28579893	129	ENSG00000278274	SNORA61
ENST00000384262	543091	1026387	877724	1003444	344607	457230	849349	4337817	59672.7	90499.6	86332.9	90719.7	36441.4	32099.8	56433.4	54609.8	16.3199	15.4543	-0.865619	0.0168507	0.149907	chr5:138561043-138561110	67	ENSG00000206989	SNORD63
ENST00000364456	70	397	183	98	21	280	193	255	7.69132	35.0047	17.9999	8.86002	2.2207	19.6574	12.8235	3.21026	4.12837	3.25972	-0.868654	0.0497476	0.214451	chr15:25209918-25209999	81	ENSG00000201326	SNORD115-22
ENST00000391145	30454	28598	32880	33100	25326	9370	22714	128143	3346.16	2521.57	3234.07	2992.52	2678.17	657.82	1509.19	1613.22	11.5621	10.657	-0.90504	0.0132914	0.149907	chr9:122880213-122880323	110	ENSG00000212447	SNORD90
ENST00000458770	43096	89968	57100	52105	29444	57245	43059	110761	4735.22	7932.75	5616.35	4710.73	3113.63	4018.88	2860.98	1394.4	12.4891	11.4753	-1.0138	0.00950458	0.149907	chr19:10109757-10109835	78	ENSG00000238531	SNORD105B
ENST00000384574	180	269	212	229	100	138	157	890	19.7777	23.7185	20.8523	20.7035	10.5748	9.68828	10.4316	11.2044	4.41704	3.40255	-1.01449	0.00232172	0.136024	chr11:93732361-93732499	138	ENSG00000207304	SNORA8
ENST00000365161	22158	35771	17889	24432	10069	22783	9922	109001	2434.63	3154.04	1759.56	2208.86	1064.77	1599.48	659.249	1372.24	11.2224	10.1973	-1.02516	0.0044792	0.136024	chr1:44777843-44777912	69	ENSG00000202031	SNORD38A
ENST00000458892	342713	403071	430020	501556	232108	229611	263639	1553357	37655.9	35540	42296.7	45344.9	24544.9	16119.8	17517	19555.6	15.2952	14.2463	-1.04892	0.00566888	0.136024	chr14:45110883-45110968	85	ENSG00000239043	SNORD127
ENST00000386847	95	201	99	123	57	79	94	428	10.4382	17.7228	9.73763	11.1202	6.02762	5.54619	6.24566	5.38819	3.62699	2.56118	-1.06581	0.0461472	0.213075	chr17:7574713-7574847	134	ENSG00000209582	SNORA48
ENST00000363753	413303	471858	413210	442831	263873	190948	279137	1530980	45412.1	41605.1	40643.3	40035.6	27904	13405.5	18546.7	19273.9	15.3555	14.2719	-1.08355	0.00219471	0.136024	chr15:66503243-66503314	71	ENSG00000200623	SNORD18A
ENST00000391141	4	6	8	16	1	4	4	49	0.439504	0.529038	0.786879	1.44653	0.105748	0.28082	0.265773	0.616873	-0.15122	-1.26083	-1.10961	0.0330726	0.191933	chr12:98599635-98599883	248	ENSG00000212443	SNORA53
ENST00000364394	28	80	31	42	22	39	10	140	3.07653	7.05384	3.04916	3.79715	2.32645	2.73799	0.664431	1.76249	2.11908	0.980275	-1.13881	0.0487221	0.214451	chr4:151102057-151102128	71	ENSG00000201264	SNORD73B
ENST00000384342	1352	2536	997	1403	770	931	664	5733	148.552	223.607	98.0648	126.843	81.4257	65.3608	44.1182	72.1741	7.22271	6.04154	-1.18117	0.0448303	0.209582	chr1:28580920-28581056	136	ENSG00000274582	SNORA16A
ENST00000628458	1352	2536	997	1403	770	931	662	5733	148.552	223.607	98.0648	126.843	81.4257	65.3608	43.9854	72.1741	7.22271	6.04082	-1.1819	0.0447285	0.209582	chr1:28580920-28581054	134	ENSG00000280498	SNORA16A
ENST00000390833	894	1454	816	862	591	599	373	2981	98.2291	128.204	80.2617	77.932	62.4969	42.0527	24.7833	37.5285	6.58881	5.38596	-1.20285	0.0173597	0.149907	chr11:46762389-46762499	110	ENSG00000212135	SNORD67
ENST00000362805	1397	2552	2357	1733	876	1545	646	6631	153.497	225.017	231.834	156.678	92.635	108.467	42.9223	83.4792	7.58388	6.35713	-1.22676	0.0320263	0.190124	chr11:93721797-93721866	69	ENSG00000273885	AP003499.3
ENST00000391162	59	181	70	87	32	84	34	312	6.48268	15.9593	6.88519	7.86553	3.38393	5.89721	2.25907	3.92784	3.23238	1.98805	-1.24433	0.0409799	0.203694	chr10:100237156-100237302	146	ENSG00000212464	SNORA12
ENST00000386062	4095	6661	5294	4884	1895	4171	1631	19213	449.942	587.32	520.717	441.554	200.392	292.825	108.369	241.877	8.96574	7.72086	-1.24487	0.00786526	0.136024	chr4:151103827-151103891	64	ENSG00000208797	SNORD73A
ENST00000383903	85343	99121	83143	67854	45618	49449	30254	261489	9377.15	8739.79	8177.94	6134.57	4824	3471.56	2010.17	3291.95	12.985	11.7311	-1.25392	0.00682181	0.136024	chr16:2155023-2155105	82	ENSG00000206630	SNORD60
ENST00000426867	612	951	642	472	213	408	245	2980	67.2441	83.8525	63.1471	42.6727	22.5243	28.6436	16.2786	37.5159	6.0074	4.71922	-1.28818	0.0424815	0.203694	chr9:131490486-131490571	85	ENSG00000231587	SNORD62B
ENST00000428514	612	951	642	472	213	408	245	2980	67.2441	83.8525	63.1471	42.6727	22.5243	28.6436	16.2786	37.5159	6.0074	4.71922	-1.28818	0.0424815	0.203694	chr9:131485665-131485750	85	ENSG00000235284	SNORD62A
ENST00000384584	1065	2651	1714	2546	766	1733	772	3798	117.018	233.747	168.589	230.18	81.0027	121.665	51.2941	47.8139	7.55062	6.23924	-1.31137	0.0333573	0.191933	chr1:28580381-28580512	131	ENSG00000273544	SNORA44
ENST00000459475	20671	22384	18429	14383	8195	18531	6737	26762	2271.25	1973.66	1812.68	1300.34	866.602	1300.97	447.627	336.913	10.8452	9.52773	-1.31744	0.00800144	0.136024	chr14:20326450-20326526	76	ENSG00000238344	SNORD126
ENST00000365318	4	21	7	10	1	13	3	8	0.439504	1.85163	0.688519	0.904084	0.105748	0.912664	0.199329	0.100714	0.0988708	-1.21889	-1.31776	0.0192394	0.149907	chr15:25227109-25227190	81	ENSG00000202188	SNORD115-31
ENST00000365012	394	674	568	461	239	364	89	1708	43.2911	59.4286	55.8684	41.6783	25.2737	25.5546	5.91344	21.5024	5.64866	4.29727	-1.35139	0.0256258	0.165333	chrX:20136066-20136135	69	ENSG00000201882	AL732366.2
ENST00000410438	68	155	133	130	57	57	56	274	7.47157	13.6668	13.0819	11.7531	6.02762	4.00168	3.72082	3.44945	3.53522	2.13747	-1.39776	0.0340255	0.192811	chr1:220200546-220200676	130	ENSG00000222370	SNORA36B
ENST00000386157	74	52	49	57	23	17	42	149	8.13082	4.58499	4.81964	5.15328	2.4322	1.19348	2.79061	1.8758	2.52912	1.1197	-1.40941	0.0181601	0.149907	chr12:132031224-132031359	135	ENSG00000208892	SNORA49
ENST00000384360	1585	3307	1730	2749	1095	1206	1028	4785	174.153	291.588	170.163	248.533	115.794	84.6671	68.3035	60.2395	7.78927	6.36371	-1.42555	0.0291881	0.181939	chr3:129397210-129397348	138	ENSG00000207088	SNORA7B
ENST00000384096	587	770	725	1012	220	402	332	2161	64.4972	67.8932	71.3109	91.4933	23.2645	28.2224	22.0591	27.2053	6.20748	4.66037	-1.5471	0.00326973	0.136024	chr4:118279190-118279320	130	ENSG00000275994	SNORA24
ENST00000384252	236	306	260	142	83	100	91	566	25.9307	26.9809	25.5736	12.838	8.77706	7.02049	6.04633	7.12551	4.51922	2.87624	-1.64297	0.01871	0.149907	chrX:136879199-136879271	72	ENSG00000206979	SNORD61
ENST00000364902	41	31	28	63	6	13	25	97	4.50492	2.73336	2.75408	5.69573	0.634486	0.912664	1.66108	1.22116	2.00792	0.271839	-1.73608	0.0398745	0.203694	chr7:45104906-45105042	136	ENSG00000201772	SNORA5C
ENST00000459538	2335	4299	2267	2041	1102	1301	644	3363	256.56	379.056	222.982	184.523	116.534	91.3366	42.7894	42.3376	8.02724	6.19671	-1.83053	0.0123672	0.149907	chr22:29333163-29333258	95	ENSG00000239127	SNORD125
ENST00000411292	83546	136890	88627	92143	37803	16546	41069	225537	9179.7	12070	8717.35	8330.5	3997.58	1161.61	2728.75	2839.34	13.225	11.3891	-1.83593	0.0145006	0.149907	chr16:71758402-71758487	85	ENSG00000223224	SNORD71
ENST00000384504	52	65	50	62	26	9	10	133	5.71355	5.73124	4.918	5.60532	2.74944	0.631844	0.664431	1.67437	2.48337	0.613551	-1.86982	0.00270948	0.136024	chr18:54222284-54222412	128	ENSG00000207233	SNORA37
ENST00000459299	9700	6638	10931	15600	3484	1022	2269	40150	1065.8	585.292	1075.17	1410.37	368.425	71.7494	150.759	505.458	10.0144	8.09907	-1.91531	0.00431678	0.136024	chr8:33513475-33513578	103	ENSG00000239039	SNORD13
ENST00000628177	32489	39620	36537	22794	10255	12018	7532	72737	3569.76	3493.41	3593.78	2060.77	1084.44	843.723	500.45	915.704	11.6346	9.70767	-1.92693	0.0113334	0.149907	chr16:2155025-2155104	79	ENSG00000281010	AC009065.10
ENST00000607417	22	21	9	29	5	4	3	51	2.41727	1.85163	0.885239	2.62184	0.528738	0.28082	0.199329	0.642051	1.03139	-0.963716	-1.99511	0.0138998	0.149907	chrX:115126316-115126444	128	ENSG00000271907	SNORA35B
ENST00000390856	4850	7831	6082	5121	1501	2434	806	10057	532.899	690.483	598.225	462.981	158.727	170.879	53.5532	126.61	9.15797	6.99483	-2.16314	0.00336087	0.136024	chr3:184325696-184325771	75	ENSG00000212158	SNORD66
ENST00000384281	26	50	37	23	10	12	1	47	2.85678	4.40865	3.63932	2.07939	1.05748	0.842459	0.0664431	0.591694	1.74245	-0.435342	-2.17779	0.0186736	0.149907	chr11:2963771-2963893	122	ENSG00000207008	SNORA54
ENST00000622631	26	50	37	23	10	12	1	47	2.85678	4.40865	3.63932	2.07939	1.05748	0.842459	0.0664431	0.591694	1.74245	-0.435342	-2.17779	0.0186736	0.149907	chrCHR_HSCHR11_1_CTG7:2962636-2962758	122	ENSG00000273525	SNORA54
ENST00000390981	6737	10410	6971	4861	1204	2327	1475	17451	740.234	917.881	685.667	439.475	127.32	163.367	98.0036	219.695	9.44277	7.24979	-2.19298	0.0175306	0.149907	chr2:101272936-101273049	113	ENSG00000212283	SNORD89
ENST00000630737	15	46	30	35	4	8	14	22	1.64814	4.05596	2.9508	3.16429	0.422991	0.561639	0.930204	0.276963	1.61108	-0.626047	-2.23712	0.0167585	0.149907	chr22:33704786-33704922	136	ENSG00000281295	Z69713.1
ENST00000459473	2850	1302	956	1634	629	39	323	3555	313.147	114.801	94.0321	147.727	66.5153	2.73799	21.4611	44.7547	7.38825	5.08607	-2.30217	0.0407031	0.203694	chr5:9548836-9548905	69	ENSG00000239112	SNORD123
ENST00000364773	367	1199	535	462	62	328	108	377	40.3245	105.719	52.6226	41.7687	6.55636	23.0272	7.17586	4.74614	5.9119	3.38907	-2.52283	0.0215369	0.157937	chr7:75943782-75943916	134	ENSG00000201643	SNORA14A

## Sheet: up_T1_vs_N1
Differentially Expressed SnoRNA of up_T1_vs_N1 # Fold Change cut-off: 0.585 Column A: SnoRNA ID, name of the SnoRNA. Column B-C: reads number for raw data. Column D-E: reads number for normalized data. Column F: fold change of normalized reads number(log2 transformed). Column G-I: SnoRNA annotation data. For each SnoRNA sequence-based profile, the number of SnoRNA sequence reads can be used to es…
ID	N1_raw	T1_raw	N1_norm	T1_norm	fold_change	snoRNA_Locus	snoRNA_Length	Gene	Gene_Name
ENST00000607261	3157	105384	346.878	11144.1	5.0053	chr14:100938187-100938264	77	ENSG00000272474	SNORD113-5
ENST00000365178	928	25114	101.965	2655.75	4.70161	chr14:100981004-100981075	71	ENSG00000202048	SNORD114-20
ENST00000363762	6744	142693	741.004	15089.5	4.34773	chr14:100941126-100941202	76	ENSG00000200632	SNORD113-7
ENST00000364687	64	1325	7.03206	140.116	4.29718	chr14:100972670-100972741	71	ENSG00000201557	SNORD114-15
ENST00000365423	4129	66826	453.678	7066.69	3.961	chr14:100982926-100982997	71	ENSG00000202293	SNORD114-22
ENST00000606412	279	4433	30.6554	468.779	3.93031	chr14:100981975-100982046	71	ENSG00000272344	SNORD114-21
ENST00000363742	2774	42024	304.796	4443.94	3.86548	chr14:100986057-100986128	71	ENSG00000200612	SNORD114-25
ENST00000365080	4988	62993	548.061	6661.36	3.60317	chr14:100945649-100945720	71	ENSG00000201950	SNORD113-9
ENST00000363738	218	2748	23.953	290.595	3.59522	chr14:100968111-100968185	74	ENSG00000200608	SNORD114-11
ENST00000363409	10	122	1.09876	12.9012	3.43903	chr14:100967052-100967123	71	ENSG00000200279	SNORD114-10
ENST00000364819	3	41	0.329628	4.33565	3.36799	chr14:100990091-100990160	69	ENSG00000201689	SNORD114-29
ENST00000363536	1747	16425	191.953	1736.91	3.17702	chr14:100983876-100983947	71	ENSG00000200406	SNORD114-23
ENST00000363345	2266	20983	248.979	2218.9	3.15524	chr14:100939556-100939630	74	ENSG00000200215	SNORD113-6
ENST00000364370	1892	17434	207.885	1843.6	3.14805	chr14:100966029-100966100	71	ENSG00000201240	SNORD114-9
ENST00000410253	588	5224	64.6071	552.426	3.09405	chr14:100998467-100998541	74	ENSG00000222185	AL132709.6
ENST00000364377	47	424	5.16417	44.837	3.09363	chr14:100969879-100969952	73	ENSG00000201247	SNORD114-13
ENST00000365029	0	7	0	0.740234	3.07079	chr14:100984777-100984848	71	ENSG00000201899	SNORD114-24
ENST00000363610	2348	19879	257.989	2102.16	3.026	chr14:100989130-100989201	71	ENSG00000200480	SNORD114-28
ENST00000363543	4793	38432	526.636	4064.09	2.94782	chr14:100987046-100987117	71	ENSG00000200413	SNORD114-26
ENST00000364802	42	312	4.61479	32.9933	2.81127	chr14:100936491-100936565	74	ENSG00000201672	SNORD113-4
ENST00000571722	2	20	0.219752	2.11495	2.79225	chr17:19063346-19064136	790	ENSG00000262074	SNORD3B-2
ENST00000364830	205	1430	22.5246	151.219	2.74163	chr14:100929919-100929990	71	ENSG00000201700	SNORD113-3
ENST00000363962	0	5	0	0.528738	2.65246	chr14:100954374-100954448	74	ENSG00000200832	SNORD114-4
ENST00000577988	0	5	0	0.528738	2.65246	chr17:19061912-19062669	757	ENSG00000265185	SNORD3B-1
ENST00000363497	5278	33147	579.925	3505.22	2.59536	chr14:100943451-100943524	73	ENSG00000200367	SNORD113-8
ENST00000365400	4865	30115	534.547	3184.59	2.5745	chr14:100968948-100969022	74	ENSG00000202270	SNORD114-12
ENST00000362928	16	93	1.75802	9.83453	2.41869	chr14:100955370-100955439	69	ENSG00000199798	SNORD114-5
ENST00000364880	0	4	0	0.422991	2.38679	chr17:19063919-19064136	217	ENSG00000274088	NA
ENST00000390880	0	4	0	0.422991	2.38679	chr2:114005440-114005655	215	ENSG00000212182	AC010982.1
ENST00000408534	0	4	0	0.422991	2.38679	chr8:123180310-123180525	215	ENSG00000221461	AC068228.1
ENST00000617128	0	4	0	0.422991	2.38679	chr17:19061912-19062129	217	ENSG00000276271	NA
ENST00000628329	0	4	0	0.422991	2.38679	chr17:19063920-19064136	216	ENSG00000281187	NA
ENST00000631292	0	4	0	0.422991	2.38679	chr17:19061912-19062128	216	ENSG00000280523	NA
ENST00000364969	22710	121590	2495.28	12857.9	2.36533	chr14:100953349-100953423	74	ENSG00000201839	SNORD114-3
ENST00000364699	803	4189	88.2304	442.977	2.32658	chr14:100974806-100974880	74	ENSG00000201569	SNORD114-17
ENST00000362723	2032	9278	223.268	981.127	2.13516	chr14:100972103-100972177	74	ENSG00000199593	SNORD114-14
ENST00000384072	0	3	0	0.317243	2.06089	chr11:93730979-93731099	120	ENSG00000206799	SNORA32
ENST00000384158	26	105	2.85678	11.1035	1.92185	chr2:231455800-231455936	136	ENSG00000206885	SNORA75
ENST00000362874	1265	4720	138.993	499.129	1.84365	chr9:133350456-133350528	72	ENSG00000199744	SNORD36A
ENST00000625314	1265	4720	138.993	499.129	1.84365	chrCHR_HG2030_PATCH:133350604-133350676	72	ENSG00000281907	SNORD36A
ENST00000458974	108	395	11.8666	41.7703	1.80691	chr14:100897920-100897996	76	ENSG00000275662	SNORD112
ENST00000606420	3	13	0.329628	1.37472	1.77928	chr20:2655067-2655198	131	ENSG00000271798	SNORA51
ENST00000365272	0	2	0	0.211495	1.63921	chr14:100975825-100975896	71	ENSG00000202142	SNORD114-18
ENST00000391112	0	2	0	0.211495	1.63921	chr8:100004583-100004649	66	ENSG00000212414	SNORD77B
ENST00000364393	1	5	0.109876	0.528738	1.58292	chr14:100957166-100957237	71	ENSG00000201263	SNORD114-6
ENST00000364089	4	14	0.439504	1.48047	1.55065	chr5:139278781-139278978	197	ENSG00000200959	SNORA74A
ENST00000384706	212	580	23.2937	61.3336	1.39291	chr11:62854621-62854695	74	ENSG00000274544	SNORD28
ENST00000365153	12	34	1.31851	3.59542	1.38136	chr7:137287687-137287762	75	ENSG00000202023	AC078842.1
ENST00000362705	15825	42120	1738.79	4454.09	1.357	chr14:100949833-100949904	71	ENSG00000199575	SNORD114-1
ENST00000580533	1	4	0.109876	0.422991	1.31725	chr17:19189665-19190245	580	ENSG00000264940	SNORD3C
ENST00000620446	1	4	0.109876	0.422991	1.31725	chr17:19190028-19190245	217	ENSG00000275303	NA
ENST00000625845	1	4	0.109876	0.422991	1.31725	chr17:19190029-19190245	216	ENSG00000280847	NA
ENST00000384550	1211	2988	133.06	315.974	1.2471	chr2:231456444-231456523	79	ENSG00000207280	SNORD20
ENST00000607707	263	647	28.8974	68.4187	1.24058	chr2:202291332-202291421	89	ENSG00000271852	SNORD11B
ENST00000459083	8456	19443	929.111	2056.05	1.14587	chr17:28723682-28723753	71	ENSG00000238597	SNORD4B
ENST00000516978	77	174	8.46045	18.4001	1.11177	chr3:52688890-52688962	72	ENSG00000252787	AC104446.1
ENST00000630615	78	174	8.57033	18.4001	1.09337	chr3:52688882-52688961	79	ENSG00000280904	AC104446.3
ENST00000363064	2869	6102	315.234	645.272	1.03325	chr1:85592280-85592356	76	ENSG00000199934	AC092807.1
ENST00000408061	13747	28381	1510.47	3001.22	0.990511	chr19:50802328-50802418	90	ENSG00000220988	SNORD88C
ENST00000363202	6	13	0.659256	1.37472	0.957783	chr13:112052078-112052138	60	ENSG00000200072	AL138691.1
ENST00000363336	7	15	0.769132	1.58622	0.956142	chr15:86173198-86173270	72	ENSG00000200206	AC016180.1
ENST00000364977	11	23	1.20864	2.4322	0.952326	chr13:107320895-107320963	68	ENSG00000201847	SNORD31B
ENST00000629629	11	23	1.20864	2.4322	0.952326	chr15:66502019-66502089	70	ENSG00000280554	AC116913.2
ENST00000516517	6583	13003	723.314	1375.04	0.926683	chr15:25097663-25097754	91	ENSG00000252326	SNORD116-25
ENST00000364938	31	61	3.40616	6.45061	0.901739	chr1:28507366-28507571	205	ENSG00000274266	SNORA73A
ENST00000384416	9923	18985	1090.3	2007.62	0.880701	chr11:93733466-93733597	131	ENSG00000207145	SNORA18
ENST00000577237	6954	12828	764.078	1356.53	0.828049	chrCHR_HSCHR6_MHC_COX_CTG1:31822629-31822691	62	ENSG00000264202	SNORD48
ENST00000578807	6954	12828	764.078	1356.53	0.828049	chrCHR_HSCHR6_MHC_APD_CTG1:31902285-31902347	62	ENSG00000263864	SNORD48
ENST00000582400	6954	12828	764.078	1356.53	0.828049	chrCHR_HSCHR6_MHC_DBB_CTG1:31817449-31817511	62	ENSG00000264086	SNORD48
ENST00000583032	6954	12828	764.078	1356.53	0.828049	chrCHR_HSCHR6_MHC_QBL_CTG1:31825510-31825572	62	ENSG00000265732	SNORD48
ENST00000516006	5299	9774	582.233	1033.58	0.827871	chr15:25099499-25099594	95	ENSG00000251815	SNORD116-26
ENST00000391196	15	28	1.64814	2.96093	0.808152	chr20:2656097-2656182	85	ENSG00000212498	SNORD86
ENST00000391002	47383	85473	5206.25	9038.57	0.795837	chr20:49280683-49280772	89	ENSG00000212304	SNORD12
ENST00000364533	11	20	1.20864	2.11495	0.759213	chr11:17075779-17075868	89	ENSG00000201403	SNORD14B
ENST00000384215	21	37	2.3074	3.91266	0.737087	chr7:44985378-44985510	132	ENSG00000277184	SNORA9
ENST00000459579	3668	6108	403.025	645.907	0.680322	chr17:7576811-7576952	141	ENSG00000238917	SNORD10
ENST00000364961	34	57	3.73578	6.02762	0.675805	chr15:25170723-25170804	81	ENSG00000201831	SNORD115-1
ENST00000408454	4	7	0.439504	0.740234	0.639157	chr19:50799032-50799122	90	ENSG00000221381	SNORD88B
ENST00000390994	37	60	4.06541	6.34486	0.62969	chr5:40832656-40832735	79	ENSG00000212296	SNORD72
ENST00000384027	318417	510572	34986.4	53991.8	0.625945	chr6:132815307-132815379	72	ENSG00000206754	SNORD101

## Sheet: dn_T1_vs_N1
Differentially Expressed SnoRNA of dn_T1_vs_N1 # Fold Change cut-off: 0.585 Column A: SnoRNA ID, name of the SnoRNA. Column B-C: reads number for raw data. Column D-E: reads number for normalized data. Column F: fold change of normalized reads number(log2 transformed). Column G-I: SnoRNA annotation data. For each SnoRNA sequence-based profile, the number of SnoRNA sequence reads can be used to es…
ID	N1_raw	T1_raw	N1_norm	T1_norm	fold_change	snoRNA_Locus	snoRNA_Length	Gene	Gene_Name
ENST00000384360	1585	1095	174.153	115.794	-0.588385	chr3:129397210-129397348	138	ENSG00000207088	SNORA7B
ENST00000458770	43096	29444	4735.22	3113.63	-0.604815	chr19:10109757-10109835	78	ENSG00000238531	SNORD105B
ENST00000458892	342713	232108	37655.9	24544.9	-0.617453	chr14:45110883-45110968	85	ENSG00000239043	SNORD127
ENST00000408573	44897	30154	4933.1	3188.72	-0.629504	chr6:132816802-132816877	75	ENSG00000221500	SNORD100
ENST00000458790	2	1	0.219752	0.105748	-0.636077	chr5:112161485-112161617	132	ENSG00000238363	SNORA13
ENST00000364915	1811	1209	198.985	127.849	-0.637819	chr6:31536374-31536449	75	ENSG00000201785	SNORD117
ENST00000578360	1811	1209	198.985	127.849	-0.637819	chrCHR_HSCHR6_MHC_MCF_CTG1:31612723-31612798	75	ENSG00000263625	SNORD117
ENST00000579412	1811	1209	198.985	127.849	-0.637819	chrCHR_HSCHR6_MHC_MANN_CTG1:31575852-31575927	75	ENSG00000265116	SNORD117
ENST00000580417	1811	1209	198.985	127.849	-0.637819	chrCHR_HSCHR6_MHC_APD_CTG1:31603330-31603405	75	ENSG00000265849	SNORD117
ENST00000581427	1811	1209	198.985	127.849	-0.637819	chrCHR_HSCHR6_MHC_DBB_CTG1:31518553-31518628	75	ENSG00000266419	SNORD117
ENST00000582702	1811	1209	198.985	127.849	-0.637819	chrCHR_HSCHR6_MHC_SSTO_CTG1:31527123-31527198	75	ENSG00000263358	SNORD117
ENST00000583420	1811	1209	198.985	127.849	-0.637819	chrCHR_HSCHR6_MHC_COX_CTG1:31523826-31523901	75	ENSG00000263359	SNORD117
ENST00000584949	1811	1209	198.985	127.849	-0.637819	chrCHR_HSCHR6_MHC_QBL_CTG1:31526642-31526717	75	ENSG00000266295	SNORD117
ENST00000365073	243	161	26.6999	17.0254	-0.64609	chr15:25187536-25187616	80	ENSG00000201943	SNORD115-10
ENST00000390833	894	591	98.2291	62.4969	-0.651528	chr11:46762389-46762499	110	ENSG00000212135	SNORD67
ENST00000363389	1477	968	162.287	102.364	-0.664321	chr19:49491175-49491260	85	ENSG00000200259	SNORD35A
ENST00000384690	621	406	68.233	42.9336	-0.66712	chr1:44778390-44778456	66	ENSG00000207421	SNORD38B
ENST00000625943	629	410	69.112	43.3565	-0.671449	chr1:44778390-44778458	68	ENSG00000281859	SNORD38B
ENST00000363633	39	25	4.28516	2.64369	-0.676512	chr15:25178738-25178819	81	ENSG00000200503	SNORD115-5
ENST00000363753	413303	263873	45412.1	27904	-0.702604	chr15:66503243-66503314	71	ENSG00000200623	SNORD18A
ENST00000384792	115	73	12.6357	7.71958	-0.70372	chr1:92840719-92840851	132	ENSG00000207523	SNORA66
ENST00000384262	543091	344607	59672.7	36441.4	-0.711491	chr5:138561043-138561110	67	ENSG00000206989	SNORD63
ENST00000516733	352	222	38.6763	23.476	-0.717859	chr9:133350847-133350912	65	ENSG00000252542	SNORD36C
ENST00000629038	352	222	38.6763	23.476	-0.717859	chrCHR_HG2030_PATCH:133350995-133351060	65	ENSG00000281541	SNORD36C
ENST00000362805	1397	876	153.497	92.635	-0.727962	chr11:93721797-93721866	69	ENSG00000273885	AP003499.3
ENST00000364884	2317	1453	254.583	153.651	-0.728101	chr6:31837076-31837142	66	ENSG00000201754	SNORD52
ENST00000579069	2317	1453	254.583	153.651	-0.728101	chrCHR_HSCHR6_MHC_QBL_CTG1:31827320-31827386	66	ENSG00000265156	SNORD52
ENST00000582902	2317	1453	254.583	153.651	-0.728101	chrCHR_HSCHR6_MHC_DBB_CTG1:31819261-31819327	66	ENSG00000265707	SNORD52
ENST00000583541	2317	1453	254.583	153.651	-0.728101	chrCHR_HSCHR6_MHC_COX_CTG1:31824440-31824506	66	ENSG00000263362	SNORD52
ENST00000583619	2317	1453	254.583	153.651	-0.728101	chrCHR_HSCHR6_MHC_APD_CTG1:31904099-31904165	66	ENSG00000266300	SNORD52
ENST00000365122	7	4	0.769132	0.422991	-0.73279	chr15:25234247-25234328	81	ENSG00000201992	SNORD115-35
ENST00000386683	18149	11315	1994.14	1196.53	-0.736855	chr15:24985100-24985166	66	ENSG00000276610	SNORD64
ENST00000363981	118395	73257	13008.8	7746.76	-0.747812	chr11:62855012-62855083	71	ENSG00000275996	SNORD27
ENST00000459004	12	7	1.31851	0.740234	-0.755516	chr5:83064204-83064337	133	ENSG00000238835	SCARNA18
ENST00000384084	224	137	24.6122	14.4874	-0.760499	chr16:1962334-1962466	132	ENSG00000206811	SNORA10
ENST00000365012	394	239	43.2911	25.2737	-0.774067	chrX:20136066-20136135	69	ENSG00000201882	AL732366.2
ENST00000386847	95	57	10.4382	6.02762	-0.782233	chr17:7574713-7574847	134	ENSG00000209582	SNORA48
ENST00000363723	198	119	21.7554	12.584	-0.784986	chr15:25230838-25230919	81	ENSG00000200593	SNORD115-33
ENST00000625269	9	5	0.988884	0.528738	-0.792318	chr2:206161841-206161929	88	ENSG00000281780	AC007383.5
ENST00000384390	665	398	73.0675	42.0876	-0.794385	chr11:123058909-123058995	86	ENSG00000207118	SNORD14D
ENST00000584923	21	12	2.3074	1.26897	-0.81438	chr17:19188016-19188714	698	ENSG00000263934	SNORD3A
ENST00000620232	21	12	2.3074	1.26897	-0.81438	chr17:19188016-19188233	217	ENSG00000277813	NA
ENST00000625876	21	12	2.3074	1.26897	-0.81438	chr17:19188016-19188232	216	ENSG00000281298	NA
ENST00000384048	24701	14588	2714.05	1542.65	-0.814997	chr19:3982507-3982572	65	ENSG00000206775	SNORD37
ENST00000364849	27864	16014	3061.58	1693.44	-0.854281	chr8:66922467-66922555	88	ENSG00000254341	SNORD87
ENST00000609620	4831	2771	530.811	293.027	-0.856945	chr17:2330180-2330370	190	ENSG00000212163	SNORD91A
ENST00000384342	1352	770	148.552	81.4257	-0.866615	chr1:28580920-28581056	136	ENSG00000274582	SNORA16A
ENST00000628458	1352	770	148.552	81.4257	-0.866615	chr1:28580920-28581054	134	ENSG00000280498	SNORA16A
ENST00000365493	52	29	5.71355	3.06668	-0.876447	chr3:39411054-39411206	152	ENSG00000202363	SNORA62
ENST00000362441	77	43	8.46045	4.54715	-0.881341	chr15:25232387-25232468	81	ENSG00000199311	SNORD115-34
ENST00000390861	4767	2684	523.779	283.827	-0.883714	chr17:2330276-2330370	94	ENSG00000274802	NA
ENST00000384574	180	100	19.7777	10.5748	-0.896945	chr11:93732361-93732499	138	ENSG00000207304	SNORA8
ENST00000391162	59	32	6.48268	3.38393	-0.917962	chr10:100237156-100237302	146	ENSG00000212464	SNORA12
ENST00000363915	2163	1185	237.662	125.311	-0.922853	chr14:21397292-21397401	109	ENSG00000200785	SNORD8
ENST00000459255	94	50	10.3283	5.28738	-0.952853	chr12:6510222-6510551	329	ENSG00000239002	SCARNA10
ENST00000362761	7154	3838	786.053	405.86	-0.953474	chr19:49490615-49490699	84	ENSG00000199631	SNORD33
ENST00000363090	68	36	7.47157	3.80692	-0.954562	chr15:25194921-25195001	80	ENSG00000199960	SNORD115-14
ENST00000383903	85343	45618	9377.15	4824	-0.958905	chr16:2155023-2155105	82	ENSG00000206630	SNORD60
ENST00000364805	13330	7082	1464.65	748.905	-0.967604	chr19:49489965-49490048	83	ENSG00000201675	SNORD32A
ENST00000386745	2718	1443	298.643	152.594	-0.968262	chr22:39313819-39313911	92	ENSG00000209480	SNORD83B
ENST00000384583	16	8	1.75802	0.845981	-0.973879	chr12:48667457-48667593	136	ENSG00000207313	SNORA2B
ENST00000362963	73	38	8.02095	4.01841	-0.97956	chr15:25208083-25208163	80	ENSG00000199833	SNORD115-21
ENST00000365099	49	25	5.38392	2.64369	-0.99909	chr15:25206262-25206343	81	ENSG00000201969	SNORD115-20
ENST00000364273	144	74	15.8221	7.82533	-1.00649	chr15:25247345-25247426	81	ENSG00000201143	SNORD115-42
ENST00000384504	52	26	5.71355	2.74944	-1.02874	chr18:54222284-54222412	128	ENSG00000207233	SNORA37
ENST00000362834	15	7	1.64814	0.740234	-1.05696	chr15:25223246-25223327	81	ENSG00000199704	SNORD115-29
ENST00000363616	15	7	1.64814	0.740234	-1.05696	chr15:25189414-25189495	81	ENSG00000200486	SNORD115-11
ENST00000365503	15	7	1.64814	0.740234	-1.05696	chr15:25249198-25249279	81	ENSG00000202373	SNORD115-43
ENST00000365629	15	7	1.64814	0.740234	-1.05696	chr15:25236085-25236166	81	ENSG00000202499	SNORD115-36
ENST00000363358	3	1	0.329628	0.105748	-1.06221	chr15:25193321-25193402	81	ENSG00000273835	SNORD115-13
ENST00000386967	3791	1879	416.54	198.7	-1.06748	chr19:12706449-12706518	69	ENSG00000209702	SNORD41
ENST00000391305	166	81	18.2394	8.56556	-1.08158	chr11:8685439-8685569	130	ENSG00000212607	SNORA3B
ENST00000362883	4544	2205	499.276	233.174	-1.0981	chr17:64146083-64146152	69	ENSG00000199753	SNORD104
ENST00000383961	221	106	24.2826	11.2093	-1.10835	chr15:25085385-25085476	91	ENSG00000206688	SNORD116-18
ENST00000517242	265	126	29.1171	13.3242	-1.12198	chr13:45336314-45336447	133	ENSG00000253051	AL138963.2
ENST00000386910	2054	979	225.685	103.527	-1.12355	chr19:10107651-10107735	84	ENSG00000209645	SNORD105
ENST00000362607	127	60	13.9542	6.34486	-1.12479	chr13:45337480-45337609	129	ENSG00000199477	SNORA31
ENST00000628590	18	8	1.97777	0.845981	-1.13515	chr17:64146337-64146471	134	ENSG00000281311	AC025362.1
ENST00000459538	2335	1102	256.56	116.534	-1.13787	chr22:29333163-29333258	95	ENSG00000239127	SNORD125
ENST00000363856	81	37	8.89995	3.91266	-1.16536	chr15:25184306-25184387	81	ENSG00000200726	SNORD115-8
ENST00000386062	4095	1895	449.942	200.392	-1.16652	chr4:151103827-151103891	64	ENSG00000208797	SNORD73A
ENST00000579969	3712	1713	407.86	181.146	-1.17048	chr2:28927067-28927144	77	ENSG00000265145	SNORD53
ENST00000579879	19798	9091	2175.32	961.352	-1.17801	chr5:181243312-181243379	67	ENSG00000264549	SNORD95
ENST00000365161	22158	10069	2434.63	1064.77	-1.19308	chr1:44777843-44777912	69	ENSG00000202031	SNORD38A
ENST00000363694	96	43	10.5481	4.54715	-1.19618	chr15:25241746-25241827	81	ENSG00000200564	SNORD115-39
ENST00000411292	83546	37803	9179.7	3997.58	-1.1993	chr16:71758402-71758487	85	ENSG00000223224	SNORD71
ENST00000365037	52	22	5.71355	2.32645	-1.26057	chr15:25239838-25239919	81	ENSG00000201907	SNORD115-38
ENST00000608459	1794	748	197.118	79.0993	-1.31623	chr17:2329016-2329237	221	ENSG00000275084	SNORD91B
ENST00000384323	11	4	1.20864	0.422991	-1.32321	chr13:27255401-27255526	125	ENSG00000207051	SNORA27
ENST00000384281	26	10	2.85678	1.05748	-1.35304	chr11:2963771-2963893	122	ENSG00000207008	SNORA54
ENST00000622631	26	10	2.85678	1.05748	-1.35304	chrCHR_HSCHR11_1_CTG7:2962636-2962758	122	ENSG00000273525	SNORA54
ENST00000391250	1774	712	194.92	75.2923	-1.37113	chr17:2329119-2329213	94	ENSG00000212552	NA
ENST00000459475	20671	8195	2271.25	866.602	-1.38994	chr14:20326450-20326526	76	ENSG00000238344	SNORD126
ENST00000365318	4	1	0.439504	0.105748	-1.39076	chr15:25227109-25227190	81	ENSG00000202188	SNORD115-31
ENST00000391141	4	1	0.439504	0.105748	-1.39076	chr12:98599635-98599883	248	ENSG00000212443	SNORA53
ENST00000384096	587	220	64.4972	23.2645	-1.46715	chr4:118279190-118279320	130	ENSG00000275994	SNORA24
ENST00000386148	7	2	0.769132	0.211495	-1.48036	chrX:110224985-110225063	78	ENSG00000208883	SNORD96B
ENST00000459299	9700	3484	1065.8	368.425	-1.53223	chr8:33513475-33513578	103	ENSG00000239039	SNORD13
ENST00000363593	289	103	31.7542	10.892	-1.53503	chr17:8173454-8173587	133	ENSG00000200463	SNORD118
ENST00000364764	13	4	1.42839	0.422991	-1.54715	chr15:25269783-25269858	75	ENSG00000201634	SNORD115-48
ENST00000384252	236	83	25.9307	8.77706	-1.55206	chrX:136879199-136879271	72	ENSG00000206979	SNORD61
ENST00000384339	16	5	1.75802	0.528738	-1.56323	chr8:98042086-98042217	131	ENSG00000207067	SNORA72
ENST00000426867	612	213	67.2441	22.5243	-1.57368	chr9:131490486-131490571	85	ENSG00000231587	SNORD62B
ENST00000428514	612	213	67.2441	22.5243	-1.57368	chr9:131485665-131485750	85	ENSG00000235284	SNORD62A
ENST00000386037	2522	873	277.107	92.3177	-1.58472	chr2:86135870-86136006	136	ENSG00000208772	SNORD94
ENST00000363810	39	12	4.28516	1.26897	-1.67954	chr15:25176832-25176913	81	ENSG00000200680	SNORD115-4
ENST00000386157	74	23	8.13082	2.4322	-1.70065	chr12:132031224-132031359	135	ENSG00000208892	SNORA49
ENST00000628177	32489	10255	3569.76	1084.44	-1.71878	chr16:2155025-2155104	79	ENSG00000281010	AC009065.10
ENST00000459433	3400	1068	373.578	112.939	-1.72498	chr15:24981994-24982068	74	ENSG00000276314	SNORD107
ENST00000630737	15	4	1.64814	0.422991	-1.74096	chr22:33704786-33704922	136	ENSG00000281295	Z69713.1
ENST00000390856	4850	1501	532.899	158.727	-1.74667	chr3:184325696-184325771	75	ENSG00000212158	SNORD66
ENST00000364456	70	21	7.69132	2.2207	-1.74731	chr15:25209918-25209999	81	ENSG00000201326	SNORD115-22
ENST00000363156	20	5	2.19752	0.528738	-1.86955	chr9:38147428-38147561	133	ENSG00000200026	AL161448.1
ENST00000391079	268	72	29.4468	7.61383	-1.93748	chr17:16441226-16441298	72	ENSG00000277512	SNORD65
ENST00000363942	14	3	1.53826	0.317243	-1.97321	chr15:25180497-25180578	81	ENSG00000200812	SNORD115-6
ENST00000607417	22	5	2.41727	0.528738	-2.00133	chrX:115126316-115126444	128	ENSG00000271907	SNORA35B
ENST00000410557	25	5	2.7469	0.528738	-2.17886	chr14:20323179-20323326	147	ENSG00000222489	SNORA79B
ENST00000630429	538	122	59.1133	12.9012	-2.18727	chr9:136726748-136726879	131	ENSG00000281808	AL355987.6
ENST00000391185	562	126	61.7503	13.3242	-2.20394	chr9:136726747-136726879	132	ENSG00000274998	SNORA17A
ENST00000459473	2850	629	313.147	66.5153	-2.23337	chr5:9548836-9548905	69	ENSG00000239112	SNORD123
ENST00000363214	3706	745	407.2	78.782	-2.36832	chr16:89561434-89561517	83	ENSG00000200084	SNORD68
ENST00000390981	6737	1204	740.234	127.32	-2.53858	chr2:101272936-101273049	113	ENSG00000212283	SNORD89
ENST00000364773	367	62	40.3245	6.55636	-2.60243	chr7:75943782-75943916	134	ENSG00000201643	SNORA14A
ENST00000364902	41	6	4.50492	0.634486	-2.64837	chr7:45104906-45105042	136	ENSG00000201772	SNORA5C
ENST00000384567	863	141	94.823	14.9104	-2.66079	chr17:35573657-35573753	96	ENSG00000207297	SNORD7

## Sheet: up_T2_vs_N2
Differentially Expressed SnoRNA of up_T2_vs_N2 # Fold Change cut-off: 0.585 Column A: SnoRNA ID, name of the SnoRNA. Column B-C: reads number for raw data. Column D-E: reads number for normalized data. Column F: fold change of normalized reads number(log2 transformed). Column G-I: SnoRNA annotation data. For each SnoRNA sequence-based profile, the number of SnoRNA sequence reads can be used to es…
ID	N2_raw	T2_raw	N2_norm	T2_norm	fold_change	snoRNA_Locus	snoRNA_Length	Gene	Gene_Name
ENST00000364377	7	3871	0.617211	271.763	8.56627	chr14:100969879-100969952	73	ENSG00000201247	SNORD114-13
ENST00000607261	1362	476684	120.092	33465.6	8.1212	chr14:100938187-100938264	77	ENSG00000272474	SNORD113-5
ENST00000606412	194	34854	17.1056	2446.92	7.15201	chr14:100981975-100982046	71	ENSG00000272344	SNORD114-21
ENST00000365178	644	88992	56.7834	6247.68	6.77919	chr14:100981004-100981075	71	ENSG00000202048	SNORD114-20
ENST00000363742	1016	136127	89.5837	9556.79	6.73555	chr14:100986057-100986128	71	ENSG00000200612	SNORD114-25
ENST00000365029	2	392	0.176346	27.5203	6.64311	chr14:100984777-100984848	71	ENSG00000201899	SNORD114-24
ENST00000364687	54	6038	4.76134	423.897	6.44656	chr14:100972670-100972741	71	ENSG00000201557	SNORD114-15
ENST00000365423	2045	219677	180.314	15422.4	6.41758	chr14:100982926-100982997	71	ENSG00000202293	SNORD114-22
ENST00000363762	4806	496211	423.759	34836.5	6.36087	chr14:100941126-100941202	76	ENSG00000200632	SNORD113-7
ENST00000363610	1018	89049	89.7601	6251.68	6.12044	chr14:100989130-100989201	71	ENSG00000200480	SNORD114-28
ENST00000365080	2524	206861	222.549	14522.7	6.0274	chr14:100945649-100945720	71	ENSG00000201950	SNORD113-9
ENST00000364370	887	72624	78.2094	5098.56	6.02479	chr14:100966029-100966100	71	ENSG00000201240	SNORD114-9
ENST00000363409	11	978	0.969903	68.6604	6.00603	chr14:100967052-100967123	71	ENSG00000200279	SNORD114-10
ENST00000363345	2327	154591	205.179	10853	5.72439	chr14:100939556-100939630	74	ENSG00000200215	SNORD113-6
ENST00000364699	725	47360	63.9254	3324.9	5.69857	chr14:100974806-100974880	74	ENSG00000201569	SNORD114-17
ENST00000363962	0	59	0	4.14209	5.4067	chr14:100954374-100954448	74	ENSG00000200832	SNORD114-4
ENST00000363497	2395	126497	211.174	8880.71	5.3935	chr14:100943451-100943524	73	ENSG00000200367	SNORD113-8
ENST00000364969	12665	638639	1116.71	44835.6	5.32719	chr14:100953349-100953423	74	ENSG00000201839	SNORD114-3
ENST00000410253	1259	63277	111.01	4442.36	5.3213	chr14:100998467-100998541	74	ENSG00000222185	AL132709.6
ENST00000364819	2	147	0.176346	10.3201	5.23675	chr14:100990091-100990160	69	ENSG00000201689	SNORD114-29
ENST00000362928	6	321	0.529038	22.5358	5.16931	chr14:100955370-100955439	69	ENSG00000199798	SNORD114-5
ENST00000363543	3058	122070	269.633	8569.91	4.98969	chr14:100987046-100987117	71	ENSG00000200413	SNORD114-26
ENST00000363738	137	5351	12.0797	375.667	4.94729	chr14:100968111-100968185	74	ENSG00000200608	SNORD114-11
ENST00000365400	6265	208762	552.404	14656.1	4.72939	chr14:100968948-100969022	74	ENSG00000202270	SNORD114-12
ENST00000363536	1711	52722	150.864	3701.34	4.61581	chr14:100983876-100983947	71	ENSG00000200406	SNORD114-23
ENST00000364830	152	4203	13.4023	295.071	4.45028	chr14:100929919-100929990	71	ENSG00000201700	SNORD113-3
ENST00000364393	0	29	0	2.03594	4.4168	chr14:100957166-100957237	71	ENSG00000201263	SNORD114-6
ENST00000458974	146	3262	12.8733	229.008	4.14242	chr14:100897920-100897996	76	ENSG00000275662	SNORD112
ENST00000365272	0	22	0	1.54451	4.03958	chr14:100975825-100975896	71	ENSG00000202142	SNORD114-18
ENST00000364802	87	1579	7.67105	110.854	3.8357	chr14:100936491-100936565	74	ENSG00000201672	SNORD113-4
ENST00000362705	15943	273345	1405.74	19190.2	3.77087	chr14:100949833-100949904	71	ENSG00000199575	SNORD114-1
ENST00000362723	1897	28799	167.264	2021.83	3.59467	chr14:100972103-100972177	74	ENSG00000199593	SNORD114-14
ENST00000391112	1	19	0.088173	1.33389	2.92981	chr8:100004583-100004649	66	ENSG00000212414	SNORD77B
ENST00000384567	431	1399	38.0026	98.2167	1.36755	chr17:35573657-35573753	96	ENSG00000207297	SNORD7
ENST00000386307	16695	50905	1472.05	3573.78	1.27957	chr20:49278940-49279028	88	ENSG00000209042	SNORD12C
ENST00000362874	1448	4397	127.674	308.691	1.27303	chr9:133350456-133350528	72	ENSG00000199744	SNORD36A
ENST00000625314	1448	4397	127.674	308.691	1.27303	chrCHR_HG2030_PATCH:133350604-133350676	72	ENSG00000281907	SNORD36A
ENST00000391002	87131	251779	7682.6	17676.1	1.20212	chr20:49280683-49280772	89	ENSG00000212304	SNORD12
ENST00000384733	5	14	0.440865	0.982869	1.00152	chr15:25059538-25059633	95	ENSG00000275529	SNORD116-4
ENST00000363336	27	67	2.38067	4.70373	0.953425	chr15:86173198-86173270	72	ENSG00000200206	AC016180.1
ENST00000459083	4147	9823	365.653	689.623	0.915146	chr17:28723682-28723753	71	ENSG00000238597	SNORD4B
ENST00000408454	16	39	1.41077	2.73799	0.909589	chr19:50799032-50799122	90	ENSG00000221381	SNORD88B
ENST00000384408	530	1205	46.7317	84.5969	0.854825	chr15:25079058-25079149	91	ENSG00000207137	SNORD116-13
ENST00000577887	32490	71507	2864.74	5020.14	0.809303	chr2:28927983-28928060	77	ENSG00000265706	SNORD53B
ENST00000516517	9177	20025	809.163	1405.85	0.796868	chr15:25097663-25097754	91	ENSG00000252326	SNORD116-25
ENST00000458961	880	1902	77.5922	133.53	0.782399	chr15:25278343-25278409	66	ENSG00000239169	SNORD109B
ENST00000459128	880	1902	77.5922	133.53	0.782399	chr15:25041974-25042040	66	ENSG00000274640	SNORD109A
ENST00000516006	10486	22448	924.582	1575.96	0.769294	chr15:25099499-25099594	95	ENSG00000251815	SNORD116-26
ENST00000630615	201	418	17.7228	29.3457	0.724333	chr3:52688882-52688961	79	ENSG00000280904	AC104446.3
ENST00000516978	203	419	17.8991	29.4159	0.713565	chr3:52688890-52688962	72	ENSG00000252787	AC104446.1
ENST00000459159	1636	3260	144.251	228.868	0.665565	chr8:56073835-56073901	66	ENSG00000238650	SNORD54
ENST00000386747	46328	92103	4084.88	6466.08	0.662586	chr22:39315213-39315307	94	ENSG00000209482	SNORD83A
ENST00000364117	139	270	12.256	18.9553	0.624978	chr15:25225203-25225284	81	ENSG00000200987	SNORD115-30
ENST00000363202	56	108	4.93769	7.58213	0.608745	chr13:112052078-112052138	60	ENSG00000200072	AL138691.1
ENST00000363768	141	270	12.4324	18.9553	0.604533	chr15:25237986-25238067	81	ENSG00000200638	SNORD115-37
ENST00000364884	3241	6121	285.769	429.724	0.588395	chr6:31837076-31837142	66	ENSG00000201754	SNORD52
ENST00000579069	3241	6121	285.769	429.724	0.588395	chrCHR_HSCHR6_MHC_QBL_CTG1:31827320-31827386	66	ENSG00000265156	SNORD52
ENST00000582902	3241	6121	285.769	429.724	0.588395	chrCHR_HSCHR6_MHC_DBB_CTG1:31819261-31819327	66	ENSG00000265707	SNORD52
ENST00000583541	3241	6121	285.769	429.724	0.588395	chrCHR_HSCHR6_MHC_COX_CTG1:31824440-31824506	66	ENSG00000263362	SNORD52
ENST00000583619	3241	6121	285.769	429.724	0.588395	chrCHR_HSCHR6_MHC_APD_CTG1:31904099-31904165	66	ENSG00000266300	SNORD52
ENST00000459386	1408	2658	124.148	186.605	0.587541	chr9:33952769-33952850	81	ENSG00000238886	SNORD121A
ENST00000365122	24	46	2.11615	3.22943	0.587217	chr15:25234247-25234328	81	ENSG00000201992	SNORD115-35

## Sheet: dn_T2_vs_N2
Differentially Expressed SnoRNA of dn_T2_vs_N2 # Fold Change cut-off: 0.585 Column A: SnoRNA ID, name of the SnoRNA. Column B-C: reads number for raw data. Column D-E: reads number for normalized data. Column F: fold change of normalized reads number(log2 transformed). Column G-I: SnoRNA annotation data. For each SnoRNA sequence-based profile, the number of SnoRNA sequence reads can be used to es…
ID	N2_raw	T2_raw	N2_norm	T2_norm	fold_change	snoRNA_Locus	snoRNA_Length	Gene	Gene_Name
ENST00000384215	39	32	3.43875	2.24656	-0.592692	chr7:44985378-44985510	132	ENSG00000277184	SNORA9
ENST00000459475	22384	18531	1973.66	1300.97	-0.601254	chr14:20326450-20326526	76	ENSG00000238344	SNORD126
ENST00000363723	1301	1072	114.713	75.2597	-0.607422	chr15:25230838-25230919	81	ENSG00000200593	SNORD115-33
ENST00000390930	5831	4789	514.137	336.211	-0.612635	chr20:17962710-17962946	236	ENSG00000212232	SNORD17
ENST00000384107	14	11	1.23442	0.772254	-0.613394	chr11:93732004-93732133	129	ENSG00000206834	SNORA1
ENST00000362566	64	52	5.64307	3.65066	-0.614679	chr14:21392150-21392253	103	ENSG00000199436	SNORD9
ENST00000607313	70854	57272	6247.41	4020.78	-0.635771	chr18:49491664-49491729	65	ENSG00000271982	SNORD58B
ENST00000384711	23836	18708	2101.69	1313.39	-0.67821	chr15:25065026-25065121	95	ENSG00000207442	SNORD116-6
ENST00000459174	12161	9510	1072.27	667.649	-0.683427	chr17:28722582-28722653	71	ENSG00000238578	SNORD4A
ENST00000362803	3334	2604	293.969	182.814	-0.684991	chr15:66502812-66502910	98	ENSG00000199673	SNORD16
ENST00000364139	11	8	0.969903	0.561639	-0.693363	chr7:132753023-132753126	103	ENSG00000201009	AC009365.2
ENST00000384674	670	514	59.0759	36.0853	-0.709605	chr16:1962973-1963106	133	ENSG00000207405	SNORA64
ENST00000363217	19	14	1.67529	0.982869	-0.713193	chr1:28508559-28508762	203	ENSG00000200087	SNORA73B
ENST00000364432	98	74	8.64095	5.19516	-0.723115	chr9:127448501-127448630	129	ENSG00000201302	SNORA65
ENST00000391141	6	4	0.529038	0.28082	-0.724039	chr12:98599635-98599883	248	ENSG00000212443	SNORA53
ENST00000606577	29258	21703	2579.76	1523.66	-0.759662	chr5:181241814-181241892	78	ENSG00000272296	SNORD96A
ENST00000386967	9678	7171	853.338	503.439	-0.761181	chr19:12706449-12706518	69	ENSG00000209702	SNORD41
ENST00000364849	57927	42699	5107.6	2997.68	-0.768778	chr8:66922467-66922555	88	ENSG00000254341	SNORD87
ENST00000383884	2828	2078	249.353	145.886	-0.772941	chr9:133349396-133349470	74	ENSG00000206611	SNORD24
ENST00000627983	2828	2078	249.353	145.886	-0.772941	chrCHR_HG2030_PATCH:133349544-133349618	74	ENSG00000280889	SNORD24
ENST00000363098	1102	801	97.1666	56.2341	-0.787935	chr15:25204357-25204438	81	ENSG00000199968	SNORD115-19
ENST00000363293	1102	801	97.1666	56.2341	-0.787935	chr15:25203227-25203308	81	ENSG00000200163	SNORD115-18
ENST00000364612	1102	801	97.1666	56.2341	-0.787935	chr15:25201323-25201404	81	ENSG00000201482	SNORD115-17
ENST00000411005	2909	2100	256.495	147.43	-0.798482	chr5:138558970-138559039	69	ENSG00000222937	SNORD63B
ENST00000391232	34452	24858	3037.74	1745.15	-0.799607	chr2:202276431-202276518	87	ENSG00000212534	SNORD70
ENST00000384452	616	437	54.3146	30.6795	-0.82202	chr1:235127803-235127937	134	ENSG00000207181	SNORA14B
ENST00000363664	15	10	1.32259	0.702049	-0.826762	chr6:132817219-132817348	129	ENSG00000200534	SNORA33
ENST00000364456	397	280	35.0047	19.6574	-0.829271	chr15:25209918-25209999	81	ENSG00000201326	SNORD115-22
ENST00000408587	2435	1719	214.701	120.682	-0.830593	chr16:70529509-70529588	79	ENSG00000221514	SNORD111B
ENST00000408493	69	48	6.08394	3.36984	-0.833658	chr3:186786675-186786852	177	ENSG00000221420	SNORA81
ENST00000363810	209	145	18.4282	10.1797	-0.849919	chr15:25176832-25176913	81	ENSG00000200680	SNORD115-4
ENST00000516733	764	529	67.3642	37.1384	-0.85733	chr9:133350847-133350912	65	ENSG00000252542	SNORD36C
ENST00000629038	764	529	67.3642	37.1384	-0.85733	chrCHR_HG2030_PATCH:133350995-133351060	65	ENSG00000281541	SNORD36C
ENST00000363633	315	217	27.7745	15.2345	-0.862167	chr15:25178738-25178819	81	ENSG00000200503	SNORD115-5
ENST00000458838	13584	9384	1197.74	658.803	-0.862299	chr9:33934296-33934376	80	ENSG00000238300	SNORD121B
ENST00000365099	269	184	23.7185	12.9177	-0.871609	chr15:25206262-25206343	81	ENSG00000201969	SNORD115-20
ENST00000384583	42	28	3.70326	1.96574	-0.880581	chr12:48667457-48667593	136	ENSG00000207313	SNORA2B
ENST00000408534	4	2	0.352692	0.14041	-0.913034	chr8:123180310-123180525	215	ENSG00000221461	AC068228.1
ENST00000362963	431	286	38.0026	20.0786	-0.917061	chr15:25208083-25208163	80	ENSG00000199833	SNORD115-21
ENST00000384584	2651	1733	233.747	121.665	-0.941461	chr1:28580381-28580512	131	ENSG00000273544	SNORA44
ENST00000365318	21	13	1.85163	0.912664	-0.946526	chr15:25227109-25227190	81	ENSG00000202188	SNORD115-31
ENST00000384084	21	13	1.85163	0.912664	-0.946526	chr16:1962334-1962466	132	ENSG00000206811	SNORA10
ENST00000606510	902	585	79.532	41.0699	-0.951759	chr15:25243614-25243695	81	ENSG00000272460	SNORD115-40
ENST00000364938	57	36	5.02586	2.52738	-0.964171	chr1:28507366-28507571	205	ENSG00000274266	SNORA73A
ENST00000365530	406356	261068	35829.6	18328.3	-0.967079	chr2:231460371-231460440	69	ENSG00000202400	SNORD82
ENST00000363694	759	486	66.9233	34.1196	-0.96984	chr15:25241746-25241827	81	ENSG00000200564	SNORD115-39
ENST00000365161	35771	22783	3154.04	1599.48	-0.979553	chr1:44777843-44777912	69	ENSG00000202031	SNORD38A
ENST00000458770	89968	57245	7932.75	4018.88	-0.981009	chr19:10109757-10109835	78	ENSG00000238531	SNORD105B
ENST00000384320	3863	2448	340.612	171.862	-0.986467	chr2:206161878-206161957	79	ENSG00000207047	SNORD51
ENST00000384147	444740	280744	39214	19709.6	-0.992468	chr11:62855292-62855366	74	ENSG00000276788	SNORD26
ENST00000579171	6026	3795	531.33	266.428	-0.995595	chrCHR_HSCHR6_MHC_DBB_CTG1:31523278-31523355	77	ENSG00000264591	SNORD84
ENST00000580739	6026	3795	531.33	266.428	-0.995595	chrCHR_HSCHR6_MHC_COX_CTG1:31528550-31528627	77	ENSG00000265607	SNORD84
ENST00000581604	6026	3795	531.33	266.428	-0.995595	chrCHR_HSCHR6_MHC_SSTO_CTG1:31531850-31531927	77	ENSG00000263442	SNORD84
ENST00000582289	6026	3795	531.33	266.428	-0.995595	chrCHR_HSCHR6_MHC_MCF_CTG1:31617447-31617524	77	ENSG00000266755	SNORD84
ENST00000582411	6026	3795	531.33	266.428	-0.995595	chrCHR_HSCHR6_MHC_MANN_CTG1:31580561-31580638	77	ENSG00000265325	SNORD84
ENST00000583430	6026	3795	531.33	266.428	-0.995595	chrCHR_HSCHR6_MHC_QBL_CTG1:31531364-31531441	77	ENSG00000266646	SNORD84
ENST00000584275	6026	3795	531.33	266.428	-0.995595	chr6:31541101-31541178	77	ENSG00000265236	SNORD84
ENST00000390861	5208	3270	459.205	229.57	-0.999889	chr17:2330276-2330370	94	ENSG00000274802	NA
ENST00000384214	2356	1477	207.736	103.693	-1.00174	chr11:75400391-75400538	147	ENSG00000206941	SNORD15A
ENST00000630429	49	30	4.32048	2.10615	-1.00267	chr9:136726748-136726879	131	ENSG00000281808	AL355987.6
ENST00000386062	6661	4171	587.32	292.825	-1.00386	chr4:151103827-151103891	64	ENSG00000208797	SNORD73A
ENST00000609620	5308	3318	468.022	232.94	-1.00631	chr17:2330180-2330370	190	ENSG00000212163	SNORD91A
ENST00000363552	19	11	1.67529	0.772254	-1.02523	chrX:87146733-87146804	71	ENSG00000200422	AL590229.1
ENST00000363836	19	11	1.67529	0.772254	-1.02523	chr6:38207274-38207345	71	ENSG00000200706	AL033518.1
ENST00000384512	45134	27766	3979.6	1949.31	-1.02962	chr1:75787889-75787972	83	ENSG00000207241	SNORD45A
ENST00000384416	16863	10291	1486.86	722.479	-1.04114	chr11:93733466-93733597	131	ENSG00000207145	SNORA18
ENST00000363315	3258	1984	287.268	139.287	-1.04381	chr17:76558791-76558868	77	ENSG00000274091	SNORD1C
ENST00000391185	62	37	5.46672	2.59758	-1.04516	chr9:136726747-136726879	132	ENSG00000274998	SNORA17A
ENST00000408564	33033	20052	2912.62	1407.75	-1.04887	chr12:48654382-48654518	136	ENSG00000221491	SNORA2C
ENST00000362805	2552	1545	225.017	108.467	-1.0521	chr11:93721797-93721866	69	ENSG00000273885	AP003499.3
ENST00000363942	94	56	8.28826	3.93148	-1.05706	chr15:25180497-25180578	81	ENSG00000200812	SNORD115-6
ENST00000384769	89353	53756	7878.52	3773.94	-1.06183	chr13:27255064-27255135	71	ENSG00000207500	SNORD102
ENST00000365128	18	10	1.58711	0.702049	-1.07279	chr11:9428773-9428954	181	ENSG00000201998	SNORA23
ENST00000383907	13	7	1.14625	0.491434	-1.0753	chr7:65755526-65755659	133	ENSG00000206634	SNORA22
ENST00000384072	8	4	0.705384	0.28082	-1.08057	chr11:93730979-93731099	120	ENSG00000206799	SNORA32
ENST00000364009	2681	1578	236.392	110.783	-1.09275	chr11:123058077-123058161	84	ENSG00000200879	SNORD14E
ENST00000384550	2902	1679	255.878	117.874	-1.11755	chr2:231456444-231456523	79	ENSG00000207280	SNORD20
ENST00000459579	5376	3105	474.018	217.986	-1.12035	chr17:7576811-7576952	141	ENSG00000238917	SNORD10
ENST00000458892	403071	229611	35540	16119.8	-1.1406	chr14:45110883-45110968	85	ENSG00000239043	SNORD127
ENST00000363091	5674	3226	500.293	226.481	-1.14304	chr17:76561109-76561192	83	ENSG00000199961	SNORD1B
ENST00000365037	329	186	29.0089	13.0581	-1.14551	chr15:25239838-25239919	81	ENSG00000201907	SNORD115-38
ENST00000384437	2391	1337	210.822	93.864	-1.16653	chr19:17862588-17862720	132	ENSG00000207166	SNORA68
ENST00000365465	5	2	0.440865	0.14041	-1.16977	chr12:110496352-110496421	69	ENSG00000202335	AC002350.1
ENST00000390880	5	2	0.440865	0.14041	-1.16977	chr2:114005440-114005655	215	ENSG00000212182	AC010982.1
ENST00000386148	14	7	1.23442	0.491434	-1.17392	chrX:110224985-110225063	78	ENSG00000208883	SNORD96B
ENST00000580533	50	27	4.40865	1.89553	-1.17592	chr17:19189665-19190245	580	ENSG00000264940	SNORD3C
ENST00000620446	50	27	4.40865	1.89553	-1.17592	chr17:19190028-19190245	217	ENSG00000275303	NA
ENST00000625845	50	27	4.40865	1.89553	-1.17592	chr17:19190029-19190245	216	ENSG00000280847	NA
ENST00000365012	674	364	59.4286	25.5546	-1.21437	chrX:20136066-20136135	69	ENSG00000201882	AL732366.2
ENST00000362583	824	445	72.6545	31.2412	-1.21498	chr15:25191416-25191497	81	ENSG00000199453	SNORD115-12
ENST00000362912	824	445	72.6545	31.2412	-1.21498	chr15:25185631-25185712	81	ENSG00000199782	SNORD115-9
ENST00000629536	201	107	17.7228	7.51193	-1.22739	chr16:58559796-58559931	135	ENSG00000281910	SNORA50A
ENST00000363961	1742	930	153.597	65.2906	-1.23294	chr9:133350095-133350168	73	ENSG00000200831	SNORD36B
ENST00000630949	1742	930	153.597	65.2906	-1.23294	chrCHR_HG2030_PATCH:133350243-133350316	73	ENSG00000281243	SNORD36B
ENST00000619178	45	23	3.96778	1.61471	-1.24628	chr17:19112419-19112636	217	ENSG00000277947	SNORD3D
ENST00000630092	45	23	3.96778	1.61471	-1.24628	chr17:19112420-19112636	216	ENSG00000281000	SNORD3D
ENST00000458862	288	151	25.3938	10.6009	-1.25241	chr5:77080434-77080571	137	ENSG00000238961	SNORA47
ENST00000364880	49	25	4.32048	1.75512	-1.25269	chr17:19063919-19064136	217	ENSG00000274088	NA
ENST00000617128	49	25	4.32048	1.75512	-1.25269	chr17:19061912-19062129	217	ENSG00000276271	NA
ENST00000628329	49	25	4.32048	1.75512	-1.25269	chr17:19063920-19064136	216	ENSG00000281187	NA
ENST00000631292	49	25	4.32048	1.75512	-1.25269	chr17:19061912-19062128	216	ENSG00000280523	NA
ENST00000384096	770	402	67.8932	28.2224	-1.26345	chr4:118279190-118279320	130	ENSG00000275994	SNORA24
ENST00000384574	269	138	23.7185	9.68828	-1.28296	chr11:93732361-93732499	138	ENSG00000207304	SNORA8
ENST00000408139	11667	6012	1028.71	422.072	-1.28508	chr16:70538005-70538098	93	ENSG00000221066	SNORD111
ENST00000365382	9630	4952	849.106	347.655	-1.28804	chr11:123059335-123059422	87	ENSG00000202252	SNORD14C
ENST00000364617	14663	7521	1292.88	528.011	-1.29179	chr1:75789477-75789548	71	ENSG00000201487	SNORD45B
ENST00000459155	51	25	4.49682	1.75512	-1.30912	chr12:6967337-6967606	269	ENSG00000238795	SCARNA12
ENST00000577988	51	25	4.49682	1.75512	-1.30912	chr17:19061912-19062669	757	ENSG00000265185	SNORD3B-1
ENST00000384033	113	56	9.96355	3.93148	-1.31976	chr3:39408389-39408539	150	ENSG00000206760	SNORA6
ENST00000383903	99121	49449	8739.79	3471.56	-1.33199	chr16:2155023-2155105	82	ENSG00000206630	SNORD60
ENST00000364394	80	39	7.05384	2.73799	-1.33385	chr4:151102057-151102128	71	ENSG00000201264	SNORD73B
ENST00000364809	1482	733	130.672	51.4602	-1.34273	chr15:25197576-25197656	80	ENSG00000201679	SNORD115-15
ENST00000384581	369	181	32.5358	12.7071	-1.34951	chr1:28579764-28579893	129	ENSG00000278274	SNORA61
ENST00000364805	38641	18953	3407.09	1330.59	-1.3564	chr19:49489965-49490048	83	ENSG00000201675	SNORD32A
ENST00000365073	1552	756	136.844	53.0749	-1.36477	chr15:25187536-25187616	80	ENSG00000201943	SNORD115-10
ENST00000579879	35417	17076	3122.82	1198.82	-1.38116	chr5:181243312-181243379	67	ENSG00000264549	SNORD95
ENST00000571722	62	29	5.46672	2.03594	-1.38196	chr17:19063346-19064136	790	ENSG00000262074	SNORD3B-2
ENST00000383875	85152	40855	7508.1	2868.22	-1.38826	chr18:49491283-49491347	64	ENSG00000206602	SNORD58A
ENST00000458893	106597	50979	9398.97	3578.98	-1.39293	chr17:28720550-28720616	66	ENSG00000238423	SNORD42B
ENST00000408612	11196	5289	987.185	371.314	-1.41044	chr1:28578749-28578822	73	ENSG00000221539	SNORD99
ENST00000364764	255	119	22.4841	8.35439	-1.41754	chr15:25269783-25269858	75	ENSG00000201634	SNORD115-48
ENST00000364113	2470	1158	217.787	81.2973	-1.42053	chr11:8684227-8684356	129	ENSG00000200983	SNORA3A
ENST00000391162	181	84	15.9593	5.89721	-1.42105	chr10:100237156-100237302	146	ENSG00000212464	SNORA12
ENST00000363090	484	226	42.6757	15.8663	-1.42176	chr15:25194921-25195001	80	ENSG00000199960	SNORD115-14
ENST00000384762	32	14	2.82154	0.982869	-1.43187	chr16:58548499-58548633	134	ENSG00000207493	SNORA46
ENST00000384662	7795	3626	687.308	254.563	-1.43258	chr6:159780250-159780381	131	ENSG00000207392	SNORA20
ENST00000364273	874	404	77.0632	28.3628	-1.43884	chr15:25247345-25247426	81	ENSG00000201143	SNORD115-42
ENST00000364902	31	13	2.73336	0.912664	-1.48436	chr7:45104906-45105042	136	ENSG00000201772	SNORA5C
ENST00000384262	1026387	457230	90499.6	32099.8	-1.49534	chr5:138561043-138561110	67	ENSG00000206989	SNORD63
ENST00000363856	475	209	41.8822	14.6728	-1.50683	chr15:25184306-25184387	81	ENSG00000200726	SNORD115-8
ENST00000365493	147	64	12.9614	4.49311	-1.50777	chr3:39411054-39411206	152	ENSG00000202363	SNORA62
ENST00000384714	1448	638	127.674	44.7907	-1.50911	chr11:75404421-75404566	145	ENSG00000207445	SNORD15B
ENST00000458790	9	3	0.793557	0.210615	-1.52443	chr5:112161485-112161617	132	ENSG00000238363	SNORA13
ENST00000426867	951	408	83.8525	28.6436	-1.54633	chr9:131490486-131490571	85	ENSG00000231587	SNORD62B
ENST00000428514	951	408	83.8525	28.6436	-1.54633	chr9:131485665-131485750	85	ENSG00000235284	SNORD62A
ENST00000384792	1704	710	150.247	49.8455	-1.58987	chr1:92840719-92840851	132	ENSG00000207523	SNORA66
ENST00000410557	24	9	2.11615	0.631844	-1.59845	chr14:20323179-20323326	147	ENSG00000222489	SNORA79B
ENST00000390833	1454	599	128.204	42.0527	-1.60586	chr11:46762389-46762499	110	ENSG00000212135	SNORD67
ENST00000384436	257	104	22.6605	7.30131	-1.62068	chrX:154400281-154400415	134	ENSG00000207165	SNORA70
ENST00000363753	471858	190948	41605.1	13405.5	-1.63393	chr15:66503243-66503314	71	ENSG00000200623	SNORD18A
ENST00000364977	57	22	5.02586	1.54451	-1.64014	chr13:107320895-107320963	68	ENSG00000201847	SNORD31B
ENST00000384323	25	9	2.20432	0.631844	-1.65474	chr13:27255401-27255526	125	ENSG00000207051	SNORA27
ENST00000386847	201	79	17.7228	5.54619	-1.65837	chr17:7574713-7574847	134	ENSG00000209582	SNORA48
ENST00000384221	10	3	0.88173	0.210615	-1.6602	chrX:154768528-154768659	131	ENSG00000206948	SNORA36A
ENST00000391196	48	18	4.2323	1.26369	-1.66762	chr20:2656097-2656182	85	ENSG00000212498	SNORD86
ENST00000384765	22118	8705	1950.21	611.134	-1.67391	chr3:12840312-12840450	138	ENSG00000207496	SNORA7A
ENST00000362883	6812	2653	600.634	186.254	-1.68868	chr17:64146083-64146152	69	ENSG00000199753	SNORD104
ENST00000364915	5659	2149	498.971	150.87	-1.72498	chr6:31536374-31536449	75	ENSG00000201785	SNORD117
ENST00000578360	5659	2149	498.971	150.87	-1.72498	chrCHR_HSCHR6_MHC_MCF_CTG1:31612723-31612798	75	ENSG00000263625	SNORD117
ENST00000579412	5659	2149	498.971	150.87	-1.72498	chrCHR_HSCHR6_MHC_MANN_CTG1:31575852-31575927	75	ENSG00000265116	SNORD117
ENST00000580417	5659	2149	498.971	150.87	-1.72498	chrCHR_HSCHR6_MHC_APD_CTG1:31603330-31603405	75	ENSG00000265849	SNORD117
ENST00000581427	5659	2149	498.971	150.87	-1.72498	chrCHR_HSCHR6_MHC_DBB_CTG1:31518553-31518628	75	ENSG00000266419	SNORD117
ENST00000582702	5659	2149	498.971	150.87	-1.72498	chrCHR_HSCHR6_MHC_SSTO_CTG1:31527123-31527198	75	ENSG00000263358	SNORD117
ENST00000583420	5659	2149	498.971	150.87	-1.72498	chrCHR_HSCHR6_MHC_COX_CTG1:31523826-31523901	75	ENSG00000263359	SNORD117
ENST00000584949	5659	2149	498.971	150.87	-1.72498	chrCHR_HSCHR6_MHC_QBL_CTG1:31526642-31526717	75	ENSG00000266295	SNORD117
ENST00000362607	132	49	11.6388	3.44004	-1.72945	chr13:45337480-45337609	129	ENSG00000199477	SNORA31
ENST00000459187	222	83	19.5744	5.82701	-1.73094	chr11:10801467-10801608	141	ENSG00000238622	SNORD97
ENST00000362842	148	55	13.0496	3.86127	-1.73098	chr15:25172635-25172716	81	ENSG00000199712	SNORD115-2
ENST00000505219	246	92	21.6906	6.45885	-1.73219	chr3:131479097-131479233	136	ENSG00000249020	SNORA58
ENST00000410438	155	57	13.6668	4.00168	-1.74691	chr1:220200546-220200676	130	ENSG00000222370	SNORA36B
ENST00000384342	2536	931	223.607	65.3608	-1.77291	chr1:28580920-28581056	136	ENSG00000274582	SNORA16A
ENST00000628458	2536	931	223.607	65.3608	-1.77291	chr1:28580920-28581054	134	ENSG00000280498	SNORA16A
ENST00000384360	3307	1206	291.588	84.6671	-1.78285	chr3:129397210-129397348	138	ENSG00000207088	SNORA7B
ENST00000386157	52	17	4.58499	1.19348	-1.85679	chr12:132031224-132031359	135	ENSG00000208892	SNORA49
ENST00000362423	64	21	5.64307	1.4743	-1.86711	chr17:38852863-38852994	131	ENSG00000199293	SNORA21
ENST00000459255	195	65	17.1937	4.56332	-1.89082	chr12:6510222-6510551	329	ENSG00000239002	SCARNA10
ENST00000384252	306	100	26.9809	7.02049	-1.92723	chrX:136879199-136879271	72	ENSG00000206979	SNORD61
ENST00000391145	28598	9370	2521.57	657.82	-1.9384	chr9:122880213-122880323	110	ENSG00000212447	SNORD90
ENST00000363358	37	11	3.2624	0.772254	-1.94667	chr15:25193321-25193402	81	ENSG00000273835	SNORD115-13
ENST00000364995	12744	4057	1123.68	284.821	-1.97972	chr6:85677589-85677658	69	ENSG00000275072	SNORD50B
ENST00000390856	7831	2434	690.483	170.879	-2.014	chr3:184325696-184325771	75	ENSG00000212158	SNORD66
ENST00000364259	71	21	6.26028	1.4743	-2.01438	chr1:154259727-154259862	135	ENSG00000201129	SNORA58B
ENST00000384744	53	15	4.67317	1.05307	-2.04946	chr1:155919909-155920045	136	ENSG00000207475	SNORA80E
ENST00000628177	39620	12018	3493.41	843.723	-2.04967	chr16:2155025-2155104	79	ENSG00000281010	AC009065.10
ENST00000459538	4299	1301	379.056	91.3366	-2.05195	chr22:29333163-29333258	95	ENSG00000239127	SNORD125
ENST00000386037	10026	2995	884.022	210.264	-2.07136	chr2:86135870-86136006	136	ENSG00000208772	SNORD94
ENST00000459584	32555	9651	2870.47	677.548	-2.08273	chr17:28723429-28723492	63	ENSG00000238649	SNORD42A
ENST00000391305	763	223	67.276	15.6557	-2.09636	chr11:8685439-8685569	130	ENSG00000212607	SNORA3B
ENST00000584923	119	33	10.4926	2.31676	-2.13191	chr17:19188016-19188714	698	ENSG00000263934	SNORD3A
ENST00000620232	119	33	10.4926	2.31676	-2.13191	chr17:19188016-19188233	217	ENSG00000277813	NA
ENST00000625876	119	33	10.4926	2.31676	-2.13191	chr17:19188016-19188232	216	ENSG00000281298	NA
ENST00000383885	496	141	43.7338	9.89889	-2.1322	chr12:48656648-48656782	134	ENSG00000206612	SNORA2A
ENST00000383953	223898	62903	19741.8	4416.1	-2.16038	chr1:92837289-92837383	94	ENSG00000206680	SNORD21
ENST00000608459	2590	712	228.368	49.9859	-2.18952	chr17:2329016-2329237	221	ENSG00000275084	SNORD91B
ENST00000364773	1199	328	105.719	23.0272	-2.19394	chr7:75943782-75943916	134	ENSG00000201643	SNORA14A
ENST00000391250	2574	700	226.957	49.1434	-2.20505	chr17:2329119-2329213	94	ENSG00000212552	NA
ENST00000581525	36847	10031	3248.91	704.226	-2.20569	chr1:44775864-44775943	79	ENSG00000264294	SNORD55
ENST00000384281	50	12	4.40865	0.842459	-2.25819	chr11:2963771-2963893	122	ENSG00000207008	SNORA54
ENST00000622631	50	12	4.40865	0.842459	-2.25819	chrCHR_HSCHR11_1_CTG7:2962636-2962758	122	ENSG00000273525	SNORA54
ENST00000517242	1316	342	116.036	24.0101	-2.2681	chr13:45336314-45336447	133	ENSG00000253051	AL138963.2
ENST00000628590	55	13	4.84951	0.912664	-2.28913	chr17:64146337-64146471	134	ENSG00000281311	AC025362.1
ENST00000607417	21	4	1.85163	0.28082	-2.3575	chrX:115126316-115126444	128	ENSG00000271907	SNORA35B
ENST00000459004	13	2	1.14625	0.14041	-2.37402	chr5:83064204-83064337	133	ENSG00000238835	SCARNA18
ENST00000384304	291121	69159	25669	4855.3	-2.40237	chr12:56645027-56645101	74	ENSG00000207031	SNORD59A
ENST00000363450	96	21	8.46461	1.4743	-2.44367	chr3:186787300-186787431	131	ENSG00000200320	SNORA63
ENST00000390981	10410	2327	917.881	163.367	-2.48947	chr2:101272936-101273049	113	ENSG00000212283	SNORD89
ENST00000363915	3563	783	314.16	54.9705	-2.51261	chr14:21397292-21397401	109	ENSG00000200785	SNORD8
ENST00000630737	46	8	4.05596	0.561639	-2.65106	chr22:33704786-33704922	136	ENSG00000281295	Z69713.1
ENST00000363214	3658	625	322.537	43.8781	-2.87505	chr16:89561434-89561517	83	ENSG00000200084	SNORD68
ENST00000625269	43	6	3.79144	0.42123	-2.90031	chr2:206161841-206161929	88	ENSG00000281780	AC007383.5
ENST00000384504	65	9	5.73124	0.631844	-2.99419	chr18:54222284-54222412	128	ENSG00000207233	SNORA37
ENST00000459299	6638	1022	585.292	71.7494	-3.02635	chr8:33513475-33513578	103	ENSG00000239039	SNORD13
ENST00000363156	132	18	11.6388	1.26369	-3.1057	chr9:38147428-38147561	133	ENSG00000200026	AL161448.1
ENST00000383870	50	6	4.40865	0.42123	-3.1127	chr11:62665422-62665570	148	ENSG00000206597	SNORA57
ENST00000363593	517	69	45.5854	4.84414	-3.20794	chr17:8173454-8173587	133	ENSG00000200463	SNORD118
ENST00000411292	136890	16546	12070	1161.61	-3.37711	chr16:71758402-71758487	85	ENSG00000223224	SNORD71
ENST00000384423	28	2	2.46884	0.14041	-3.41755	chr17:7577955-7578091	136	ENSG00000277985	SNORA67
ENST00000459473	1302	39	114.801	2.73799	-5.33938	chr5:9548836-9548905	69	ENSG00000239112	SNORD123

## Sheet: up_T4_vs_N4
Differentially Expressed SnoRNA of up_T4_vs_N4 # Fold Change cut-off: 0.585 Column A: SnoRNA ID, name of the SnoRNA. Column B-C: reads number for raw data. Column D-E: reads number for normalized data. Column F: fold change of normalized reads number(log2 transformed). Column G-I: SnoRNA annotation data. For each SnoRNA sequence-based profile, the number of SnoRNA sequence reads can be used to es…
ID	N4_raw	T4_raw	N4_norm	T4_norm	fold_change	snoRNA_Locus	snoRNA_Length	Gene	Gene_Name
ENST00000607261	470	77661	46.2292	5160.04	6.79935	chr14:100938187-100938264	77	ENSG00000272474	SNORD113-5
ENST00000364377	4	490	0.39344	32.5571	6.04838	chr14:100969879-100969952	73	ENSG00000201247	SNORD114-13
ENST00000363738	48	4160	4.72128	276.403	5.84174	chr14:100968111-100968185	74	ENSG00000200608	SNORD114-11
ENST00000363409	1	151	0.0983599	10.0329	5.67478	chr14:100967052-100967123	71	ENSG00000200279	SNORD114-10
ENST00000365178	279	16145	27.4424	1072.72	5.28361	chr14:100981004-100981075	71	ENSG00000202048	SNORD114-20
ENST00000606412	65	3240	6.3934	215.276	5.05174	chr14:100981975-100982046	71	ENSG00000272344	SNORD114-21
ENST00000365423	961	40566	94.5239	2695.33	4.83217	chr14:100982926-100982997	71	ENSG00000202293	SNORD114-22
ENST00000363543	892	30173	87.7371	2004.79	4.51255	chr14:100987046-100987117	71	ENSG00000200413	SNORD114-26
ENST00000363742	601	20135	59.1143	1337.83	4.49792	chr14:100986057-100986128	71	ENSG00000200612	SNORD114-25
ENST00000363762	1948	60088	191.605	3992.44	4.38034	chr14:100941126-100941202	76	ENSG00000200632	SNORD113-7
ENST00000363345	478	14356	47.016	953.858	4.33963	chr14:100939556-100939630	74	ENSG00000200215	SNORD113-6
ENST00000364370	421	12441	41.4095	826.619	4.31588	chr14:100966029-100966100	71	ENSG00000201240	SNORD114-9
ENST00000365029	0	28	0	1.86041	4.29308	chr14:100984777-100984848	71	ENSG00000201899	SNORD114-24
ENST00000364830	39	1133	3.83604	75.2801	4.25937	chr14:100929919-100929990	71	ENSG00000201700	SNORD113-3
ENST00000363497	957	23014	94.1305	1529.12	4.02046	chr14:100943451-100943524	73	ENSG00000200367	SNORD113-8
ENST00000365080	1147	26055	112.819	1731.18	3.93848	chr14:100945649-100945720	71	ENSG00000201950	SNORD113-9
ENST00000363536	491	10947	48.2947	727.353	3.90993	chr14:100983876-100983947	71	ENSG00000200406	SNORD114-23
ENST00000363610	783	17073	77.0158	1134.38	3.87887	chr14:100989130-100989201	71	ENSG00000200480	SNORD114-28
ENST00000364687	17	390	1.67212	25.9128	3.87568	chr14:100972670-100972741	71	ENSG00000201557	SNORD114-15
ENST00000364969	4669	91435	459.242	6075.23	3.72532	chr14:100953349-100953423	74	ENSG00000201839	SNORD114-3
ENST00000362723	406	7802	39.9341	518.389	3.69501	chr14:100972103-100972177	74	ENSG00000199593	SNORD114-14
ENST00000364393	0	17	0	1.12953	3.62004	chr14:100957166-100957237	71	ENSG00000201263	SNORD114-6
ENST00000365400	2523	44170	248.162	2934.79	3.56337	chr14:100968948-100969022	74	ENSG00000202270	SNORD114-12
ENST00000410253	233	3838	22.9179	255.009	3.47029	chr14:100998467-100998541	74	ENSG00000222185	AL132709.6
ENST00000362705	3813	51586	375.046	3427.54	3.19169	chr14:100949833-100949904	71	ENSG00000199575	SNORD114-1
ENST00000364699	180	2331	17.7048	154.879	3.12174	chr14:100974806-100974880	74	ENSG00000201569	SNORD114-17
ENST00000364802	25	317	2.459	21.0625	3.04786	chr14:100936491-100936565	74	ENSG00000201672	SNORD113-4
ENST00000458974	21	253	2.06556	16.8101	2.96508	chr14:100897920-100897996	76	ENSG00000275662	SNORD112
ENST00000364089	3	30	0.29508	1.99329	2.40556	chr5:139278781-139278978	197	ENSG00000200959	SNORA74A
ENST00000391196	8	51	0.786879	3.3886	1.97584	chr20:2656097-2656182	85	ENSG00000212498	SNORD86
ENST00000363962	0	4	0	0.265773	1.87095	chr14:100954374-100954448	74	ENSG00000200832	SNORD114-4
ENST00000390880	3	19	0.29508	1.26242	1.78596	chr2:114005440-114005655	215	ENSG00000212182	AC010982.1
ENST00000408534	3	19	0.29508	1.26242	1.78596	chr8:123180310-123180525	215	ENSG00000221461	AC068228.1
ENST00000364819	4	22	0.39344	1.46175	1.66222	chr14:100990091-100990160	69	ENSG00000201689	SNORD114-29
ENST00000458961	300	1363	29.508	90.562	1.61451	chr15:25278343-25278409	66	ENSG00000239169	SNORD109B
ENST00000459128	300	1363	29.508	90.562	1.61451	chr15:25041974-25042040	66	ENSG00000274640	SNORD109A
ENST00000364880	5	25	0.4918	1.66108	1.57328	chr17:19063919-19064136	217	ENSG00000274088	NA
ENST00000577988	5	25	0.4918	1.66108	1.57328	chr17:19061912-19062669	757	ENSG00000265185	SNORD3B-1
ENST00000617128	5	25	0.4918	1.66108	1.57328	chr17:19061912-19062129	217	ENSG00000276271	NA
ENST00000628329	5	25	0.4918	1.66108	1.57328	chr17:19063920-19064136	216	ENSG00000281187	NA
ENST00000631292	5	25	0.4918	1.66108	1.57328	chr17:19061912-19062128	216	ENSG00000280523	NA
ENST00000386148	1	7	0.0983599	0.465102	1.51039	chrX:110224985-110225063	78	ENSG00000208883	SNORD96B
ENST00000384423	4	18	0.39344	1.19598	1.39309	chr17:7577955-7578091	136	ENSG00000277985	SNORA67
ENST00000630615	73	282	7.18027	18.737	1.3715	chr3:52688882-52688961	79	ENSG00000280904	AC104446.3
ENST00000516978	73	279	7.18027	18.5376	1.35615	chr3:52688890-52688962	72	ENSG00000252787	AC104446.1
ENST00000362928	11	43	1.08196	2.85705	1.32298	chr14:100955370-100955439	69	ENSG00000199798	SNORD114-5
ENST00000363664	6	24	0.59016	1.59464	1.29597	chr6:132817219-132817348	129	ENSG00000200534	SNORA33
ENST00000363358	7	27	0.688519	1.79396	1.26419	chr15:25193321-25193402	81	ENSG00000273835	SNORD115-13
ENST00000363098	264	906	25.967	60.1975	1.20987	chr15:25204357-25204438	81	ENSG00000199968	SNORD115-19
ENST00000363293	264	906	25.967	60.1975	1.20987	chr15:25203227-25203308	81	ENSG00000200163	SNORD115-18
ENST00000364612	264	906	25.967	60.1975	1.20987	chr15:25201323-25201404	81	ENSG00000201482	SNORD115-17
ENST00000580533	8	28	0.786879	1.86041	1.14434	chr17:19189665-19190245	580	ENSG00000264940	SNORD3C
ENST00000620446	8	28	0.786879	1.86041	1.14434	chr17:19190028-19190245	217	ENSG00000275303	NA
ENST00000625845	8	28	0.786879	1.86041	1.14434	chr17:19190029-19190245	216	ENSG00000280847	NA
ENST00000384000	29014	93776	2853.81	6230.77	1.12649	chr15:25073107-25073201	94	ENSG00000206727	SNORD116-9
ENST00000384287	29014	93776	2853.81	6230.77	1.12649	chr15:25056860-25056954	94	ENSG00000207014	SNORD116-3
ENST00000364961	113	362	11.1147	24.0524	1.10678	chr15:25170723-25170804	81	ENSG00000201831	SNORD115-1
ENST00000626963	451507	1435093	44410.2	95352.1	1.10237	chr6:85677294-85677368	74	ENSG00000281147	NA
ENST00000384158	13	43	1.27868	2.85705	1.10087	chr2:231455800-231455936	136	ENSG00000206885	SNORA75
ENST00000384711	13956	43763	1372.71	2907.75	1.08282	chr15:25065026-25065121	95	ENSG00000207442	SNORD116-6
ENST00000384733	5	17	0.4918	1.12953	1.05493	chr15:25059538-25059633	95	ENSG00000275529	SNORD116-4
ENST00000606420	12	38	1.18032	2.52484	1.03573	chr20:2655067-2655198	131	ENSG00000271798	SNORA51
ENST00000606510	249	753	24.4916	50.0317	1.02756	chr15:25243614-25243695	81	ENSG00000272460	SNORD115-40
ENST00000384365	33319	99340	3277.25	6600.46	1.01006	chr15:25070432-25070526	94	ENSG00000207093	SNORD116-8
ENST00000384408	269	799	26.4588	53.0881	1.00191	chr15:25079058-25079149	91	ENSG00000207137	SNORD116-13
ENST00000384549	12164	35836	1196.45	2381.06	0.992781	chr15:25094037-25094128	91	ENSG00000207279	SNORD116-24
ENST00000364809	350	992	34.426	65.9116	0.935037	chr15:25197576-25197656	80	ENSG00000201679	SNORD115-15
ENST00000459083	10174	28152	1000.71	1870.51	0.902333	chr17:28723682-28723753	71	ENSG00000238597	SNORD4B
ENST00000362842	25	70	2.459	4.65102	0.892658	chr15:25172635-25172716	81	ENSG00000199712	SNORD115-2
ENST00000365172	12967	35300	1275.43	2345.44	0.878821	chr17:16439505-16439576	71	ENSG00000277108	SNORD49B
ENST00000365223	11195	30177	1101.14	2005.05	0.864585	chr18:49489245-49489308	63	ENSG00000202093	SNORD58C
ENST00000383882	113	295	11.1147	19.6007	0.812861	chr15:25075929-25076020	91	ENSG00000206609	SNORD116-11
ENST00000516517	6667	17330	655.766	1151.46	0.812117	chr15:25097663-25097754	91	ENSG00000252326	SNORD116-25
ENST00000384274	19061	49485	1874.84	3287.94	0.810384	chr15:25054210-25054304	94	ENSG00000207001	SNORD116-2
ENST00000383894	5625	14323	553.275	951.665	0.782349	chr15:25080142-25080233	91	ENSG00000206621	SNORD116-14
ENST00000362583	218	556	21.4425	36.9424	0.781994	chr15:25191416-25191497	81	ENSG00000199453	SNORD115-12
ENST00000362912	218	556	21.4425	36.9424	0.781994	chr15:25185631-25185712	81	ENSG00000199782	SNORD115-9
ENST00000362423	26	66	2.55736	4.38525	0.755195	chr17:38852863-38852994	131	ENSG00000199293	SNORA21
ENST00000384107	12	31	1.18032	2.05974	0.754352	chr11:93732004-93732133	129	ENSG00000206834	SNORA1
ENST00000408454	4	11	0.39344	0.730875	0.751757	chr19:50799032-50799122	90	ENSG00000221381	SNORD88B
ENST00000619178	2	6	0.19672	0.398659	0.748952	chr17:19112419-19112636	217	ENSG00000277947	SNORD3D
ENST00000630092	2	6	0.19672	0.398659	0.748952	chr17:19112420-19112636	216	ENSG00000281000	SNORD3D
ENST00000365272	0	1	0	0.0664431	0.735029	chr14:100975825-100975896	71	ENSG00000202142	SNORD114-18
ENST00000384404	2081	5107	204.687	339.325	0.728969	chr15:25067788-25067882	94	ENSG00000207133	SNORD116-7
ENST00000384462	2081	5107	204.687	339.325	0.728969	chr15:25062333-25062427	94	ENSG00000207191	SNORD116-5
ENST00000384335	21021	50702	2067.62	3368.8	0.704234	chr15:25051477-25051571	94	ENSG00000207063	SNORD116-1
ENST00000384533	23833	56371	2344.21	3745.47	0.676019	chr15:25082768-25082859	91	ENSG00000207263	SNORD116-16
ENST00000363633	141	331	13.8687	21.9927	0.661365	chr15:25178738-25178819	81	ENSG00000200503	SNORD115-5
ENST00000365073	435	1011	42.7866	67.174	0.649523	chr15:25187536-25187616	80	ENSG00000201943	SNORD115-10
ENST00000584923	21	49	2.06556	3.25571	0.631881	chr17:19188016-19188714	698	ENSG00000263934	SNORD3A
ENST00000620232	21	49	2.06556	3.25571	0.631881	chr17:19188016-19188233	217	ENSG00000277813	NA
ENST00000625876	21	49	2.06556	3.25571	0.631881	chr17:19188016-19188232	216	ENSG00000281298	NA
ENST00000384027	477888	1092646	47005	72598.8	0.62713	chr6:132815307-132815379	72	ENSG00000206754	SNORD101
ENST00000362963	142	325	13.9671	21.594	0.624971	chr15:25208083-25208163	80	ENSG00000199833	SNORD115-21
ENST00000384507	8928	20148	878.157	1338.7	0.608221	chr15:25088804-25088895	91	ENSG00000277785	SNORD116-21
ENST00000577237	8105	18148	797.207	1205.81	0.596915	chrCHR_HSCHR6_MHC_COX_CTG1:31822629-31822691	62	ENSG00000264202	SNORD48
ENST00000578807	8105	18148	797.207	1205.81	0.596915	chrCHR_HSCHR6_MHC_APD_CTG1:31902285-31902347	62	ENSG00000263864	SNORD48
ENST00000582400	8105	18148	797.207	1205.81	0.596915	chrCHR_HSCHR6_MHC_DBB_CTG1:31817449-31817511	62	ENSG00000264086	SNORD48
ENST00000583032	8105	18148	797.207	1205.81	0.596915	chrCHR_HSCHR6_MHC_QBL_CTG1:31825510-31825572	62	ENSG00000265732	SNORD48
ENST00000625269	1	3	0.0983599	0.199329	0.593613	chr2:206161841-206161929	88	ENSG00000281780	AC007383.5
ENST00000364968	74	166	7.27863	11.0296	0.592971	chr17:76561634-76561705	71	ENSG00000278261	SNORD1A

## Sheet: dn_T4_vs_N4
Differentially Expressed SnoRNA of dn_T4_vs_N4 # Fold Change cut-off: 0.585 Column A: SnoRNA ID, name of the SnoRNA. Column B-C: reads number for raw data. Column D-E: reads number for normalized data. Column F: fold change of normalized reads number(log2 transformed). Column G-I: SnoRNA annotation data. For each SnoRNA sequence-based profile, the number of SnoRNA sequence reads can be used to es…
ID	N4_raw	T4_raw	N4_norm	T4_norm	fold_change	snoRNA_Locus	snoRNA_Length	Gene	Gene_Name
ENST00000364849	27712	27142	2725.75	1803.4	-0.595907	chr8:66922467-66922555	88	ENSG00000254341	SNORD87
ENST00000607707	334	326	32.8522	21.6605	-0.598666	chr2:202291332-202291421	89	ENSG00000271852	SNORD11B
ENST00000384214	3448	3370	339.145	223.913	-0.598743	chr11:75400391-75400538	147	ENSG00000206941	SNORD15A
ENST00000629629	21	20	2.06556	1.32886	-0.599872	chr15:66502019-66502089	70	ENSG00000280554	AC116913.2
ENST00000459577	315	306	30.9834	20.3316	-0.605341	chr17:40027542-40027645	103	ENSG00000238793	SNORD124
ENST00000362704	6222	6040	611.995	401.317	-0.608657	chr15:66501250-66501318	68	ENSG00000199574	SNORD18C
ENST00000384262	877724	849349	86332.9	56433.4	-0.613359	chr5:138561043-138561110	67	ENSG00000206989	SNORD63
ENST00000384147	351834	338890	34606.4	22516.9	-0.620026	chr11:62855292-62855366	74	ENSG00000276788	SNORD26
ENST00000365659	1132	1089	111.343	72.3566	-0.621123	chr15:66502020-66502091	71	ENSG00000202529	SNORD18B
ENST00000386847	99	94	9.73763	6.24566	-0.632542	chr17:7574713-7574847	134	ENSG00000209582	SNORA48
ENST00000413522	5376	5082	528.783	337.664	-0.646933	chr20:2656624-2656694	70	ENSG00000229686	SNORD56
ENST00000364884	2071	1953	203.703	129.763	-0.650183	chr6:31837076-31837142	66	ENSG00000201754	SNORD52
ENST00000579069	2071	1953	203.703	129.763	-0.650183	chrCHR_HSCHR6_MHC_QBL_CTG1:31827320-31827386	66	ENSG00000265156	SNORD52
ENST00000582902	2071	1953	203.703	129.763	-0.650183	chrCHR_HSCHR6_MHC_DBB_CTG1:31819261-31819327	66	ENSG00000265707	SNORD52
ENST00000583541	2071	1953	203.703	129.763	-0.650183	chrCHR_HSCHR6_MHC_COX_CTG1:31824440-31824506	66	ENSG00000263362	SNORD52
ENST00000583619	2071	1953	203.703	129.763	-0.650183	chrCHR_HSCHR6_MHC_APD_CTG1:31904099-31904165	66	ENSG00000266300	SNORD52
ENST00000363723	689	648	67.77	43.0552	-0.653241	chr15:25230838-25230919	81	ENSG00000200593	SNORD115-33
ENST00000364432	47	43	4.62292	2.85705	-0.675517	chr9:127448501-127448630	129	ENSG00000201302	SNORA65
ENST00000583861	324427	299554	31910.6	19903.3	-0.681026	chr22:39319050-39319113	63	ENSG00000263764	SNORD43
ENST00000365153	31	28	3.04916	1.86041	-0.683812	chr7:137287687-137287762	75	ENSG00000202023	AC078842.1
ENST00000364805	17254	15799	1697.1	1049.74	-0.692996	chr19:49489965-49490048	83	ENSG00000201675	SNORD32A
ENST00000364902	28	25	2.75408	1.66108	-0.696566	chr7:45104906-45105042	136	ENSG00000201772	SNORA5C
ENST00000363694	254	228	24.9834	15.149	-0.718016	chr15:25241746-25241827	81	ENSG00000200564	SNORD115-39
ENST00000577887	41828	37421	4114.2	2486.37	-0.726548	chr2:28927983-28928060	77	ENSG00000265706	SNORD53B
ENST00000364953	78	69	7.67207	4.58458	-0.730381	chr6:31835263-31835326	63	ENSG00000201823	SNORD48
ENST00000386157	49	42	4.81964	2.79061	-0.767177	chr12:132031224-132031359	135	ENSG00000208892	SNORA49
ENST00000410413	24072	20779	2367.72	1380.62	-0.778137	chr3:52691378-52691453	75	ENSG00000222345	SNORD19C
ENST00000459579	5852	5042	575.602	335.006	-0.780704	chr17:7576811-7576952	141	ENSG00000238917	SNORD10
ENST00000391232	21842	18785	2148.38	1248.13	-0.783426	chr2:202276431-202276518	87	ENSG00000212534	SNORD70
ENST00000384662	1621	1387	159.441	92.1566	-0.790207	chr6:159780250-159780381	131	ENSG00000207392	SNORA20
ENST00000579171	4780	4032	470.16	267.899	-0.811234	chrCHR_HSCHR6_MHC_DBB_CTG1:31523278-31523355	77	ENSG00000264591	SNORD84
ENST00000580739	4780	4032	470.16	267.899	-0.811234	chrCHR_HSCHR6_MHC_COX_CTG1:31528550-31528627	77	ENSG00000265607	SNORD84
ENST00000581604	4780	4032	470.16	267.899	-0.811234	chrCHR_HSCHR6_MHC_SSTO_CTG1:31531850-31531927	77	ENSG00000263442	SNORD84
ENST00000582289	4780	4032	470.16	267.899	-0.811234	chrCHR_HSCHR6_MHC_MCF_CTG1:31617447-31617524	77	ENSG00000266755	SNORD84
ENST00000582411	4780	4032	470.16	267.899	-0.811234	chrCHR_HSCHR6_MHC_MANN_CTG1:31580561-31580638	77	ENSG00000265325	SNORD84
ENST00000583430	4780	4032	470.16	267.899	-0.811234	chrCHR_HSCHR6_MHC_QBL_CTG1:31531364-31531441	77	ENSG00000266646	SNORD84
ENST00000584275	4780	4032	470.16	267.899	-0.811234	chr6:31541101-31541178	77	ENSG00000265236	SNORD84
ENST00000459124	1700	1427	167.212	94.8144	-0.817842	chr2:202293051-202293134	83	ENSG00000238317	SNORD11
ENST00000363091	4310	3613	423.931	240.059	-0.82018	chr17:76561109-76561192	83	ENSG00000199961	SNORD1B
ENST00000505219	82	68	8.06551	4.51813	-0.822234	chr3:131479097-131479233	136	ENSG00000249020	SNORA58
ENST00000384512	21584	17967	2123	1193.78	-0.83051	chr1:75787889-75787972	83	ENSG00000207241	SNORD45A
ENST00000384792	161	133	15.8359	8.83694	-0.834432	chr1:92840719-92840851	132	ENSG00000207523	SNORA66
ENST00000365530	208248	169527	20483.3	11263.9	-0.862732	chr2:231460371-231460440	69	ENSG00000202400	SNORD82
ENST00000609620	4174	3397	410.554	225.707	-0.862832	chr17:2330180-2330370	190	ENSG00000212163	SNORD91A
ENST00000384765	12132	9778	1193.3	649.681	-0.877055	chr3:12840312-12840450	138	ENSG00000207496	SNORA7A
ENST00000390861	4108	3261	404.063	216.671	-0.898763	chr17:2330276-2330370	94	ENSG00000274802	NA
ENST00000384693	347530	274850	34183	18261.9	-0.90444	chr11:62853663-62853732	69	ENSG00000277846	SNORD30
ENST00000459255	97	76	9.54091	5.04968	-0.904687	chr12:6510222-6510551	329	ENSG00000239002	SCARNA10
ENST00000363915	1736	1355	170.753	90.0305	-0.922668	chr14:21397292-21397401	109	ENSG00000200785	SNORD8
ENST00000363389	1517	1180	149.212	78.4029	-0.927512	chr19:49491175-49491260	85	ENSG00000200259	SNORD35A
ENST00000386747	37961	29413	3733.84	1954.29	-0.933979	chr22:39315213-39315307	94	ENSG00000209482	SNORD83A
ENST00000459174	4937	3794	485.603	252.085	-0.94559	chr17:28722582-28722653	71	ENSG00000238578	SNORD4A
ENST00000365444	59802	45490	5882.12	3022.5	-0.960572	chr11:93731502-93731574	72	ENSG00000202314	SNORD6
ENST00000458770	57100	43059	5616.35	2860.98	-0.973102	chr19:10109757-10109835	78	ENSG00000238531	SNORD105B
ENST00000383885	166	124	16.3277	8.23895	-0.978197	chr12:48656648-48656782	134	ENSG00000206612	SNORA2A
ENST00000384574	212	157	20.8523	10.4316	-0.992388	chr11:93732361-93732499	138	ENSG00000207304	SNORA8
ENST00000365382	2339	1730	230.064	114.947	-1.00044	chr11:123059335-123059422	87	ENSG00000202252	SNORD14C
ENST00000408573	57865	41647	5691.6	2767.16	-1.0404	chr6:132816802-132816877	75	ENSG00000221500	SNORD100
ENST00000363214	1783	1269	175.376	84.3163	-1.05568	chr16:89561434-89561517	83	ENSG00000200084	SNORD68
ENST00000408587	1941	1380	190.917	91.6915	-1.05727	chr16:70529509-70529588	79	ENSG00000221514	SNORD111B
ENST00000384320	1618	1145	159.146	76.0774	-1.06383	chr2:206161878-206161957	79	ENSG00000207047	SNORD51
ENST00000391150	218787	154920	21519.9	10293.4	-1.06395	chr3:52692736-52692812	76	ENSG00000212452	SNORD69
ENST00000391145	32880	22714	3234.07	1509.19	-1.09953	chr9:122880213-122880323	110	ENSG00000212447	SNORD90
ENST00000363753	413210	279137	40643.3	18546.7	-1.13185	chr15:66503243-66503314	71	ENSG00000200623	SNORD18A
ENST00000384567	960	640	94.4255	42.5236	-1.14905	chr17:35573657-35573753	96	ENSG00000207297	SNORD7
ENST00000384342	997	664	98.0648	44.1182	-1.15056	chr1:28580920-28581056	136	ENSG00000274582	SNORA16A
ENST00000628458	997	662	98.0648	43.9854	-1.15491	chr1:28580920-28581054	134	ENSG00000280498	SNORA16A
ENST00000386745	2594	1723	255.146	114.482	-1.15551	chr22:39313819-39313911	92	ENSG00000209480	SNORD83B
ENST00000384690	627	413	61.6717	27.441	-1.16536	chr1:44778390-44778456	66	ENSG00000207421	SNORD38B
ENST00000625943	633	416	62.2618	27.6403	-1.16868	chr1:44778390-44778458	68	ENSG00000281859	SNORD38B
ENST00000362803	3623	2372	356.358	157.603	-1.17652	chr15:66502812-66502910	98	ENSG00000199673	SNORD16
ENST00000384452	447	289	43.9669	19.2021	-1.19094	chr1:235127803-235127937	134	ENSG00000207181	SNORA14B
ENST00000459159	1498	955	147.343	63.4532	-1.21412	chr8:56073835-56073901	66	ENSG00000238650	SNORD54
ENST00000384436	131	82	12.8852	5.44834	-1.22674	chrX:154400281-154400415	134	ENSG00000207165	SNORA70
ENST00000390930	7151	4488	703.372	298.197	-1.23774	chr20:17962710-17962946	236	ENSG00000212232	SNORD17
ENST00000391007	33227	20518	3268.21	1363.28	-1.26135	chr2:202278108-202278192	84	ENSG00000212309	SNORD70B
ENST00000384339	16	9	1.57376	0.597988	-1.26182	chr8:98042086-98042217	131	ENSG00000207067	SNORA72
ENST00000383953	123505	75803	12147.9	5036.59	-1.27018	chr1:92837289-92837383	94	ENSG00000206680	SNORD21
ENST00000458892	430020	263639	42296.7	17517	-1.27179	chr14:45110883-45110968	85	ENSG00000239043	SNORD127
ENST00000391141	8	4	0.786879	0.265773	-1.27779	chr12:98599635-98599883	248	ENSG00000212443	SNORA53
ENST00000364009	1570	949	154.425	63.0545	-1.29088	chr11:123058077-123058161	84	ENSG00000200879	SNORD14E
ENST00000411005	1565	945	153.933	62.7888	-1.29237	chr5:138558970-138559039	69	ENSG00000222937	SNORD63B
ENST00000364617	5714	3428	562.029	227.767	-1.30271	chr1:75789477-75789548	71	ENSG00000201487	SNORD45B
ENST00000362761	6151	3668	605.012	243.713	-1.31142	chr19:49490615-49490699	84	ENSG00000199631	SNORD33
ENST00000364977	25	14	2.459	0.930204	-1.31265	chr13:107320895-107320963	68	ENSG00000201847	SNORD31B
ENST00000384360	1730	1028	170.163	68.3035	-1.31562	chr3:129397210-129397348	138	ENSG00000207088	SNORA7B
ENST00000384084	175	102	17.213	6.7772	-1.33196	chr16:1962334-1962466	132	ENSG00000206811	SNORA10
ENST00000384581	386	225	37.9669	14.9497	-1.3388	chr1:28579764-28579893	129	ENSG00000278274	SNORA61
ENST00000362566	48	27	4.72128	1.79396	-1.34801	chr14:21392150-21392253	103	ENSG00000199436	SNORD9
ENST00000459386	1311	753	128.95	50.0317	-1.36413	chr9:33952769-33952850	81	ENSG00000238886	SNORD121A
ENST00000459187	74	41	7.27863	2.72417	-1.38553	chr11:10801467-10801608	141	ENSG00000238622	SNORD97
ENST00000365318	7	3	0.688519	0.199329	-1.39741	chr15:25227109-25227190	81	ENSG00000202188	SNORD115-31
ENST00000384072	7	3	0.688519	0.199329	-1.39741	chr11:93730979-93731099	120	ENSG00000206799	SNORA32
ENST00000364113	1252	696	123.147	46.2444	-1.41108	chr11:8684227-8684356	129	ENSG00000200983	SNORA3A
ENST00000365161	17889	9922	1759.56	659.249	-1.41618	chr1:44777843-44777912	69	ENSG00000202031	SNORD38A
ENST00000383870	27	14	2.65572	0.930204	-1.4195	chr11:62665422-62665570	148	ENSG00000206597	SNORA57
ENST00000579969	2557	1410	251.506	93.6848	-1.42374	chr2:28927067-28927144	77	ENSG00000265145	SNORD53
ENST00000363064	6611	3573	650.257	237.401	-1.4533	chr1:85592280-85592356	76	ENSG00000199934	AC092807.1
ENST00000384744	28	14	2.75408	0.930204	-1.47009	chr1:155919909-155920045	136	ENSG00000207475	SNORA80E
ENST00000628590	23	11	2.26228	0.730875	-1.50748	chr17:64146337-64146471	134	ENSG00000281311	AC025362.1
ENST00000608459	1751	903	172.228	59.9982	-1.51977	chr17:2329016-2329237	221	ENSG00000275084	SNORD91B
ENST00000391305	88	44	8.65567	2.9235	-1.534	chr11:8685439-8685569	130	ENSG00000212607	SNORA3B
ENST00000391162	70	34	6.88519	2.25907	-1.56608	chr10:100237156-100237302	146	ENSG00000212464	SNORA12
ENST00000630737	30	14	2.9508	0.930204	-1.56626	chr22:33704786-33704922	136	ENSG00000281295	Z69713.1
ENST00000384762	20	9	1.9672	0.597988	-1.5664	chr16:58548499-58548633	134	ENSG00000207493	SNORA46
ENST00000384221	14	6	1.37704	0.398659	-1.56658	chrX:154768528-154768659	131	ENSG00000206948	SNORA36A
ENST00000363202	8	3	0.786879	0.199329	-1.567	chr13:112052078-112052138	60	ENSG00000200072	AL138691.1
ENST00000629536	110	52	10.8196	3.45504	-1.61898	chr16:58559796-58559931	135	ENSG00000281910	SNORA50A
ENST00000363981	114453	53153	11257.6	3531.65	-1.67245	chr11:62855012-62855083	71	ENSG00000275996	SNORD27
ENST00000411292	88627	41069	8717.35	2728.75	-1.67561	chr16:71758402-71758487	85	ENSG00000223224	SNORD71
ENST00000384096	725	332	71.3109	22.0591	-1.68824	chr4:118279190-118279320	130	ENSG00000275994	SNORA24
ENST00000390833	816	373	80.2617	24.7833	-1.69133	chr11:46762389-46762499	110	ENSG00000212135	SNORD67
ENST00000408813	1900	868	186.884	57.6726	-1.69446	chr7:22856613-22856686	73	ENSG00000221740	SNORD93
ENST00000410557	22	9	2.16392	0.597988	-1.69755	chr14:20323179-20323326	147	ENSG00000222489	SNORA79B
ENST00000384390	486	220	47.8029	14.6175	-1.70258	chr11:123058909-123058995	86	ENSG00000207118	SNORD14D
ENST00000391250	1730	785	170.163	52.1579	-1.70404	chr17:2329119-2329213	94	ENSG00000212552	NA
ENST00000363942	51	22	5.01636	1.46175	-1.71195	chr15:25180497-25180578	81	ENSG00000200812	SNORD115-6
ENST00000384584	1714	772	168.589	51.2941	-1.71469	chr1:28580381-28580512	131	ENSG00000273544	SNORA44
ENST00000607417	9	3	0.885239	0.199329	-1.71874	chrX:115126316-115126444	128	ENSG00000271907	SNORA35B
ENST00000383907	18	7	1.77048	0.465102	-1.72682	chr7:65755526-65755659	133	ENSG00000206634	SNORA22
ENST00000384304	156145	68701	15358.4	4564.71	-1.75041	chr12:56645027-56645101	74	ENSG00000207031	SNORD59A
ENST00000391185	392	169	38.5571	11.2289	-1.77073	chr9:136726747-136726879	132	ENSG00000274998	SNORA17A
ENST00000410438	133	56	13.0819	3.72082	-1.7866	chr1:220200546-220200676	130	ENSG00000222370	SNORA36B
ENST00000630429	368	151	36.1965	10.0329	-1.84078	chr9:136726748-136726879	131	ENSG00000281808	AL355987.6
ENST00000384756	131	53	12.8852	3.52149	-1.84221	chr11:62852910-62853035	125	ENSG00000277194	SNORD22
ENST00000364995	33210	13478	3266.53	895.521	-1.86684	chr6:85677589-85677658	69	ENSG00000275072	SNORD50B
ENST00000426867	642	245	63.1471	16.2786	-1.94919	chr9:131490486-131490571	85	ENSG00000231587	SNORD62B
ENST00000428514	642	245	63.1471	16.2786	-1.94919	chr9:131485665-131485750	85	ENSG00000235284	SNORD62A
ENST00000362883	7988	3032	785.699	201.456	-1.96298	chr17:64146083-64146152	69	ENSG00000199753	SNORD104
ENST00000459475	18429	6737	1812.68	447.627	-2.01751	chr14:20326450-20326526	76	ENSG00000238344	SNORD126
ENST00000383903	83143	30254	8177.94	2010.17	-2.02437	chr16:2155023-2155105	82	ENSG00000206630	SNORD60
ENST00000364394	31	10	3.04916	0.664431	-2.04251	chr4:151102057-151102128	71	ENSG00000201264	SNORD73B
ENST00000363593	218	77	21.4425	5.11612	-2.04613	chr17:8173454-8173587	133	ENSG00000200463	SNORD118
ENST00000606526	62	21	6.09832	1.39531	-2.05144	chr11:17074654-17074744	90	ENSG00000272034	SNORD14A
ENST00000384252	260	91	25.5736	6.04633	-2.06249	chrX:136879199-136879271	72	ENSG00000206979	SNORD61
ENST00000363552	15	4	1.4754	0.265773	-2.1067	chrX:87146733-87146804	71	ENSG00000200422	AL590229.1
ENST00000363836	15	4	1.4754	0.265773	-2.1067	chr6:38207274-38207345	71	ENSG00000200706	AL033518.1
ENST00000459473	956	323	94.0321	21.4611	-2.12625	chr5:9548836-9548905	69	ENSG00000239112	SNORD123
ENST00000458838	7426	2341	730.421	155.543	-2.23068	chr9:33934296-33934376	80	ENSG00000238300	SNORD121B
ENST00000386062	5294	1631	520.717	108.369	-2.2635	chr4:151103827-151103891	64	ENSG00000208797	SNORD73A
ENST00000386037	5627	1666	553.471	110.694	-2.32089	chr2:86135870-86136006	136	ENSG00000208772	SNORD94
ENST00000459538	2267	644	222.982	42.7894	-2.37888	chr22:29333163-29333258	95	ENSG00000239127	SNORD125
ENST00000516733	520	145	51.1472	9.63426	-2.39633	chr9:133350847-133350912	65	ENSG00000252542	SNORD36C
ENST00000629038	520	145	51.1472	9.63426	-2.39633	chrCHR_HG2030_PATCH:133350995-133351060	65	ENSG00000281541	SNORD36C
ENST00000517242	394	107	38.7538	7.10942	-2.4301	chr13:45336314-45336447	133	ENSG00000253051	AL138963.2
ENST00000362805	2357	646	231.834	42.9223	-2.43056	chr11:93721797-93721866	69	ENSG00000273885	AP003499.3
ENST00000365465	34	7	3.34424	0.465102	-2.6076	chr12:110496352-110496421	69	ENSG00000202335	AC002350.1
ENST00000384504	50	10	4.918	0.664431	-2.71465	chr18:54222284-54222412	128	ENSG00000207233	SNORA37
ENST00000390981	6971	1475	685.667	98.0036	-2.80534	chr2:101272936-101273049	113	ENSG00000212283	SNORD89
ENST00000459299	10931	2269	1075.17	150.759	-2.83342	chr8:33513475-33513578	103	ENSG00000239039	SNORD13
ENST00000628177	36537	7532	3593.78	500.45	-2.84396	chr16:2155025-2155104	79	ENSG00000281010	AC009065.10
ENST00000364773	535	108	52.6226	7.17586	-2.85723	chr7:75943782-75943916	134	ENSG00000201643	SNORA14A
ENST00000363156	34	5	3.34424	0.332216	-2.99436	chr9:38147428-38147561	133	ENSG00000200026	AL161448.1
ENST00000365012	568	89	55.8684	5.91344	-3.21835	chrX:20136066-20136135	69	ENSG00000201882	AL732366.2
ENST00000390856	6082	806	598.225	53.5532	-3.47919	chr3:184325696-184325771	75	ENSG00000212158	SNORD66
ENST00000384281	37	1	3.63932	0.0664431	-4.48967	chr11:2963771-2963893	122	ENSG00000207008	SNORA54
ENST00000622631	37	1	3.63932	0.0664431	-4.48967	chrCHR_HSCHR11_1_CTG7:2962636-2962758	122	ENSG00000273525	SNORA54

## Sheet: up_T5_vs_N5
Differentially Expressed SnoRNA of up_T5_vs_N5 # Fold Change cut-off: 0.585 Column A: SnoRNA ID, name of the SnoRNA. Column B-C: reads number for raw data. Column D-E: reads number for normalized data. Column F: fold change of normalized reads number(log2 transformed). Column G-I: SnoRNA annotation data. For each SnoRNA sequence-based profile, the number of SnoRNA sequence reads can be used to es…
ID	N5_raw	T5_raw	N5_norm	T5_norm	fold_change	snoRNA_Locus	snoRNA_Length	Gene	Gene_Name
ENST00000365029	0	212	0	2.66892	4.79125	chr14:100984777-100984848	71	ENSG00000201899	SNORD114-24
ENST00000364377	14	2581	1.26572	32.4928	4.57682	chr14:100969879-100969952	73	ENSG00000201247	SNORD114-13
ENST00000363738	129	18389	11.6627	231.504	4.29937	chr14:100968111-100968185	74	ENSG00000200608	SNORD114-11
ENST00000607261	3299	459131	298.257	5780.11	4.27601	chr14:100938187-100938264	77	ENSG00000272474	SNORD113-5
ENST00000363409	9	1356	0.813675	17.071	4.23215	chr14:100967052-100967123	71	ENSG00000200279	SNORD114-10
ENST00000365178	1476	143561	133.443	1807.32	3.75856	chr14:100981004-100981075	71	ENSG00000202048	SNORD114-20
ENST00000606412	389	31804	35.1689	400.388	3.50529	chr14:100981975-100982046	71	ENSG00000272344	SNORD114-21
ENST00000364687	77	5877	6.96144	73.987	3.39118	chr14:100972670-100972741	71	ENSG00000201557	SNORD114-15
ENST00000365423	4300	309702	388.756	3898.91	3.3258	chr14:100982926-100982997	71	ENSG00000202293	SNORD114-22
ENST00000363742	3147	220574	284.515	2776.86	3.28642	chr14:100986057-100986128	71	ENSG00000200612	SNORD114-25
ENST00000364370	1498	100567	135.432	1266.06	3.22376	chr14:100966029-100966100	71	ENSG00000201240	SNORD114-9
ENST00000364819	3	225	0.271225	2.83258	2.9818	chr14:100990091-100990160	69	ENSG00000201689	SNORD114-29
ENST00000363543	2659	148259	240.396	1866.47	2.9563	chr14:100987046-100987117	71	ENSG00000200413	SNORD114-26
ENST00000362723	1191	63984	107.676	805.51	2.90204	chr14:100972103-100972177	74	ENSG00000199593	SNORD114-14
ENST00000364393	0	51	0	0.642051	2.89152	chr14:100957166-100957237	71	ENSG00000201263	SNORD114-6
ENST00000365080	5783	302326	522.832	3806.05	2.86364	chr14:100945649-100945720	71	ENSG00000201950	SNORD113-9
ENST00000364802	68	3525	6.14777	44.3771	2.83165	chr14:100936491-100936565	74	ENSG00000201672	SNORD113-4
ENST00000363345	2718	134793	245.73	1696.94	2.78729	chr14:100939556-100939630	74	ENSG00000200215	SNORD113-6
ENST00000410253	967	47724	87.4249	600.809	2.77938	chr14:100998467-100998541	74	ENSG00000222185	AL132709.6
ENST00000363610	2478	117144	224.032	1474.75	2.71815	chr14:100989130-100989201	71	ENSG00000200480	SNORD114-28
ENST00000363536	1553	67052	140.404	844.134	2.58703	chr14:100983876-100983947	71	ENSG00000200406	SNORD114-23
ENST00000384323	0	39	0	0.49098	2.56311	chr13:27255401-27255526	125	ENSG00000207051	SNORA27
ENST00000458974	149	6298	13.4708	79.287	2.54839	chr14:100897920-100897996	76	ENSG00000275662	SNORD112
ENST00000363497	4387	176898	396.622	2227.01	2.48898	chr14:100943451-100943524	73	ENSG00000200367	SNORD113-8
ENST00000363762	12090	487247	1093.04	6134.07	2.48839	chr14:100941126-100941202	76	ENSG00000200632	SNORD113-7
ENST00000364830	270	10142	24.4103	127.68	2.38221	chr14:100929919-100929990	71	ENSG00000201700	SNORD113-3
ENST00000364969	14921	527252	1348.98	6637.7	2.29873	chr14:100953349-100953423	74	ENSG00000201839	SNORD114-3
ENST00000362705	11930	405010	1078.57	5098.77	2.24092	chr14:100949833-100949904	71	ENSG00000199575	SNORD114-1
ENST00000364699	858	27899	77.5704	351.227	2.17738	chr14:100974806-100974880	74	ENSG00000201569	SNORD114-17
ENST00000365400	10681	339883	965.652	4278.87	2.14754	chr14:100968948-100969022	74	ENSG00000202270	SNORD114-12
ENST00000363962	1	34	0.0904084	0.428034	1.47153	chr14:100954374-100954448	74	ENSG00000200832	SNORD114-4
ENST00000384408	212	4226	19.1666	53.2021	1.46809	chr15:25079058-25079149	91	ENSG00000207137	SNORD116-13
ENST00000364139	11	224	0.994492	2.81999	1.4157	chr7:132753023-132753126	103	ENSG00000201009	AC009365.2
ENST00000363552	15	300	1.35613	3.77677	1.41272	chrX:87146733-87146804	71	ENSG00000200422	AL590229.1
ENST00000363836	15	300	1.35613	3.77677	1.41272	chr6:38207274-38207345	71	ENSG00000200706	AL033518.1
ENST00000362928	15	291	1.35613	3.66347	1.36993	chr14:100955370-100955439	69	ENSG00000199798	SNORD114-5
ENST00000458961	392	7177	35.4401	90.353	1.34772	chr15:25278343-25278409	66	ENSG00000239169	SNORD109B
ENST00000459128	392	7177	35.4401	90.353	1.34772	chr15:25041974-25042040	66	ENSG00000274640	SNORD109A
ENST00000363336	19	357	1.71776	4.49436	1.3377	chr15:86173198-86173270	72	ENSG00000200206	AC016180.1
ENST00000365153	44	782	3.97797	9.84479	1.28609	chr7:137287687-137287762	75	ENSG00000202023	AC078842.1
ENST00000365272	0	11	0	0.138482	1.25388	chr14:100975825-100975896	71	ENSG00000202142	SNORD114-18
ENST00000625269	2	44	0.180817	0.553927	1.2195	chr2:206161841-206161929	88	ENSG00000281780	AC007383.5
ENST00000364968	60	934	5.4245	11.7583	1.10199	chr17:76561634-76561705	71	ENSG00000278261	SNORD1A
ENST00000391079	82	1217	7.41349	15.3211	1.03735	chr17:16441226-16441298	72	ENSG00000277512	SNORD65
ENST00000584923	51	755	4.61083	9.50488	1.02779	chr17:19188016-19188714	698	ENSG00000263934	SNORD3A
ENST00000620232	51	754	4.61083	9.49229	1.02589	chr17:19188016-19188233	217	ENSG00000277813	NA
ENST00000625876	51	754	4.61083	9.49229	1.02589	chr17:19188016-19188232	216	ENSG00000281298	NA
ENST00000383894	6203	90465	560.803	1138.89	1.02193	chr15:25080142-25080233	91	ENSG00000206621	SNORD116-14
ENST00000391112	4	65	0.361633	0.818301	0.992219	chr8:100004583-100004649	66	ENSG00000212414	SNORD77B
ENST00000364089	12	173	1.0849	2.17794	0.942963	chr5:139278781-139278978	197	ENSG00000200959	SNORA74A
ENST00000363593	838	11341	75.7622	142.775	0.913296	chr17:8173454-8173587	133	ENSG00000200463	SNORD118
ENST00000363091	4856	64828	439.023	816.135	0.89436	chr17:76561109-76561192	83	ENSG00000199961	SNORD1B
ENST00000384507	9029	120151	816.297	1512.61	0.889792	chr15:25088804-25088895	91	ENSG00000277785	SNORD116-21
ENST00000363217	17	230	1.53694	2.89553	0.871805	chr1:28508559-28508762	203	ENSG00000200087	SNORA73B
ENST00000383961	130	1713	11.7531	21.5654	0.870128	chr15:25085385-25085476	91	ENSG00000206688	SNORD116-18
ENST00000384711	15008	190589	1356.85	2399.37	0.82235	chr15:25065026-25065121	95	ENSG00000207442	SNORD116-6
ENST00000384430	24015	295843	2171.16	3724.44	0.778531	chr15:25089923-25090014	91	ENSG00000275127	SNORD116-22
ENST00000384335	19872	234232	1796.6	2948.8	0.714833	chr15:25051477-25051571	94	ENSG00000207063	SNORD116-1
ENST00000516517	9677	113774	874.882	1432.33	0.711138	chr15:25097663-25097754	91	ENSG00000252326	SNORD116-25
ENST00000383929	32085	377147	2900.75	4747.99	0.710872	chr15:25083588-25083679	91	ENSG00000206656	SNORD116-17
ENST00000384729	32085	377147	2900.75	4747.99	0.710872	chr15:25086527-25086618	91	ENSG00000207460	SNORD116-19
ENST00000363202	15	181	1.35613	2.27865	0.70801	chr13:112052078-112052138	60	ENSG00000200072	AL138691.1
ENST00000364938	40	465	3.61633	5.854	0.679978	chr1:28507366-28507571	205	ENSG00000274266	SNORA73A
ENST00000410557	5	62	0.452042	0.780533	0.673599	chr14:20323179-20323326	147	ENSG00000222489	SNORA79B
ENST00000384229	2646815	29932108	239294	376822	0.655099	chr17:16440036-16440106	70	ENSG00000277370	SNORD49A
ENST00000619178	5	61	0.452042	0.767944	0.652824	chr17:19112419-19112636	217	ENSG00000277947	SNORD3D
ENST00000630092	5	61	0.452042	0.767944	0.652824	chr17:19112420-19112636	216	ENSG00000281000	SNORD3D
ENST00000384274	18806	210813	1700.22	2653.98	0.642403	chr15:25054210-25054304	94	ENSG00000207001	SNORD116-2
ENST00000413522	4886	54382	441.735	684.628	0.632022	chr20:2656624-2656694	70	ENSG00000229686	SNORD56
ENST00000384533	22680	251625	2050.46	3167.77	0.627493	chr15:25082768-25082859	91	ENSG00000207263	SNORD116-16
ENST00000384000	29199	320304	2639.83	4032.38	0.611167	chr15:25073107-25073201	94	ENSG00000206727	SNORD116-9
ENST00000384287	29199	320304	2639.83	4032.38	0.611167	chr15:25056860-25056954	94	ENSG00000207014	SNORD116-3
ENST00000363064	10371	113586	937.625	1429.96	0.60884	chr1:85592280-85592356	76	ENSG00000199934	AC092807.1
ENST00000364880	20	223	1.80817	2.8074	0.607542	chr17:19063919-19064136	217	ENSG00000274088	NA
ENST00000617128	20	223	1.80817	2.8074	0.607542	chr17:19061912-19062129	217	ENSG00000276271	NA
ENST00000628329	20	223	1.80817	2.8074	0.607542	chr17:19063920-19064136	216	ENSG00000281187	NA
ENST00000631292	20	223	1.80817	2.8074	0.607542	chr17:19061912-19062128	216	ENSG00000280523	NA
ENST00000384107	25	275	2.26021	3.46204	0.593789	chr11:93732004-93732133	129	ENSG00000206834	SNORA1

## Sheet: dn_T5_vs_N5
Differentially Expressed SnoRNA of dn_T5_vs_N5 # Fold Change cut-off: 0.585 Column A: SnoRNA ID, name of the SnoRNA. Column B-C: reads number for raw data. Column D-E: reads number for normalized data. Column F: fold change of normalized reads number(log2 transformed). Column G-I: SnoRNA annotation data. For each SnoRNA sequence-based profile, the number of SnoRNA sequence reads can be used to es…
ID	N5_raw	T5_raw	N5_norm	T5_norm	fold_change	snoRNA_Locus	snoRNA_Length	Gene	Gene_Name
ENST00000386967	4154	19651	375.556	247.391	-0.602037	chr19:12706449-12706518	69	ENSG00000209702	SNORD41
ENST00000386037	3221	15221	291.205	191.621	-0.603525	chr2:86135870-86136006	136	ENSG00000208772	SNORD94
ENST00000364273	206	968	18.6241	12.1864	-0.607838	chr15:25247345-25247426	81	ENSG00000201143	SNORD115-42
ENST00000362761	6864	32013	620.563	403.019	-0.622603	chr19:49490615-49490699	84	ENSG00000199631	SNORD33
ENST00000390930	10824	50255	978.58	632.672	-0.629151	chr20:17962710-17962946	236	ENSG00000212232	SNORD17
ENST00000606510	226	1044	20.4323	13.1432	-0.632647	chr15:25243614-25243695	81	ENSG00000272460	SNORD115-40
ENST00000384674	494	2275	44.6617	28.6405	-0.63918	chr16:1962973-1963106	133	ENSG00000207405	SNORA64
ENST00000362583	183	840	16.5447	10.575	-0.640835	chr15:25191416-25191497	81	ENSG00000199453	SNORD115-12
ENST00000362912	183	840	16.5447	10.575	-0.640835	chr15:25185631-25185712	81	ENSG00000199782	SNORD115-9
ENST00000384581	488	2243	44.1193	28.2377	-0.641955	chr1:28579764-28579893	129	ENSG00000278274	SNORA61
ENST00000365659	1658	7607	149.897	95.7663	-0.645838	chr15:66502020-66502091	71	ENSG00000202529	SNORD18B
ENST00000384416	19930	91194	1801.84	1148.06	-0.650222	chr11:93733466-93733597	131	ENSG00000207145	SNORA18
ENST00000364764	32	143	2.89307	1.80026	-0.655427	chr15:25269783-25269858	75	ENSG00000201634	SNORD115-48
ENST00000628590	24	106	2.1698	1.33446	-0.662059	chr17:64146337-64146471	134	ENSG00000281311	AC025362.1
ENST00000365161	24432	109001	2208.86	1372.24	-0.686728	chr1:44777843-44777912	69	ENSG00000202031	SNORD38A
ENST00000384512	17341	77064	1567.77	970.177	-0.692339	chr1:75787889-75787972	83	ENSG00000207241	SNORD45A
ENST00000364809	312	1366	28.2074	17.1969	-0.710666	chr15:25197576-25197656	80	ENSG00000201679	SNORD115-15
ENST00000408573	55926	245021	5056.18	3084.63	-0.712933	chr6:132816802-132816877	75	ENSG00000221500	SNORD100
ENST00000583861	371949	1626402	33627.3	20475.2	-0.715755	chr22:39319050-39319113	63	ENSG00000263764	SNORD43
ENST00000384262	1003444	4337817	90719.7	54609.8	-0.732255	chr5:138561043-138561110	67	ENSG00000206989	SNORD63
ENST00000365465	4	14	0.361633	0.176249	-0.740777	chr12:110496352-110496421	69	ENSG00000202335	AC002350.1
ENST00000363633	131	555	11.8435	6.98703	-0.752973	chr15:25178738-25178819	81	ENSG00000200503	SNORD115-5
ENST00000364884	2515	10400	227.377	130.928	-0.795845	chr6:31837076-31837142	66	ENSG00000201754	SNORD52
ENST00000579069	2515	10400	227.377	130.928	-0.795845	chrCHR_HSCHR6_MHC_QBL_CTG1:31827320-31827386	66	ENSG00000265156	SNORD52
ENST00000582902	2515	10400	227.377	130.928	-0.795845	chrCHR_HSCHR6_MHC_DBB_CTG1:31819261-31819327	66	ENSG00000265707	SNORD52
ENST00000583541	2515	10400	227.377	130.928	-0.795845	chrCHR_HSCHR6_MHC_COX_CTG1:31824440-31824506	66	ENSG00000263362	SNORD52
ENST00000583619	2515	10400	227.377	130.928	-0.795845	chrCHR_HSCHR6_MHC_APD_CTG1:31904099-31904165	66	ENSG00000266300	SNORD52
ENST00000364961	115	472	10.397	5.94212	-0.796845	chr15:25170723-25170804	81	ENSG00000201831	SNORD115-1
ENST00000459342	19289	79561	1743.89	1001.61	-0.799921	chr11:93733228-93733300	72	ENSG00000239195	SNORD5
ENST00000365530	183936	755154	16629.4	9506.81	-0.806692	chr2:231460371-231460440	69	ENSG00000202400	SNORD82
ENST00000384342	1403	5733	126.843	72.1741	-0.812629	chr1:28580920-28581056	136	ENSG00000274582	SNORA16A
ENST00000628458	1403	5733	126.843	72.1741	-0.812629	chr1:28580920-28581054	134	ENSG00000280498	SNORA16A
ENST00000384252	142	566	12.838	7.12551	-0.840442	chrX:136879199-136879271	72	ENSG00000206979	SNORD61
ENST00000363915	1618	6442	146.281	81.0999	-0.850176	chr14:21397292-21397401	109	ENSG00000200785	SNORD8
ENST00000383953	110041	438241	9948.63	5517.12	-0.85057	chr1:92837289-92837383	94	ENSG00000206680	SNORD21
ENST00000362566	45	174	4.06838	2.19053	-0.863806	chr14:21392150-21392253	103	ENSG00000199436	SNORD9
ENST00000386062	4884	19213	441.554	241.877	-0.868048	chr4:151103827-151103891	64	ENSG00000208797	SNORD73A
ENST00000362842	25	94	2.26021	1.18339	-0.878957	chr15:25172635-25172716	81	ENSG00000199712	SNORD115-2
ENST00000384574	229	890	20.7035	11.2044	-0.87994	chr11:93732361-93732499	138	ENSG00000207304	SNORA8
ENST00000391145	33100	128143	2992.52	1613.22	-0.891372	chr9:122880213-122880323	110	ENSG00000212447	SNORD90
ENST00000383903	67854	261489	6134.57	3291.95	-0.898	chr16:2155023-2155105	82	ENSG00000206630	SNORD60
ENST00000364953	100	380	9.04084	4.78391	-0.904289	chr6:31835263-31835326	63	ENSG00000201823	SNORD48
ENST00000365122	14	50	1.26572	0.629462	-0.904754	chr15:25234247-25234328	81	ENSG00000201992	SNORD115-35
ENST00000362805	1733	6631	156.678	83.4792	-0.907504	chr11:93721797-93721866	69	ENSG00000273885	AP003499.3
ENST00000364117	71	264	6.41899	3.32356	-0.929152	chr15:25225203-25225284	81	ENSG00000200987	SNORD115-30
ENST00000363389	1879	7026	169.877	88.452	-0.940746	chr19:49491175-49491260	85	ENSG00000200259	SNORD35A
ENST00000363608	101	374	9.13125	4.70838	-0.940976	chr15:25245478-25245559	81	ENSG00000200478	SNORD115-41
ENST00000363723	370	1379	33.4511	17.3606	-0.94226	chr15:25230838-25230919	81	ENSG00000200593	SNORD115-33
ENST00000517242	661	2452	59.7599	30.8688	-0.950774	chr13:45336314-45336447	133	ENSG00000253051	AL138963.2
ENST00000365012	461	1708	41.6783	21.5024	-0.951559	chrX:20136066-20136135	69	ENSG00000201882	AL732366.2
ENST00000458862	319	1172	28.8403	14.7546	-0.96217	chr5:77080434-77080571	137	ENSG00000238961	SNORA47
ENST00000408813	1362	4978	123.136	62.6692	-0.973297	chr7:22856613-22856686	73	ENSG00000221740	SNORD93
ENST00000606526	90	325	8.13675	4.0915	-0.974608	chr11:17074654-17074744	90	ENSG00000272034	SNORD14A
ENST00000391150	157159	574109	14208.5	7227.6	-0.975156	chr3:52692736-52692812	76	ENSG00000212452	SNORD69
ENST00000384390	640	2327	57.8614	29.2952	-0.979513	chr11:123058909-123058995	86	ENSG00000207118	SNORD14D
ENST00000391162	87	312	7.86553	3.92784	-0.983763	chr10:100237156-100237302	146	ENSG00000212464	SNORA12
ENST00000390981	4861	17451	439.475	219.695	-0.999952	chr2:101272936-101273049	113	ENSG00000212283	SNORD89
ENST00000362441	135	472	12.2051	5.94212	-1.02613	chr15:25232387-25232468	81	ENSG00000199311	SNORD115-34
ENST00000384662	1442	5080	130.369	63.9533	-1.02636	chr6:159780250-159780381	131	ENSG00000207392	SNORA20
ENST00000386847	123	428	11.1202	5.38819	-1.0317	chr17:7574713-7574847	134	ENSG00000209582	SNORA48
ENST00000626886	92	315	8.31757	3.96561	-1.04993	chr9:136726104-136726239	135	ENSG00000280496	SNORA17B
ENST00000390833	862	2981	77.932	37.5285	-1.05224	chr11:46762389-46762499	110	ENSG00000212135	SNORD67
ENST00000363942	22	72	1.98898	0.906425	-1.05356	chr15:25180497-25180578	81	ENSG00000200812	SNORD115-6
ENST00000384304	93340	322742	8438.72	4063.08	-1.05443	chr12:56645027-56645101	74	ENSG00000207031	SNORD59A
ENST00000363753	442831	1530980	40035.6	19273.9	-1.05463	chr15:66503243-66503314	71	ENSG00000200623	SNORD18A
ENST00000365391	90	307	8.13675	3.8649	-1.05479	chr15:25250859-25250940	81	ENSG00000202261	SNORD115-44
ENST00000363694	156	532	14.1037	6.69748	-1.0632	chr15:25241746-25241827	81	ENSG00000200564	SNORD115-39
ENST00000364394	42	140	3.79715	1.76249	-1.06518	chr4:151102057-151102128	71	ENSG00000201264	SNORD73B
ENST00000411005	1694	5768	153.152	72.6147	-1.07558	chr5:138558970-138559039	69	ENSG00000222937	SNORD63B
ENST00000363450	23	73	2.07939	0.919014	-1.09675	chr3:186787300-186787431	131	ENSG00000200320	SNORA63
ENST00000391141	16	49	1.44653	0.616873	-1.10925	chr12:98599635-98599883	248	ENSG00000212443	SNORA53
ENST00000384437	2080	6914	188.049	87.042	-1.11044	chr19:17862588-17862720	132	ENSG00000207166	SNORA68
ENST00000363887	97	318	8.76961	4.00338	-1.11206	chr15:25199448-25199529	81	ENSG00000200757	SNORD115-16
ENST00000365444	101375	336633	9165.15	4237.95	-1.11277	chr11:93731502-93731574	72	ENSG00000202314	SNORD6
ENST00000384033	143	470	12.9284	5.91694	-1.11456	chr3:39408389-39408539	150	ENSG00000206760	SNORA6
ENST00000362834	39	124	3.52593	1.56107	-1.12624	chr15:25223246-25223327	81	ENSG00000199704	SNORD115-29
ENST00000363616	39	124	3.52593	1.56107	-1.12624	chr15:25189414-25189495	81	ENSG00000200486	SNORD115-11
ENST00000365503	39	124	3.52593	1.56107	-1.12624	chr15:25249198-25249279	81	ENSG00000202373	SNORD115-43
ENST00000365629	39	124	3.52593	1.56107	-1.12624	chr15:25236085-25236166	81	ENSG00000202499	SNORD115-36
ENST00000384744	48	153	4.3396	1.92615	-1.13169	chr1:155919909-155920045	136	ENSG00000207475	SNORA80E
ENST00000384762	28	87	2.53143	1.09526	-1.13852	chr16:58548499-58548633	134	ENSG00000207493	SNORA46
ENST00000384436	199	633	17.9913	7.96899	-1.16483	chrX:154400281-154400415	134	ENSG00000207165	SNORA70
ENST00000628177	22794	72737	2060.77	915.704	-1.17014	chr16:2155025-2155104	79	ENSG00000281010	AC009065.10
ENST00000458892	501556	1553357	45344.9	19555.6	-1.21335	chr14:45110883-45110968	85	ENSG00000239043	SNORD127
ENST00000384220	16	45	1.44653	0.566516	-1.21433	chr7:39329003-39329134	131	ENSG00000206947	SNORA20B
ENST00000384452	476	1454	43.0344	18.3048	-1.22876	chr1:235127803-235127937	134	ENSG00000207181	SNORA14B
ENST00000391305	287	866	25.9472	10.9023	-1.24333	chr11:8685439-8685569	130	ENSG00000212607	SNORA3B
ENST00000364113	1256	3801	113.553	47.8517	-1.24498	chr11:8684227-8684356	129	ENSG00000200983	SNORA3A
ENST00000364995	11822	35264	1068.81	443.947	-1.26735	chr6:85677589-85677658	69	ENSG00000275072	SNORD50B
ENST00000365128	13	34	1.17531	0.428034	-1.27214	chr11:9428773-9428954	181	ENSG00000201998	SNORA23
ENST00000365037	105	306	9.49288	3.85231	-1.27927	chr15:25239838-25239919	81	ENSG00000201907	SNORD115-38
ENST00000629536	148	430	13.3804	5.41337	-1.28986	chr16:58559796-58559931	135	ENSG00000281910	SNORA50A
ENST00000386745	3060	8958	276.65	112.774	-1.29386	chr22:39313819-39313911	92	ENSG00000209480	SNORD83B
ENST00000365099	33	91	2.98348	1.14562	-1.30769	chr15:25206262-25206343	81	ENSG00000201969	SNORD115-20
ENST00000363856	58	157	5.24369	1.97651	-1.36367	chr15:25184306-25184387	81	ENSG00000200726	SNORD115-8
ENST00000383885	159	433	14.3749	5.45114	-1.3827	chr12:48656648-48656782	134	ENSG00000206612	SNORA2A
ENST00000386157	57	149	5.15328	1.8758	-1.41078	chr12:132031224-132031359	135	ENSG00000208892	SNORA49
ENST00000384048	30979	83249	2800.76	1048.04	-1.41804	chr19:3982507-3982572	65	ENSG00000206775	SNORD37
ENST00000364456	98	255	8.86002	3.21026	-1.43656	chr15:25209918-25209999	81	ENSG00000201326	SNORD115-22
ENST00000408061	31822	83688	2876.98	1053.57	-1.44918	chr19:50802328-50802418	90	ENSG00000220988	SNORD88C
ENST00000408564	37091	95783	3353.34	1205.84	-1.47549	chr12:48654382-48654518	136	ENSG00000221491	SNORA2C
ENST00000459299	15600	40150	1410.37	505.458	-1.48023	chr8:33513475-33513578	103	ENSG00000239039	SNORD13
ENST00000577237	13651	34513	1234.16	434.492	-1.50592	chrCHR_HSCHR6_MHC_COX_CTG1:31822629-31822691	62	ENSG00000264202	SNORD48
ENST00000578807	13651	34513	1234.16	434.492	-1.50592	chrCHR_HSCHR6_MHC_APD_CTG1:31902285-31902347	62	ENSG00000263864	SNORD48
ENST00000582400	13651	34513	1234.16	434.492	-1.50592	chrCHR_HSCHR6_MHC_DBB_CTG1:31817449-31817511	62	ENSG00000264086	SNORD48
ENST00000583032	13651	34513	1234.16	434.492	-1.50592	chrCHR_HSCHR6_MHC_QBL_CTG1:31825510-31825572	62	ENSG00000265732	SNORD48
ENST00000363768	52	126	4.70124	1.58624	-1.50959	chr15:25237986-25238067	81	ENSG00000200638	SNORD115-37
ENST00000408314	399	986	36.0729	12.413	-1.53148	chr19:50799442-50799532	90	ENSG00000221241	SNORD88A
ENST00000411292	92143	225537	8330.5	2839.34	-1.55281	chr16:71758402-71758487	85	ENSG00000223224	SNORD71
ENST00000386910	2126	5186	192.208	65.2878	-1.55633	chr19:10107651-10107735	84	ENSG00000209645	SNORD105
ENST00000364079	713	1728	64.4612	21.7542	-1.56276	chr15:25228967-25229048	81	ENSG00000200949	SNORD115-32
ENST00000383907	22	48	1.98898	0.604283	-1.56857	chr7:65755526-65755659	133	ENSG00000206634	SNORA22
ENST00000384765	15634	36550	1413.44	460.137	-1.61887	chr3:12840312-12840450	138	ENSG00000207496	SNORA7A
ENST00000384281	23	47	2.07939	0.591694	-1.65572	chr11:2963771-2963893	122	ENSG00000207008	SNORA54
ENST00000622631	23	47	2.07939	0.591694	-1.65572	chrCHR_HSCHR11_1_CTG7:2962636-2962758	122	ENSG00000273525	SNORA54
ENST00000384504	62	133	5.60532	1.67437	-1.685	chr18:54222284-54222412	128	ENSG00000207233	SNORA37
ENST00000459473	1634	3555	147.727	44.7547	-1.72058	chr5:9548836-9548905	69	ENSG00000239112	SNORD123
ENST00000410438	130	274	11.7531	3.44945	-1.73959	chr1:220200546-220200676	130	ENSG00000222370	SNORA36B
ENST00000384096	1012	2161	91.4933	27.2053	-1.74606	chr4:118279190-118279320	130	ENSG00000275994	SNORA24
ENST00000458770	52105	110761	4710.73	1394.4	-1.75624	chr19:10109757-10109835	78	ENSG00000238531	SNORD105B
ENST00000364461	190	390	17.1776	4.9098	-1.78608	chr15:25211796-25211877	81	ENSG00000201331	SNORD115-23
ENST00000365633	7463	15499	674.718	195.121	-1.78939	chr19:49490904-49490974	70	ENSG00000202503	SNORD34
ENST00000390856	5121	10057	462.981	126.61	-1.86974	chr3:184325696-184325771	75	ENSG00000212158	SNORD66
ENST00000607417	29	51	2.62184	0.642051	-1.87499	chrX:115126316-115126444	128	ENSG00000271907	SNORA35B
ENST00000459579	7024	13348	635.028	168.041	-1.91738	chr17:7576811-7576952	141	ENSG00000238917	SNORD10
ENST00000459155	65	117	5.87654	1.47294	-1.92585	chr12:6967337-6967606	269	ENSG00000238795	SCARNA12
ENST00000384567	1308	2464	118.254	31.0199	-1.9272	chr17:35573657-35573753	96	ENSG00000207297	SNORD7
ENST00000459475	14383	26762	1300.34	336.913	-1.94813	chr14:20326450-20326526	76	ENSG00000238344	SNORD126
ENST00000408454	22	35	1.98898	0.440623	-1.95011	chr19:50799032-50799122	90	ENSG00000221381	SNORD88B
ENST00000384360	2749	4785	248.533	60.2395	-2.04284	chr3:129397210-129397348	138	ENSG00000207088	SNORA7B
ENST00000384158	274	448	24.7719	5.63998	-2.1154	chr2:231455800-231455936	136	ENSG00000206885	SNORA75
ENST00000459538	2041	3363	184.523	42.3376	-2.12117	chr22:29333163-29333258	95	ENSG00000239127	SNORD125
ENST00000364902	63	97	5.69573	1.22116	-2.13319	chr7:45104906-45105042	136	ENSG00000201772	SNORA5C
ENST00000383870	59	82	5.33409	1.03232	-2.26276	chr11:62665422-62665570	148	ENSG00000206597	SNORA57
ENST00000384584	2546	3798	230.18	47.8139	-2.26487	chr1:28580381-28580512	131	ENSG00000273544	SNORA44
ENST00000365318	10	8	0.904084	0.100714	-2.32267	chr15:25227109-25227190	81	ENSG00000202188	SNORD115-31
ENST00000364773	462	377	41.7687	4.74614	-3.11096	chr7:75943782-75943916	134	ENSG00000201643	SNORA14A
ENST00000630737	35	22	3.16429	0.276963	-3.11427	chr22:33704786-33704922	136	ENSG00000281295	Z69713.1
