# Supplementary material for: SNORA14A inhibits hepatoblastoma cell proliferation by regulating SDHB-mediated succinate metabolism
Source: Cell Death Discov. 2023 Jan 30;9:36. doi: 10.1038/s41420-023-01325-0 (PMC9886955; doi:10.1038/s41420-023-01325-0)
Supplement: Supplementary file 12 — Table S2 [file 41420_2023_1325_MOESM12_ESM.xlsx]

## Sheet: Diff_distribution
Compared sample name	Up-regulated	Down-regulated
H6_14A/H6_NC	259	345

## Sheet: H6_14AvsH6_NC
Table S2: The significantly differentially expressed proteins in HuH6/LV-SNORA14A cells compared to HuH6/LV-NC cells were identified by TMT-labelled quantitative proteomics.
Protein accession	Protein description	Gene name	H6_14A/H6_NC Ratio	H6_14A/H6_NC P value	Regulated Type	MW [kDa]	Coverage [%]	Peptides	Unique peptides	PSMs	H6_14A_1	H6_14A_2	H6_14A_3	H6_NC_1	H6_NC_2	H6_NC_3	Subcellular localization	KEGG KO No.	KEGG Gene	KEGG pathway	Biological Process	Cellular Component	Molecular Function	Pfam ID	Domain description	KOG category	KOG NO.	KOG description
Q9H0E2	Toll-interacting protein OS=Homo sapiens OX=9606 GN=TOLLIP PE=1 SV=1	TOLLIP	0.75	0.000400793	Down	30.281	21.5	5	5	8	0.869	0.85	0.854	1.086	1.17	1.174	cytoplasm	K05402	TOLLIP; toll-interacting protein	hsa04620 Toll-like receptor signaling pathway	GO:0001775 cell activation; GO:0002252 immune effector process; GO:0002263 cell activation involved in immune response; GO:0002274 myeloid leukocyte activation; GO:0002275 myeloid cell activation involved in immune response; GO:0002283 neutrophil activation involved in immune response; GO:0002366 leukocyte activation involved in immune response; GO:0002376 immune system process; GO:0002443 leukoc…	GO:0000323 lytic vacuole; GO:0005576 extracellular region; GO:0005622 intracellular; GO:0005623 cell; GO:0005634 nucleus; GO:0005654 nucleoplasm; GO:0005737 cytoplasm; GO:0005764 lysosome; GO:0005766 primary lysosome; GO:0005773 vacuole; GO:0005775 vacuolar lumen; GO:0005829 cytosol; GO:0005886 plasma membrane; GO:0005887 integral component of plasma membrane; GO:0012505 endomembrane system; GO:0…	GO:0005102 signaling receptor binding; GO:0005126 cytokine receptor binding; GO:0005149 interleukin-1 receptor binding; GO:0005150 interleukin-1, type I receptor binding; GO:0005488 binding; GO:0005515 protein binding; GO:0019899 enzyme binding; GO:0019900 kinase binding; GO:0031624 ubiquitin conjugating enzyme binding; GO:0031625 ubiquitin protein ligase binding; GO:0032182 ubiquitin-like protei…	PF00168	C2 domain
P80294	Metallothionein-1H OS=Homo sapiens OX=9606 GN=MT1H PE=1 SV=1	MT1H	2.437	2.56085e-05	Up	6.0393	82	4	2	10	1.477	1.446	1.402	0.572	0.637	0.566	extracellular	K14739	MT1_2; metallothionein 1/2	hsa04978 Mineral absorption				PF00131	Metallothionein
Q5BJH2	Transmembrane protein 128 OS=Homo sapiens OX=9606 GN=TMEM128 PE=1 SV=2	TMEM128	0.76	0.00498408	Down	18.822	8.5	1	1	1	0.805	0.879	0.898	1.175	1.053	1.169	plasma membrane
Q9H2J7	Sodium-dependent neutral amino acid transporter B(0)AT2 OS=Homo sapiens OX=9606 GN=SLC6A15 PE=1 SV=1	SLC6A15	2.192	2.93513e-05	Up	81.835	1.6	1	1	1	1.455	1.307	1.434	0.643	0.652	0.619	plasma membrane	K05048			GO:0003333 amino acid transmembrane transport; GO:0006810 transport; GO:0006811 ion transport; GO:0006812 cation transport; GO:0006814 sodium ion transport; GO:0006820 anion transport; GO:0006836 neurotransmitter transport; GO:0006865 amino acid transport; GO:0015672 monovalent inorganic cation transport; GO:0015711 organic anion transport; GO:0015803 branched-chain amino acid transport; GO:00158…	GO:0005623 cell; GO:0005886 plasma membrane; GO:0005887 integral component of plasma membrane; GO:0016020 membrane; GO:0016021 integral component of membrane; GO:0031224 intrinsic component of membrane; GO:0031226 intrinsic component of plasma membrane; GO:0071944 cell periphery;	GO:0005215 transporter activity; GO:0005283 amino acid:sodium symporter activity; GO:0005298 proline:sodium symporter activity; GO:0005326 neurotransmitter transmembrane transporter activity; GO:0005342 organic acid transmembrane transporter activity; GO:0005343 organic acid:sodium symporter activity; GO:0005416 amino acid:cation symporter activity; GO:0008324 cation transmembrane transporter act…			P	KOG3659	Sodium-neurotransmitter symporter
Q9ULQ1	Two pore calcium channel protein 1 OS=Homo sapiens OX=9606 GN=TPCN1 PE=1 SV=3	TPCN1	0.66	0.00353083	Down	94.146	3.9	2	2	3	0.861	0.805	0.703	1.275	1.149	1.166	plasma membrane	K16896	TPCN1; two pore calcium channel protein 1	hsa04020 Calcium signaling pathway	GO:0001508 action potential; GO:0006810 transport; GO:0006811 ion transport; GO:0006812 cation transport; GO:0006816 calcium ion transport; GO:0006873 cellular ion homeostasis; GO:0006874 cellular calcium ion homeostasis; GO:0006875 cellular metal ion homeostasis; GO:0007154 cell communication; GO:0007165 signal transduction; GO:0007204 positive regulation of cytosolic calcium ion concentration; …	GO:0000323 lytic vacuole; GO:0005622 intracellular; GO:0005623 cell; GO:0005737 cytoplasm; GO:0005764 lysosome; GO:0005765 lysosomal membrane; GO:0005768 endosome; GO:0005773 vacuole; GO:0005774 vacuolar membrane; GO:0005886 plasma membrane; GO:0010008 endosome membrane; GO:0012505 endomembrane system; GO:0016020 membrane; GO:0031090 organelle membrane; GO:0031410 cytoplasmic vesicle; GO:0031982 …	GO:0005215 transporter activity; GO:0005216 ion channel activity; GO:0005217 intracellular ligand-gated ion channel activity; GO:0005261 cation channel activity; GO:0005262 calcium channel activity; GO:0005488 binding; GO:0005515 protein binding; GO:0008324 cation transmembrane transporter activity; GO:0015075 ion transmembrane transporter activity; GO:0015085 calcium ion transmembrane transporte…			P	KOG2301	Voltage-gated Ca2+ channels, alpha1 subunits
P15923	Transcription factor E2-alpha OS=Homo sapiens OX=9606 GN=TCF3 PE=1 SV=1	TCF3	2.15	0.0222106	Up	67.6	4.1	2	2	2	1.507	1.479	1.179	0.412	0.745	0.78	nucleus	K09063	TCF3; transcription factor E2-alpha	hsa04550 Signaling pathways regulating pluripotency of stem cells; hsa05166 Human T-cell leukemia virus 1 infection; hsa05202 Transcriptional misregulation in cancer	GO:0000122 negative regulation of transcription by RNA polymerase II; GO:0001775 cell activation; GO:0001779 natural killer cell differentiation; GO:0001932 regulation of protein phosphorylation; GO:0001934 positive regulation of protein phosphorylation; GO:0002200 somatic diversification of immune receptors; GO:0002237 response to molecule of bacterial origin; GO:0002262 myeloid cell homeostasis…	GO:0000228 nuclear chromosome; GO:0000785 chromatin; GO:0000786 nucleosome; GO:0000788 nuclear nucleosome; GO:0000790 nuclear chromatin; GO:0005622 intracellular; GO:0005623 cell; GO:0005634 nucleus; GO:0005654 nucleoplasm; GO:0005667 transcription regulator complex; GO:0005694 chromosome; GO:0005737 cytoplasm; GO:0016604 nuclear body; GO:0016607 nuclear speck; GO:0031974 membrane-enclosed lumen;…	GO:0000976 transcription regulatory region sequence-specific DNA binding; GO:0000977 RNA polymerase II transcription regulatory region sequence-specific DNA binding; GO:0000978 RNA polymerase II cis-regulatory region sequence-specific DNA binding; GO:0000981 DNA-binding transcription factor activity, RNA polymerase II-specific; GO:0000987 cis-regulatory region sequence-specific DNA binding; GO:00…	PF00010	Helix-loop-helix DNA-binding domain	K	KOG3910	Helix loop helix transcription factor
P08842	Steryl-sulfatase OS=Homo sapiens OX=9606 GN=STS PE=1 SV=2	STS	0.598	4.23703e-06	Down	65.492	8.1	5	5	5	0.728	0.762	0.734	1.252	1.24	1.23	plasma membrane	K01131	STS; steryl-sulfatase [EC:3.1.6.2]	hsa00140 Steroid hormone biosynthesis	GO:0003008 system process; GO:0006629 lipid metabolic process; GO:0006643 membrane lipid metabolic process; GO:0006664 glycolipid metabolic process; GO:0006665 sphingolipid metabolic process; GO:0006687 glycosphingolipid metabolic process; GO:0006706 steroid catabolic process; GO:0006807 nitrogen compound metabolic process; GO:0007275 multicellular organism development; GO:0007610 behavior; GO:00…	GO:0000323 lytic vacuole; GO:0005622 intracellular; GO:0005623 cell; GO:0005634 nucleus; GO:0005635 nuclear envelope; GO:0005737 cytoplasm; GO:0005764 lysosome; GO:0005768 endosome; GO:0005773 vacuole; GO:0005783 endoplasmic reticulum; GO:0005788 endoplasmic reticulum lumen; GO:0005789 endoplasmic reticulum membrane; GO:0005794 Golgi apparatus; GO:0005886 plasma membrane; GO:0012505 endomembrane …	GO:0003824 catalytic activity; GO:0004773 steryl-sulfatase activity; GO:0008484 sulfuric ester hydrolase activity; GO:0016787 hydrolase activity; GO:0016788 hydrolase activity, acting on ester bonds;			P	KOG3867	Sulfatase
P02786	Transferrin receptor protein 1 OS=Homo sapiens OX=9606 GN=TFRC PE=1 SV=2	TFRC	0.743	1.37878e-06	Down	84.87	31.2	19	19	39	0.837	0.85	0.852	1.132	1.141	1.145	plasma membrane	K06503	TFRC; transferrin receptor	hsa04066 HIF-1 signaling pathway; hsa04216 Ferroptosis; hsa04145 Phagosome; hsa04640 Hematopoietic cell lineage; hsa04144 Endocytosis	GO:0000018 regulation of DNA recombination; GO:0000041 transition metal ion transport; GO:0001101 response to acid chemical; GO:0001666 response to hypoxia; GO:0002376 immune system process; GO:0002520 immune system development; GO:0002521 leukocyte differentiation; GO:0002526 acute inflammatory response; GO:0002573 myeloid leukocyte differentiation; GO:0002637 regulation of immunoglobulin produc…	GO:0005576 extracellular region; GO:0005615 extracellular space; GO:0005622 intracellular; GO:0005623 cell; GO:0005634 nucleus; GO:0005737 cytoplasm; GO:0005739 mitochondrion; GO:0005768 endosome; GO:0005769 early endosome; GO:0005886 plasma membrane; GO:0005887 integral component of plasma membrane; GO:0005905 clathrin-coated pit; GO:0009897 external side of plasma membrane; GO:0009986 cell surf…	GO:0003676 nucleic acid binding; GO:0003723 RNA binding; GO:0003725 double-stranded RNA binding; GO:0004998 transferrin receptor activity; GO:0005215 transporter activity; GO:0005381 iron ion transmembrane transporter activity; GO:0005488 binding; GO:0005515 protein binding; GO:0008324 cation transmembrane transporter activity; GO:0015075 ion transmembrane transporter activity; GO:0015318 inorgan…	PF04253	Transferrin receptor-like dimerisation domain	P	KOG2195	Transferrin receptor and related proteins containing the protease-associated (PA) domain
Q6ZVM7	TOM1-like protein 2 OS=Homo sapiens OX=9606 GN=TOM1L2 PE=1 SV=1	TOM1L2	0.634	0.00115414	Down	55.556	7.7	3	3	3	0.845	0.707	0.757	1.173	1.252	1.218	nucleus				GO:0007088 regulation of mitotic nuclear division; GO:0007154 cell communication; GO:0007165 signal transduction; GO:0007346 regulation of mitotic cell cycle; GO:0009987 cellular process; GO:0010564 regulation of cell cycle process; GO:0010639 negative regulation of organelle organization; GO:0010948 negative regulation of cell cycle process; GO:0023052 signaling; GO:0033043 regulation of organel…		GO:0005488 binding; GO:0005515 protein binding; GO:0019899 enzyme binding; GO:0019900 kinase binding; GO:0019901 protein kinase binding; GO:0030276 clathrin binding;	PF00790; PF03127	VHS domain; GAT domain	U	KOG1087	Cytosolic sorting protein GGA2/TOM1
P04731	Metallothionein-1A OS=Homo sapiens OX=9606 GN=MT1A PE=1 SV=2	MT1A	2.149	0.00116848	Up	6.1203	62.3	4	2	6	1.223	1.408	1.404	0.592	0.558	0.728	extracellular	K14739	MT1_2; metallothionein 1/2	hsa04978 Mineral absorption				PF00131	Metallothionein
P80297	Metallothionein-1X OS=Homo sapiens OX=9606 GN=MT1X PE=1 SV=1	MT1X	2.026	0.00011512	Up	6.0683	83.6	5	2	11	1.331	1.339	1.438	0.701	0.704	0.623	extracellular	K14739	MT1_2; metallothionein 1/2	hsa04978 Mineral absorption				PF00131	Metallothionein
P02795	Metallothionein-2 OS=Homo sapiens OX=9606 GN=MT2A PE=1 SV=1	MT2A	2.002	6.29082e-05	Up	6.0422	83.6	6	2	14	1.337	1.378	1.439	0.735	0.655	0.685	extracellular	K14739	MT1_2; metallothionein 1/2	hsa04978 Mineral absorption				PF00131	Metallothionein
P07205	Phosphoglycerate kinase 2 OS=Homo sapiens OX=9606 GN=PGK2 PE=1 SV=3	PGK2	1.991	9.58223e-05	Up	44.796	13.7	5	1	11	1.343	1.359	1.357	0.629	0.678	0.732	cytoplasm	K00927	PGK; phosphoglycerate kinase [EC:2.7.2.3]	hsa04066 HIF-1 signaling pathway; hsa00010 Glycolysis / Gluconeogenesis; hsa01200 Carbon metabolism; hsa01230 Biosynthesis of amino acids; hsa01100 Metabolic pathways	GO:0005975 carbohydrate metabolic process; GO:0006082 organic acid metabolic process; GO:0006090 pyruvate metabolic process; GO:0006091 generation of precursor metabolites and energy; GO:0006096 glycolytic process; GO:0006139 nucleobase-containing compound metabolic process; GO:0006163 purine nucleotide metabolic process; GO:0006164 purine nucleotide biosynthetic process; GO:0006165 nucleoside di…	GO:0005623 cell; GO:0005929 cilium; GO:0031514 motile cilium; GO:0035686 sperm fibrous sheath; GO:0036126 sperm flagellum; GO:0042995 cell projection; GO:0043226 organelle; GO:0097729 9+2 motile cilium; GO:0120025 plasma membrane bounded cell projection;	GO:0000166 nucleotide binding; GO:0003824 catalytic activity; GO:0004618 phosphoglycerate kinase activity; GO:0005488 binding; GO:0005524 ATP binding; GO:0008144 drug binding; GO:0016301 kinase activity; GO:0016740 transferase activity; GO:0016772 transferase activity, transferring phosphorus-containing groups; GO:0016774 phosphotransferase activity, carboxyl group as acceptor; GO:0017076 purine …	PF00162	Phosphoglycerate kinase	G	KOG1367	3-phosphoglycerate kinase
O15318	DNA-directed RNA polymerase III subunit RPC7 OS=Homo sapiens OX=9606 GN=POLR3G PE=1 SV=2	POLR3G	1.881	4.59767e-05	Up	25.914	10.3	2	2	2	1.378	1.259	1.339	0.732	0.698	0.684	nucleus	K03024	RPC7; DNA-directed RNA polymerase III subunit RPC7	hsa04623 Cytosolic DNA-sensing pathway; hsa03020 RNA polymerase	GO:0001817 regulation of cytokine production; GO:0001819 positive regulation of cytokine production; GO:0002682 regulation of immune system process; GO:0002684 positive regulation of immune system process; GO:0006139 nucleobase-containing compound metabolic process; GO:0006351 transcription, DNA-templated; GO:0006355 regulation of transcription, DNA-templated; GO:0006359 regulation of transcripti…	GO:0000428 DNA-directed RNA polymerase complex; GO:0005622 intracellular; GO:0005623 cell; GO:0005634 nucleus; GO:0005654 nucleoplasm; GO:0005666 RNA polymerase III complex; GO:0005737 cytoplasm; GO:0005829 cytosol; GO:0030880 RNA polymerase complex; GO:0031974 membrane-enclosed lumen; GO:0031981 nuclear lumen; GO:0032991 protein-containing complex; GO:0043226 organelle; GO:0043227 membrane-bound…	GO:0003824 catalytic activity; GO:0003899 DNA-directed 5'-3' RNA polymerase activity; GO:0016740 transferase activity; GO:0016772 transferase activity, transferring phosphorus-containing groups; GO:0016779 nucleotidyltransferase activity; GO:0034062 5'-3' RNA polymerase activity; GO:0097747 RNA polymerase activity; GO:0140098 catalytic activity, acting on RNA;
Q06203	Amidophosphoribosyltransferase OS=Homo sapiens OX=9606 GN=PPAT PE=1 SV=1	PPAT	1.846	2.57033e-05	Up	57.398	16.2	7	7	10	1.321	1.265	1.362	0.695	0.738	0.706	cytoplasm	K00764	purF; amidophosphoribosyltransferase [EC:2.4.2.14]	hsa00250 Alanine, aspartate and glutamate metabolism; hsa00230 Purine metabolism; hsa01100 Metabolic pathways	GO:0000003 reproduction; GO:0000082 G1/S transition of mitotic cell cycle; GO:0000278 mitotic cell cycle; GO:0001655 urogenital system development; GO:0001822 kidney development; GO:0006082 organic acid metabolic process; GO:0006139 nucleobase-containing compound metabolic process; GO:0006163 purine nucleotide metabolic process; GO:0006164 purine nucleotide biosynthetic process; GO:0006520 cellul…	GO:0005622 intracellular; GO:0005623 cell; GO:0005737 cytoplasm; GO:0005829 cytosol;	GO:0003824 catalytic activity; GO:0004044 amidophosphoribosyltransferase activity; GO:0016740 transferase activity; GO:0016757 transferase activity, transferring glycosyl groups; GO:0016763 transferase activity, transferring pentosyl groups;	PF13522; PF00156	Glutamine amidotransferase domain; Phosphoribosyl transferase domain	F	KOG0572	Glutamine phosphoribosylpyrophosphate amidotransferase
Q5H913	ADP-ribosylation factor-like protein 13A OS=Homo sapiens OX=9606 GN=ARL13A PE=2 SV=2	ARL13A	1.829	0.000221211	Up	33.003	3.1	1	1	1	1.304	1.288	1.343	0.771	0.723	0.658	extracellular	K07961						PF00025	ADP-ribosylation factor family	UZ	KOG0073	GTP-binding ADP-ribosylation factor-like protein ARL2
Q96K12	Fatty acyl-CoA reductase 2 OS=Homo sapiens OX=9606 GN=FAR2 PE=1 SV=1	FAR2	1.788	0.000348988	Up	59.438	1.6	1	1	1	1.292	1.354	1.257	0.78	0.665	0.738	cytoplasm	K13356	FAR; alcohol-forming fatty acyl-CoA reductase [EC:1.2.1.84]	hsa04146 Peroxisome	GO:0006139 nucleobase-containing compound metabolic process; GO:0006163 purine nucleotide metabolic process; GO:0006637 acyl-CoA metabolic process; GO:0006725 cellular aromatic compound metabolic process; GO:0006732 coenzyme metabolic process; GO:0006753 nucleoside phosphate metabolic process; GO:0006790 sulfur compound metabolic process; GO:0006793 phosphorus metabolic process; GO:0006796 phosph…	GO:0005622 intracellular; GO:0005623 cell; GO:0005737 cytoplasm; GO:0005777 peroxisome; GO:0005778 peroxisomal membrane; GO:0005779 integral component of peroxisomal membrane; GO:0005782 peroxisomal matrix; GO:0016020 membrane; GO:0016021 integral component of membrane; GO:0031090 organelle membrane; GO:0031224 intrinsic component of membrane; GO:0031231 intrinsic component of peroxisomal membran…	GO:0003824 catalytic activity; GO:0016491 oxidoreductase activity; GO:0016620 oxidoreductase activity, acting on the aldehyde or oxo group of donors, NAD or NADP as acceptor; GO:0016903 oxidoreductase activity, acting on the aldehyde or oxo group of donors; GO:0080019 fatty-acyl-CoA reductase (alcohol-forming) activity;			I	KOG1221	Acyl-CoA reductase
Q6PI48	Aspartate--tRNA ligase, mitochondrial OS=Homo sapiens OX=9606 GN=DARS2 PE=1 SV=1	DARS2	0.747	0.000948235	Down	73.562	12.1	7	7	8	0.882	0.846	0.803	1.156	1.146	1.086	mitochondria	K01876	DARS2; aspartyl-tRNA synthetase [EC:6.1.1.12]	hsa00970 Aminoacyl-tRNA biosynthesis	GO:0000959 mitochondrial RNA metabolic process; GO:0006082 organic acid metabolic process; GO:0006139 nucleobase-containing compound metabolic process; GO:0006399 tRNA metabolic process; GO:0006412 translation; GO:0006418 tRNA aminoacylation for protein translation; GO:0006421 asparaginyl-tRNA aminoacylation; GO:0006518 peptide metabolic process; GO:0006520 cellular amino acid metabolic process; …	GO:0005622 intracellular; GO:0005623 cell; GO:0005634 nucleus; GO:0005737 cytoplasm; GO:0005739 mitochondrion; GO:0005759 mitochondrial matrix; GO:0031974 membrane-enclosed lumen; GO:0043226 organelle; GO:0043227 membrane-bounded organelle; GO:0043229 intracellular organelle; GO:0043231 intracellular membrane-bounded organelle; GO:0043233 organelle lumen; GO:0070013 intracellular organelle lumen;	GO:0000049 tRNA binding; GO:0000166 nucleotide binding; GO:0003676 nucleic acid binding; GO:0003723 RNA binding; GO:0003824 catalytic activity; GO:0004812 aminoacyl-tRNA ligase activity; GO:0004815 aspartate-tRNA ligase activity; GO:0005488 binding; GO:0005515 protein binding; GO:0005524 ATP binding; GO:0008144 drug binding; GO:0016874 ligase activity; GO:0016875 ligase activity, forming carbon-o…	PF01336; PF00152; PF02938	OB-fold nucleic acid binding domain; tRNA synthetases class II (D, K and N) ; GAD domain	J	KOG2411	Aspartyl-tRNA synthetase, mitochondrial
Q96A25	Transmembrane protein 106A OS=Homo sapiens OX=9606 GN=TMEM106A PE=1 SV=1	TMEM106A	0.635	1.69939e-06	Down	28.92	4.2	1	1	1	0.773	0.769	0.771	1.209	1.194	1.237	plasma membrane					GO:0016020 membrane;
P51809	Vesicle-associated membrane protein 7 OS=Homo sapiens OX=9606 GN=VAMP7 PE=1 SV=3	VAMP7	0.705	0.00268535	Down	24.935	15	3	3	4	0.856	0.864	0.746	1.153	1.126	1.219	peroxisome	K08515	VAMP7; vesicle-associated membrane protein 7	hsa04130 SNARE interactions in vesicular transport	GO:0001775 cell activation; GO:0001906 cell killing; GO:0001909 leukocyte mediated cytotoxicity; GO:0002228 natural killer cell mediated immunity; GO:0002252 immune effector process; GO:0002263 cell activation involved in immune response; GO:0002274 myeloid leukocyte activation; GO:0002275 myeloid cell activation involved in immune response; GO:0002278 eosinophil activation involved in immune res…	GO:0000323 lytic vacuole; GO:0005622 intracellular; GO:0005623 cell; GO:0005737 cytoplasm; GO:0005764 lysosome; GO:0005765 lysosomal membrane; GO:0005766 primary lysosome; GO:0005768 endosome; GO:0005770 late endosome; GO:0005773 vacuole; GO:0005774 vacuolar membrane; GO:0005783 endoplasmic reticulum; GO:0005789 endoplasmic reticulum membrane; GO:0005794 Golgi apparatus; GO:0005802 trans-Golgi ne…	GO:0000149 SNARE binding; GO:0005484 SNAP receptor activity; GO:0005488 binding; GO:0005515 protein binding; GO:0019905 syntaxin binding;	PF13774	Regulated-SNARE-like domain	U	KOG0859	Synaptobrevin/VAMP-like protein
Q9BTE7	DCN1-like protein 5 OS=Homo sapiens OX=9606 GN=DCUN1D5 PE=1 SV=1	DCUN1D5	1.787	0.000218296	Up	27.508	20.3	4	4	6	1.352	1.296	1.253	0.672	0.744	0.767	nucleus	K17824			GO:0006464 cellular protein modification process; GO:0006807 nitrogen compound metabolic process; GO:0008152 metabolic process; GO:0009893 positive regulation of metabolic process; GO:0009987 cellular process; GO:0010604 positive regulation of macromolecule metabolic process; GO:0019222 regulation of metabolic process; GO:0019538 protein metabolic process; GO:0031323 regulation of cellular metabo…	GO:0000151 ubiquitin ligase complex; GO:0005622 intracellular; GO:0005623 cell; GO:0032991 protein-containing complex; GO:1902494 catalytic complex; GO:1990234 transferase complex;	GO:0005488 binding; GO:0005515 protein binding; GO:0019899 enzyme binding; GO:0031624 ubiquitin conjugating enzyme binding; GO:0032182 ubiquitin-like protein binding; GO:0044390 ubiquitin-like protein conjugating enzyme binding; GO:0097602 cullin family protein binding;			S	KOG3077	Uncharacterized conserved protein
Q9NVC3	Putative sodium-coupled neutral amino acid transporter 7 OS=Homo sapiens OX=9606 GN=SLC38A7 PE=1 SV=1	SLC38A7	0.714	4.87816e-05	Down	49.965	5.2	2	2	3	0.854	0.803	0.828	1.16	1.154	1.168	plasma membrane	K14994			GO:0000101 sulfur amino acid transport; GO:0003333 amino acid transmembrane transport; GO:0006810 transport; GO:0006811 ion transport; GO:0006812 cation transport; GO:0006814 sodium ion transport; GO:0006820 anion transport; GO:0006835 dicarboxylic acid transport; GO:0006836 neurotransmitter transport; GO:0006855 drug transmembrane transport; GO:0006865 amino acid transport; GO:0006867 asparagine…	GO:0005623 cell; GO:0030424 axon; GO:0036477 somatodendritic compartment; GO:0042995 cell projection; GO:0043005 neuron projection; GO:0043025 neuronal cell body; GO:0044297 cell body; GO:0120025 plasma membrane bounded cell projection;	GO:0000099 sulfur amino acid transmembrane transporter activity; GO:0005215 transporter activity; GO:0005290 L-histidine transmembrane transporter activity; GO:0005310 dicarboxylic acid transmembrane transporter activity; GO:0005313 L-glutamate transmembrane transporter activity; GO:0005326 neurotransmitter transmembrane transporter activity; GO:0005342 organic acid transmembrane transporter acti…			P	KOG1305	Amino acid transporter protein
Q6ZMZ3	Nesprin-3 OS=Homo sapiens OX=9606 GN=SYNE3 PE=1 SV=2	SYNE3	0.63	0.0398834	Down	112.22	4.3	4	4	4	0.582	0.723	0.996	1.123	1.236	1.292	cytoplasm	K21761			GO:0006996 organelle organization; GO:0007010 cytoskeleton organization; GO:0008104 protein localization; GO:0008360 regulation of cell shape; GO:0009987 cellular process; GO:0016043 cellular component organization; GO:0022603 regulation of anatomical structure morphogenesis; GO:0022604 regulation of cell morphogenesis; GO:0032507 maintenance of protein location in cell; GO:0033036 macromolecule …	GO:0005622 intracellular; GO:0005623 cell; GO:0005634 nucleus; GO:0005635 nuclear envelope; GO:0005640 nuclear outer membrane; GO:0005737 cytoplasm; GO:0005783 endoplasmic reticulum; GO:0005791 rough endoplasmic reticulum; GO:0012505 endomembrane system; GO:0016020 membrane; GO:0019867 outer membrane; GO:0031090 organelle membrane; GO:0031224 intrinsic component of membrane; GO:0031965 nuclear me…	GO:0003779 actin binding; GO:0005488 binding; GO:0005515 protein binding; GO:0008092 cytoskeletal protein binding; GO:0044877 protein-containing complex binding; GO:0051015 actin filament binding;	PF00435; PF10541	Spectrin repeat; Nuclear envelope localisation domain
Q9H7H0	Methyltransferase-like protein 17, mitochondrial OS=Homo sapiens OX=9606 GN=METTL17 PE=1 SV=1	METTL17	1.765	0.000407473	Up	50.733	3.5	1	1	1	1.272	1.343	1.267	0.734	0.795	0.671	extracellular					GO:0005622 intracellular; GO:0005623 cell; GO:0005634 nucleus; GO:0005654 nucleoplasm; GO:0031974 membrane-enclosed lumen; GO:0031981 nuclear lumen; GO:0043226 organelle; GO:0043227 membrane-bounded organelle; GO:0043229 intracellular organelle; GO:0043231 intracellular membrane-bounded organelle; GO:0043233 organelle lumen; GO:0070013 intracellular organelle lumen;				J	KOG2539	Mitochondrial/chloroplast ribosome small subunit component
P08582	Melanotransferrin OS=Homo sapiens OX=9606 GN=MELTF PE=1 SV=2	MELTF	0.667	0.000573379	Down	80.214	12.7	7	7	7	0.756	0.857	0.768	1.213	1.169	1.188	extracellular	K06569			GO:0000041 transition metal ion transport; GO:0006464 cellular protein modification process; GO:0006807 nitrogen compound metabolic process; GO:0006810 transport; GO:0006811 ion transport; GO:0006812 cation transport; GO:0006826 iron ion transport; GO:0007162 negative regulation of cell adhesion; GO:0008152 metabolic process; GO:0009893 positive regulation of metabolic process; GO:0009987 cellula…	GO:0005576 extracellular region; GO:0005622 intracellular; GO:0005623 cell; GO:0005737 cytoplasm; GO:0005783 endoplasmic reticulum; GO:0005788 endoplasmic reticulum lumen; GO:0005886 plasma membrane; GO:0009986 cell surface; GO:0012505 endomembrane system; GO:0016020 membrane; GO:0031224 intrinsic component of membrane; GO:0031225 anchored component of membrane; GO:0031226 intrinsic component of …	GO:0005488 binding; GO:0005506 iron ion binding; GO:0043167 ion binding; GO:0043169 cation binding; GO:0046872 metal ion binding; GO:0046914 transition metal ion binding;	PF00405	Transferrin
Q8NG11	Tetraspanin-14 OS=Homo sapiens OX=9606 GN=TSPAN14 PE=1 SV=1	TSPAN14	0.707	3.3013e-06	Down	30.69	10.7	3	3	3	0.812	0.824	0.836	1.17	1.17	1.155	plasma membrane	K17296			GO:0001775 cell activation; GO:0002252 immune effector process; GO:0002263 cell activation involved in immune response; GO:0002274 myeloid leukocyte activation; GO:0002275 myeloid cell activation involved in immune response; GO:0002283 neutrophil activation involved in immune response; GO:0002366 leukocyte activation involved in immune response; GO:0002376 immune system process; GO:0002443 leukoc…	GO:0005622 intracellular; GO:0005623 cell; GO:0005737 cytoplasm; GO:0005886 plasma membrane; GO:0005887 integral component of plasma membrane; GO:0009986 cell surface; GO:0012505 endomembrane system; GO:0012506 vesicle membrane; GO:0016020 membrane; GO:0016021 integral component of membrane; GO:0030141 secretory granule; GO:0030659 cytoplasmic vesicle membrane; GO:0030667 secretory granule membra…	GO:0005488 binding; GO:0005515 protein binding; GO:0019899 enzyme binding;			S	KOG3882	Tetraspanin family integral membrane protein
Q6FIF0	AN1-type zinc finger protein 6 OS=Homo sapiens OX=9606 GN=ZFAND6 PE=1 SV=2	ZFAND6	1.747	0.00193991	Up	22.555	12	1	1	1	1.136	1.307	1.425	0.743	0.785	0.686	nucleus				GO:0006605 protein targeting; GO:0006625 protein targeting to peroxisome; GO:0006810 transport; GO:0006886 intracellular protein transport; GO:0006996 organelle organization; GO:0007031 peroxisome organization; GO:0008104 protein localization; GO:0009966 regulation of signal transduction; GO:0009987 cellular process; GO:0010033 response to organic substance; GO:0010646 regulation of cell communic…	GO:0005622 intracellular; GO:0005623 cell; GO:0005737 cytoplasm; GO:0005829 cytosol;	GO:0005488 binding; GO:0005515 protein binding; GO:0031593 polyubiquitin modification-dependent protein binding; GO:0140030 modification-dependent protein binding;			U	KOG3173	Predicted Zn-finger protein
P02792	Ferritin light chain OS=Homo sapiens OX=9606 GN=FTL PE=1 SV=2	FTL	1.742	0.000135246	Up	20.019	8.6	1	1	1	1.384	1.256	1.223	0.74	0.749	0.728	cytoplasm	K13625	FTL; ferritin light chain	hsa04216 Ferroptosis; hsa04978 Mineral absorption; hsa04217 Necroptosis				PF00210	Ferritin-like domain	P	KOG2332	Ferritin
O96017	Serine/threonine-protein kinase Chk2 OS=Homo sapiens OX=9606 GN=CHEK2 PE=1 SV=1	CHEK2	1.735	0.000163625	Up	60.914	2.2	1	1	1	1.253	1.363	1.241	0.742	0.775	0.706	cytoplasm	K06641	CHEK2; serine/threonine-protein kinase CHEK2 [EC:2.7.11.1]	hsa04110 Cell cycle; hsa04115 p53 signaling pathway; hsa04218 Cellular senescence; hsa05166 Human T-cell leukemia virus 1 infection	GO:0000075 cell cycle checkpoint; GO:0000077 DNA damage checkpoint; GO:0000086 G2/M transition of mitotic cell cycle; GO:0000226 microtubule cytoskeleton organization; GO:0000278 mitotic cell cycle; GO:0000280 nuclear division; GO:0001302 replicative cell aging; GO:0001932 regulation of protein phosphorylation; GO:0001934 positive regulation of protein phosphorylation; GO:0006139 nucleobase-conta…	GO:0005622 intracellular; GO:0005623 cell; GO:0005634 nucleus; GO:0005654 nucleoplasm; GO:0005737 cytoplasm; GO:0005794 Golgi apparatus; GO:0012505 endomembrane system; GO:0016604 nuclear body; GO:0016605 PML body; GO:0031974 membrane-enclosed lumen; GO:0031981 nuclear lumen; GO:0043226 organelle; GO:0043227 membrane-bounded organelle; GO:0043229 intracellular organelle; GO:0043231 intracellular …	GO:0003824 catalytic activity; GO:0004672 protein kinase activity; GO:0004674 protein serine/threonine kinase activity; GO:0005488 binding; GO:0005515 protein binding; GO:0016301 kinase activity; GO:0016740 transferase activity; GO:0016772 transferase activity, transferring phosphorus-containing groups; GO:0016773 phosphotransferase activity, alcohol group as acceptor; GO:0019899 enzyme binding; …	PF00069	Protein kinase domain	D	KOG0615	Serine/threonine protein kinase Chk2 and related proteins
P61421	V-type proton ATPase subunit d 1 OS=Homo sapiens OX=9606 GN=ATP6V0D1 PE=1 SV=1	ATP6V0D1	0.736	6.58239e-05	Down	40.329	11.1	4	4	5	0.843	0.855	0.853	1.116	1.168	1.18	cytoskeleton	K02146	ATPeV0D; V-type H+-transporting ATPase subunit d	hsa05120 Epithelial cell signaling in Helicobacter pylori infection; hsa04721 Synaptic vesicle cycle; hsa04142 Lysosome; hsa05152 Tuberculosis; hsa00190 Oxidative phosphorylation; hsa05203 Viral carcinogenesis; hsa04966 Collecting duct acid secretion; hsa05110 Vibrio cholerae infection; hsa05165 Human papillomavirus infection; hsa04145 Phagosome; hsa05323 Rheumatoid arthritis; hsa01100 Metabolic …	GO:0000041 transition metal ion transport; GO:0006810 transport; GO:0006811 ion transport; GO:0006812 cation transport; GO:0006826 iron ion transport; GO:0006873 cellular ion homeostasis; GO:0006875 cellular metal ion homeostasis; GO:0006879 cellular iron ion homeostasis; GO:0006885 regulation of pH; GO:0006950 response to stress; GO:0006986 response to unfolded protein; GO:0006996 organelle orga…	GO:0000323 lytic vacuole; GO:0005622 intracellular; GO:0005623 cell; GO:0005737 cytoplasm; GO:0005764 lysosome; GO:0005765 lysosomal membrane; GO:0005768 endosome; GO:0005769 early endosome; GO:0005773 vacuole; GO:0005774 vacuolar membrane; GO:0005886 plasma membrane; GO:0008021 synaptic vesicle; GO:0010008 endosome membrane; GO:0012505 endomembrane system; GO:0012506 vesicle membrane; GO:0016020…	GO:0003824 catalytic activity; GO:0005215 transporter activity; GO:0005488 binding; GO:0008324 cation transmembrane transporter activity; GO:0008553 proton-exporting ATPase activity, phosphorylative mechanism; GO:0015075 ion transmembrane transporter activity; GO:0015077 monovalent inorganic cation transmembrane transporter activity; GO:0015078 proton transmembrane transporter activity; GO:001531…			C	KOG2957	Vacuolar H+-ATPase V0 sector, subunit d
Q00796	Sorbitol dehydrogenase OS=Homo sapiens OX=9606 GN=SORD PE=1 SV=4	SORD	1.731	0.00274433	Up	38.324	4.8	1	1	2	1.089	1.366	1.399	0.761	0.753	0.713	cytoplasm	K00008	SORD; L-iditol 2-dehydrogenase [EC:1.1.1.14]	hsa00051 Fructose and mannose metabolism; hsa00040 Pentose and glucuronate interconversions; hsa01100 Metabolic pathways	GO:0005975 carbohydrate metabolic process; GO:0005996 monosaccharide metabolic process; GO:0006000 fructose metabolic process; GO:0006006 glucose metabolic process; GO:0006059 hexitol metabolic process; GO:0006060 sorbitol metabolic process; GO:0006062 sorbitol catabolic process; GO:0006063 uronic acid metabolic process; GO:0006064 glucuronate catabolic process; GO:0006066 alcohol metabolic proce…	GO:0005576 extracellular region; GO:0005615 extracellular space; GO:0005622 intracellular; GO:0005623 cell; GO:0005737 cytoplasm; GO:0005739 mitochondrion; GO:0005829 cytosol; GO:0005929 cilium; GO:0016020 membrane; GO:0031514 motile cilium; GO:0031982 vesicle; GO:0032991 protein-containing complex; GO:0042995 cell projection; GO:0043226 organelle; GO:0043227 membrane-bounded organelle; GO:004322…	GO:0000166 nucleotide binding; GO:0003824 catalytic activity; GO:0003939 L-iditol 2-dehydrogenase activity; GO:0005488 binding; GO:0005515 protein binding; GO:0008270 zinc ion binding; GO:0016491 oxidoreductase activity; GO:0016614 oxidoreductase activity, acting on CH-OH group of donors; GO:0016616 oxidoreductase activity, acting on the CH-OH group of donors, NAD or NADP as acceptor; GO:0030246 …	PF08240	Alcohol dehydrogenase GroES-like domain	Q	KOG0024	Sorbitol dehydrogenase
Q9NS68	Tumor necrosis factor receptor superfamily member 19 OS=Homo sapiens OX=9606 GN=TNFRSF19 PE=1 SV=1	TNFRSF19	0.609	0.000229961	Down	46.015	14.7	4	4	4	0.782	0.747	0.723	1.227	1.303	1.166	extracellular	K05155	TNFRSF19; tumor necrosis factor receptor superfamily member 19	hsa04060 Cytokine-cytokine receptor interaction	GO:0000165 MAPK cascade; GO:0001932 regulation of protein phosphorylation; GO:0001934 positive regulation of protein phosphorylation; GO:0001942 hair follicle development; GO:0006464 cellular protein modification process; GO:0006468 protein phosphorylation; GO:0006793 phosphorus metabolic process; GO:0006796 phosphate-containing compound metabolic process; GO:0006807 nitrogen compound metabolic p…	GO:0005623 cell; GO:0005886 plasma membrane; GO:0016020 membrane; GO:0016021 integral component of membrane; GO:0031224 intrinsic component of membrane; GO:0071944 cell periphery;	GO:0004888 transmembrane signaling receptor activity; GO:0005031 tumor necrosis factor-activated receptor activity; GO:0005035 death receptor activity; GO:0038023 signaling receptor activity; GO:0060089 molecular transducer activity;	PF00020	TNFR/NGFR cysteine-rich region
O75943	Cell cycle checkpoint protein RAD17 OS=Homo sapiens OX=9606 GN=RAD17 PE=1 SV=2	RAD17	1.682	0.00439406	Up	77.054	1.2	1	1	2	1.337	1.224	1.252	0.889	0.71	0.668	nucleus	K06662			GO:0000075 cell cycle checkpoint; GO:0000076 DNA replication checkpoint; GO:0000077 DNA damage checkpoint; GO:0000278 mitotic cell cycle; GO:0006139 nucleobase-containing compound metabolic process; GO:0006259 DNA metabolic process; GO:0006260 DNA replication; GO:0006275 regulation of DNA replication; GO:0006281 DNA repair; GO:0006725 cellular aromatic compound metabolic process; GO:0006807 nitro…	GO:0000228 nuclear chromosome; GO:0000785 chromatin; GO:0000790 nuclear chromatin; GO:0005622 intracellular; GO:0005623 cell; GO:0005634 nucleus; GO:0005654 nucleoplasm; GO:0005694 chromosome; GO:0005730 nucleolus; GO:0031974 membrane-enclosed lumen; GO:0031981 nuclear lumen; GO:0043226 organelle; GO:0043227 membrane-bounded organelle; GO:0043228 non-membrane-bounded organelle; GO:0043229 intrace…	GO:0003682 chromatin binding; GO:0005488 binding;	PF03215	Rad17 cell cycle checkpoint protein	L	KOG1970	Checkpoint RAD17-RFC complex, RAD17/RAD24 component
P04733	Metallothionein-1F OS=Homo sapiens OX=9606 GN=MT1F PE=1 SV=1	MT1F	1.68	4.02721e-05	Up	6.0863	65.6	3	2	7	1.202	1.277	1.309	0.753	0.741	0.761	extracellular	K14739	MT1_2; metallothionein 1/2	hsa04978 Mineral absorption				PF00131	Metallothionein
Q5VSL9	Striatin-interacting protein 1 OS=Homo sapiens OX=9606 GN=STRIP1 PE=1 SV=1	STRIP1	1.677	0.000132511	Up	95.575	6	4	4	4	1.235	1.282	1.291	0.785	0.708	0.778	plasma membrane				GO:0006996 organelle organization; GO:0007010 cytoskeleton organization; GO:0009987 cellular process; GO:0016043 cellular component organization; GO:0022603 regulation of anatomical structure morphogenesis; GO:0022604 regulation of cell morphogenesis; GO:0030029 actin filament-based process; GO:0030036 actin cytoskeleton organization; GO:0030865 cortical cytoskeleton organization; GO:0030866 cort…	GO:0005622 intracellular; GO:0005623 cell; GO:0005634 nucleus; GO:0005737 cytoplasm; GO:0005829 cytosol; GO:0043226 organelle; GO:0043227 membrane-bounded organelle; GO:0043229 intracellular organelle; GO:0043231 intracellular membrane-bounded organelle;	GO:0005488 binding; GO:0005515 protein binding; GO:0017016 Ras GTPase binding; GO:0017048 Rho GTPase binding; GO:0019899 enzyme binding; GO:0019900 kinase binding; GO:0019901 protein kinase binding; GO:0031267 small GTPase binding; GO:0051020 GTPase binding;			S	KOG3680	Uncharacterized conserved protein
Q9NUG6	p53 and DNA damage-regulated protein 1 OS=Homo sapiens OX=9606 GN=PDRG1 PE=1 SV=2	PDRG1	1.665	3.26512e-05	Up	15.511	9.8	1	1	2	1.234	1.253	1.309	0.772	0.734	0.774	cytoplasm
Q8TAP9	M-phase-specific PLK1-interacting protein OS=Homo sapiens OX=9606 GN=MPLKIP PE=1 SV=1	MPLKIP	1.655	0.0285664	Up	19.147	14	1	1	1	1.248	1.368	1.167	0.663	1.002	0.621	nucleus	K24575				GO:0005622 intracellular; GO:0005623 cell; GO:0005634 nucleus; GO:0005654 nucleoplasm; GO:0005737 cytoplasm; GO:0005794 Golgi apparatus; GO:0005813 centrosome; GO:0005815 microtubule organizing center; GO:0005856 cytoskeleton; GO:0012505 endomembrane system; GO:0015630 microtubule cytoskeleton; GO:0030496 midbody; GO:0031974 membrane-enclosed lumen; GO:0031981 nuclear lumen; GO:0043226 organelle;…
Q08554	Desmocollin-1 OS=Homo sapiens OX=9606 GN=DSC1 PE=1 SV=2	DSC1	1.654	0.0208433	Up	99.986	1.2	1	1	1	1.038	1.483	1.265	0.888	0.744	0.657	endoplasmic reticulum	K07600			GO:0001775 cell activation; GO:0002252 immune effector process; GO:0002263 cell activation involved in immune response; GO:0002274 myeloid leukocyte activation; GO:0002275 myeloid cell activation involved in immune response; GO:0002283 neutrophil activation involved in immune response; GO:0002366 leukocyte activation involved in immune response; GO:0002376 immune system process; GO:0002443 leukoc…	GO:0001533 cornified envelope; GO:0005622 intracellular; GO:0005623 cell; GO:0005737 cytoplasm; GO:0005886 plasma membrane; GO:0005911 cell-cell junction; GO:0005921 gap junction; GO:0012505 endomembrane system; GO:0012506 vesicle membrane; GO:0016020 membrane; GO:0016021 integral component of membrane; GO:0030054 cell junction; GO:0030057 desmosome; GO:0030141 secretory granule; GO:0030659 cytop…	GO:0005488 binding; GO:0005509 calcium ion binding; GO:0043167 ion binding; GO:0043169 cation binding; GO:0046872 metal ion binding;	PF08758; PF00028	Cadherin prodomain like; Cadherin domain	S	KOG3594	FOG: Cadherin repeats
P04732	Metallothionein-1E OS=Homo sapiens OX=9606 GN=MT1E PE=1 SV=1	MT1E	1.652	0.00116229	Up	6.0142	83.6	6	2	10	1.176	1.25	1.396	0.817	0.727	0.77	extracellular	K14739	MT1_2; metallothionein 1/2	hsa04978 Mineral absorption				PF00131	Metallothionein
P51965	Ubiquitin-conjugating enzyme E2 E1 OS=Homo sapiens OX=9606 GN=UBE2E1 PE=1 SV=1	UBE2E1	1.642	0.00101172	Up	21.404	14.5	2	2	2	1.14	1.317	1.318	0.758	0.812	0.729	cytoplasm	K20217	UBE2E; ubiquitin-conjugating enzyme E2 E [EC:2.3.2.23]	hsa04120 Ubiquitin mediated proteolysis	GO:0000209 protein polyubiquitination; GO:0006325 chromatin organization; GO:0006464 cellular protein modification process; GO:0006513 protein monoubiquitination; GO:0006807 nitrogen compound metabolic process; GO:0006996 organelle organization; GO:0008152 metabolic process; GO:0009987 cellular process; GO:0010390 histone monoubiquitination; GO:0016043 cellular component organization; GO:0016567 …	GO:0000151 ubiquitin ligase complex; GO:0005622 intracellular; GO:0005623 cell; GO:0005634 nucleus; GO:0032991 protein-containing complex; GO:0043226 organelle; GO:0043227 membrane-bounded organelle; GO:0043229 intracellular organelle; GO:0043231 intracellular membrane-bounded organelle; GO:1902494 catalytic complex; GO:1990234 transferase complex;	GO:0003824 catalytic activity; GO:0004842 ubiquitin-protein transferase activity; GO:0016740 transferase activity; GO:0019787 ubiquitin-like protein transferase activity; GO:0042296 ISG15 transferase activity; GO:0061631 ubiquitin conjugating enzyme activity; GO:0061650 ubiquitin-like protein conjugating enzyme activity; GO:0140096 catalytic activity, acting on a protein;	PF00179	Ubiquitin-conjugating enzyme	O	KOG0417	Ubiquitin-protein ligase
Q99536	Synaptic vesicle membrane protein VAT-1 homolog OS=Homo sapiens OX=9606 GN=VAT1 PE=1 SV=2	VAT1	0.766	0.000684421	Down	41.92	21.1	6	6	14	0.904	0.827	0.848	1.106	1.12	1.143	cytoplasm	K23167			GO:0001775 cell activation; GO:0002252 immune effector process; GO:0002263 cell activation involved in immune response; GO:0002274 myeloid leukocyte activation; GO:0002275 myeloid cell activation involved in immune response; GO:0002283 neutrophil activation involved in immune response; GO:0002366 leukocyte activation involved in immune response; GO:0002376 immune system process; GO:0002443 leukoc…	GO:0000323 lytic vacuole; GO:0005576 extracellular region; GO:0005622 intracellular; GO:0005623 cell; GO:0005737 cytoplasm; GO:0005739 mitochondrion; GO:0005740 mitochondrial envelope; GO:0005741 mitochondrial outer membrane; GO:0005764 lysosome; GO:0005766 primary lysosome; GO:0005773 vacuole; GO:0005775 vacuolar lumen; GO:0012505 endomembrane system; GO:0016020 membrane; GO:0016021 integral com…		PF08240; PF13602	Alcohol dehydrogenase GroES-like domain; Zinc-binding dehydrogenase	C	KOG1197	Predicted quinone oxidoreductase
P62753	40S ribosomal protein S6 OS=Homo sapiens OX=9606 GN=RPS6 PE=1 SV=1	RPS6	0.656	8.53313e-05	Down	28.68	22.5	6	6	10	0.796	0.817	0.753	1.227	1.188	1.193	cytoplasm	K02991	RP-S6e; small subunit ribosomal protein S6e	hsa04150 mTOR signaling pathway; hsa01521 EGFR tyrosine kinase inhibitor resistance; hsa04371 Apelin signaling pathway; hsa04066 HIF-1 signaling pathway; hsa04714 Thermogenesis; hsa05205 Proteoglycans in cancer; hsa04151 PI3K-Akt signaling pathway; hsa04910 Insulin signaling pathway; hsa05171 Coronavirus disease - COVID-19; hsa03010 Ribosome	GO:0000003 reproduction; GO:0000028 ribosomal small subunit assembly; GO:0000075 cell cycle checkpoint; GO:0000082 G1/S transition of mitotic cell cycle; GO:0000184 nuclear-transcribed mRNA catabolic process, nonsense-mediated decay; GO:0000278 mitotic cell cycle; GO:0000956 nuclear-transcribed mRNA catabolic process; GO:0001775 cell activation; GO:0001776 leukocyte homeostasis; GO:0001890 placen…	GO:0005622 intracellular; GO:0005623 cell; GO:0005634 nucleus; GO:0005654 nucleoplasm; GO:0005730 nucleolus; GO:0005737 cytoplasm; GO:0005783 endoplasmic reticulum; GO:0005829 cytosol; GO:0005840 ribosome; GO:0005844 polysome; GO:0012505 endomembrane system; GO:0015935 small ribosomal subunit; GO:0022626 cytosolic ribosome; GO:0022627 cytosolic small ribosomal subunit; GO:0030425 dendrite; GO:003…	GO:0003676 nucleic acid binding; GO:0003723 RNA binding; GO:0003729 mRNA binding; GO:0003735 structural constituent of ribosome; GO:0005198 structural molecule activity; GO:0005488 binding; GO:0005515 protein binding; GO:0019899 enzyme binding; GO:0019900 kinase binding; GO:0019901 protein kinase binding; GO:0097159 organic cyclic compound binding; GO:1901363 heterocyclic compound binding;			J	KOG1646	40S ribosomal protein S6
P28340	DNA polymerase delta catalytic subunit OS=Homo sapiens OX=9606 GN=POLD1 PE=1 SV=2	POLD1	1.628	6.42135e-05	Up	123.63	10.6	9	9	15	1.28	1.202	1.263	0.79	0.737	0.773	nucleus	K02327	POLD1; DNA polymerase delta subunit 1 [EC:2.7.7.7]	hsa03030 DNA replication; hsa03440 Homologous recombination; hsa03410 Base excision repair; hsa03420 Nucleotide excision repair; hsa03430 Mismatch repair	GO:0000723 telomere maintenance; GO:0000731 DNA synthesis involved in DNA repair; GO:0006139 nucleobase-containing compound metabolic process; GO:0006259 DNA metabolic process; GO:0006260 DNA replication; GO:0006261 DNA-dependent DNA replication; GO:0006281 DNA repair; GO:0006283 transcription-coupled nucleotide-excision repair; GO:0006284 base-excision repair; GO:0006287 base-excision repair, ga…	GO:0000109 nucleotide-excision repair complex; GO:0000228 nuclear chromosome; GO:0005622 intracellular; GO:0005623 cell; GO:0005634 nucleus; GO:0005654 nucleoplasm; GO:0005657 replication fork; GO:0005694 chromosome; GO:0005737 cytoplasm; GO:0005829 cytosol; GO:0016234 inclusion body; GO:0016235 aggresome; GO:0030894 replisome; GO:0031974 membrane-enclosed lumen; GO:0031981 nuclear lumen; GO:0032…	GO:0003676 nucleic acid binding; GO:0003677 DNA binding; GO:0003682 chromatin binding; GO:0003684 damaged DNA binding; GO:0003824 catalytic activity; GO:0003887 DNA-directed DNA polymerase activity; GO:0004518 nuclease activity; GO:0004527 exonuclease activity; GO:0004529 exodeoxyribonuclease activity; GO:0004536 deoxyribonuclease activity; GO:0005488 binding; GO:0005515 protein binding; GO:00082…	PF14260	C4-type zinc-finger of DNA polymerase delta	L	KOG0969	DNA polymerase delta, catalytic subunit
O14773	Tripeptidyl-peptidase 1 OS=Homo sapiens OX=9606 GN=TPP1 PE=1 SV=2	TPP1	0.612	0.000269812	Down	61.247	7.5	3	3	4	0.706	0.783	0.754	1.164	1.222	1.279	extracellular	K01279	TPP1; tripeptidyl-peptidase I [EC:3.4.14.9]	hsa04142 Lysosome	GO:0001894 tissue homeostasis; GO:0003008 system process; GO:0006508 proteolysis; GO:0006518 peptide metabolic process; GO:0006629 lipid metabolic process; GO:0006807 nitrogen compound metabolic process; GO:0006950 response to stress; GO:0006986 response to unfolded protein; GO:0006996 organelle organization; GO:0007033 vacuole organization; GO:0007040 lysosome organization; GO:0007154 cell commu…	GO:0000323 lytic vacuole; GO:0005622 intracellular; GO:0005623 cell; GO:0005737 cytoplasm; GO:0005764 lysosome; GO:0005773 vacuole; GO:0005775 vacuolar lumen; GO:0031974 membrane-enclosed lumen; GO:0043202 lysosomal lumen; GO:0043226 organelle; GO:0043227 membrane-bounded organelle; GO:0043229 intracellular organelle; GO:0043231 intracellular membrane-bounded organelle; GO:0043233 organelle lumen…	GO:0003824 catalytic activity; GO:0004175 endopeptidase activity; GO:0005488 binding; GO:0008233 peptidase activity; GO:0008236 serine-type peptidase activity; GO:0008238 exopeptidase activity; GO:0008240 tripeptidyl-peptidase activity; GO:0016787 hydrolase activity; GO:0017171 serine hydrolase activity; GO:0033218 amide binding; GO:0042277 peptide binding; GO:0070011 peptidase activity, acting o…	PF09286	Pro-kumamolisin, activation domain
Q7Z4L5	Tetratricopeptide repeat protein 21B OS=Homo sapiens OX=9606 GN=TTC21B PE=1 SV=2	TTC21B	0.734	0.00084067	Down	150.94	0.8	1	1	1	0.899	0.809	0.819	1.167	1.147	1.131	cytoplasm	K19673			GO:0003002 regionalization; GO:0006355 regulation of transcription, DNA-templated; GO:0006357 regulation of transcription by RNA polymerase II; GO:0006810 transport; GO:0006928 movement of cell or subcellular component; GO:0006996 organelle organization; GO:0007017 microtubule-based process; GO:0007018 microtubule-based movement; GO:0007154 cell communication; GO:0007165 signal transduction; GO:0…	GO:0005623 cell; GO:0005929 cilium; GO:0030990 intraciliary transport particle; GO:0030991 intraciliary transport particle A; GO:0032991 protein-containing complex; GO:0042995 cell projection; GO:0043226 organelle; GO:0097542 ciliary tip; GO:0120025 plasma membrane bounded cell projection;
Q6P1R4	tRNA-dihydrouridine(16/17) synthase [NAD(P)(+)]-like OS=Homo sapiens OX=9606 GN=DUS1L PE=1 SV=1	DUS1L	1.614	0.00158443	Up	53.23	5.7	2	2	2	1.237	1.338	1.176	0.78	0.705	0.839	cytoplasm	K05542			GO:0002943 tRNA dihydrouridine synthesis; GO:0006139 nucleobase-containing compound metabolic process; GO:0006396 RNA processing; GO:0006399 tRNA metabolic process; GO:0006400 tRNA modification; GO:0006725 cellular aromatic compound metabolic process; GO:0006807 nitrogen compound metabolic process; GO:0008033 tRNA processing; GO:0008152 metabolic process; GO:0009451 RNA modification; GO:0009987 c…		GO:0003824 catalytic activity; GO:0016491 oxidoreductase activity; GO:0016627 oxidoreductase activity, acting on the CH-CH group of donors; GO:0017150 tRNA dihydrouridine synthase activity; GO:0140098 catalytic activity, acting on RNA; GO:0140101 catalytic activity, acting on a tRNA;			J	KOG2335	tRNA-dihydrouridine synthase
P49247	Ribose-5-phosphate isomerase OS=Homo sapiens OX=9606 GN=RPIA PE=1 SV=3	RPIA	1.608	0.015832	Up	33.269	5.8	2	2	3	1.34	1.416	0.986	0.78	0.806	0.741	cytoplasm	K01807	rpiA; ribose 5-phosphate isomerase A [EC:5.3.1.6]	hsa01200 Carbon metabolism; hsa00030 Pentose phosphate pathway; hsa01230 Biosynthesis of amino acids; hsa01100 Metabolic pathways	GO:0005975 carbohydrate metabolic process; GO:0005996 monosaccharide metabolic process; GO:0006014 D-ribose metabolic process; GO:0006081 cellular aldehyde metabolic process; GO:0006098 pentose-phosphate shunt; GO:0006139 nucleobase-containing compound metabolic process; GO:0006725 cellular aromatic compound metabolic process; GO:0006732 coenzyme metabolic process; GO:0006733 oxidoreduction coenz…	GO:0005622 intracellular; GO:0005623 cell; GO:0005737 cytoplasm; GO:0005829 cytosol; GO:0043226 organelle; GO:0043227 membrane-bounded organelle; GO:0043229 intracellular organelle; GO:0043231 intracellular membrane-bounded organelle;	GO:0003824 catalytic activity; GO:0004751 ribose-5-phosphate isomerase activity; GO:0005488 binding; GO:0005515 protein binding; GO:0016853 isomerase activity; GO:0016860 intramolecular oxidoreductase activity; GO:0016861 intramolecular oxidoreductase activity, interconverting aldoses and ketoses; GO:0030246 carbohydrate binding; GO:0036094 small molecule binding; GO:0042802 identical protein bin…			G	KOG3075	Ribose 5-phosphate isomerase
Q01469	Fatty acid-binding protein 5 OS=Homo sapiens OX=9606 GN=FABP5 PE=1 SV=3	FABP5	1.607	1.28371e-05	Up	15.164	52.6	6	6	14	1.257	1.26	1.239	0.779	0.803	0.756	extracellular	K08754	FABP5; fatty acid-binding protein 5, epidermal	hsa03320 PPAR signaling pathway	GO:0001775 cell activation; GO:0002252 immune effector process; GO:0002263 cell activation involved in immune response; GO:0002274 myeloid leukocyte activation; GO:0002275 myeloid cell activation involved in immune response; GO:0002283 neutrophil activation involved in immune response; GO:0002366 leukocyte activation involved in immune response; GO:0002376 immune system process; GO:0002443 leukoc…	GO:0000323 lytic vacuole; GO:0005576 extracellular region; GO:0005615 extracellular space; GO:0005622 intracellular; GO:0005623 cell; GO:0005634 nucleus; GO:0005654 nucleoplasm; GO:0005737 cytoplasm; GO:0005764 lysosome; GO:0005766 primary lysosome; GO:0005773 vacuole; GO:0005775 vacuolar lumen; GO:0005829 cytosol; GO:0005886 plasma membrane; GO:0012505 endomembrane system; GO:0012506 vesicle mem…	GO:0001972 retinoic acid binding; GO:0005488 binding; GO:0005501 retinoid binding; GO:0005504 fatty acid binding; GO:0005515 protein binding; GO:0008289 lipid binding; GO:0019840 isoprenoid binding; GO:0031406 carboxylic acid binding; GO:0033293 monocarboxylic acid binding; GO:0036094 small molecule binding; GO:0042802 identical protein binding; GO:0043167 ion binding; GO:0043168 anion binding; G…	PF00061	Lipocalin / cytosolic fatty-acid binding protein family	I	KOG4015	Fatty acid-binding protein FABP
O00743	Serine/threonine-protein phosphatase 6 catalytic subunit OS=Homo sapiens OX=9606 GN=PPP6C PE=1 SV=1	PPP6C	1.604	0.0225563	Up	35.144	9.2	2	2	2	1.076	1.096	1.569	0.744	0.763	0.826	extracellular	K15498			GO:0000082 G1/S transition of mitotic cell cycle; GO:0000278 mitotic cell cycle; GO:0006464 cellular protein modification process; GO:0006470 protein dephosphorylation; GO:0006793 phosphorus metabolic process; GO:0006796 phosphate-containing compound metabolic process; GO:0006807 nitrogen compound metabolic process; GO:0006810 transport; GO:0006888 endoplasmic reticulum to Golgi vesicle-mediated …	GO:0005622 intracellular; GO:0005623 cell; GO:0005737 cytoplasm; GO:0005829 cytosol;	GO:0003824 catalytic activity; GO:0004721 phosphoprotein phosphatase activity; GO:0004722 protein serine/threonine phosphatase activity; GO:0016787 hydrolase activity; GO:0016788 hydrolase activity, acting on ester bonds; GO:0016791 phosphatase activity; GO:0042578 phosphoric ester hydrolase activity; GO:0140096 catalytic activity, acting on a protein;	PF00149	Calcineurin-like phosphoesterase	DT	KOG0373	Serine/threonine specific protein phosphatase involved in cell cycle control, PP2A-related
Q6NXE6	Armadillo repeat-containing protein 6 OS=Homo sapiens OX=9606 GN=ARMC6 PE=1 SV=2	ARMC6	1.571	0.00117773	Up	54.141	8.4	4	4	4	1.266	1.254	1.189	0.867	0.73	0.764	mitochondria				GO:0002244 hematopoietic progenitor cell differentiation; GO:0002376 immune system process; GO:0002520 immune system development; GO:0007275 multicellular organism development; GO:0009987 cellular process; GO:0030097 hemopoiesis; GO:0030154 cell differentiation; GO:0032501 multicellular organismal process; GO:0032502 developmental process; GO:0048513 animal organ development; GO:0048534 hematopoi…	GO:0005622 intracellular; GO:0005623 cell; GO:0005737 cytoplasm; GO:0005829 cytosol;				S	KOG4199	Uncharacterized conserved protein
Q8TB61	Adenosine 3'-phospho 5'-phosphosulfate transporter 1 OS=Homo sapiens OX=9606 GN=SLC35B2 PE=1 SV=1	SLC35B2	0.666	0.00546882	Down	47.514	10.4	4	4	4	0.736	0.908	0.74	1.233	1.124	1.221	plasma membrane	K15276			GO:0006082 organic acid metabolic process; GO:0006139 nucleobase-containing compound metabolic process; GO:0006163 purine nucleotide metabolic process; GO:0006164 purine nucleotide biosynthetic process; GO:0006725 cellular aromatic compound metabolic process; GO:0006753 nucleoside phosphate metabolic process; GO:0006790 sulfur compound metabolic process; GO:0006793 phosphorus metabolic process; G…	GO:0000139 Golgi membrane; GO:0005622 intracellular; GO:0005623 cell; GO:0005737 cytoplasm; GO:0005783 endoplasmic reticulum; GO:0005789 endoplasmic reticulum membrane; GO:0005794 Golgi apparatus; GO:0012505 endomembrane system; GO:0016020 membrane; GO:0016021 integral component of membrane; GO:0030173 integral component of Golgi membrane; GO:0030176 integral component of endoplasmic reticulum me…	GO:0000295 adenine nucleotide transmembrane transporter activity; GO:0005215 transporter activity; GO:0005346 purine ribonucleotide transmembrane transporter activity; GO:0008509 anion transmembrane transporter activity; GO:0008514 organic anion transmembrane transporter activity; GO:0015075 ion transmembrane transporter activity; GO:0015215 nucleotide transmembrane transporter activity; GO:00152…			C	KOG1581	UDP-galactose transporter related protein
Q9NQ35	Nuclear receptor-interacting protein 3 OS=Homo sapiens OX=9606 GN=NRIP3 PE=1 SV=1	NRIP3	1.567	0.00876857	Up	26.975	5.8	1	1	1	1.306	1.215	1.183	0.807	0.898	0.659	cytoplasm									L	KOG0012	DNA damage inducible protein
Q8IY92	Structure-specific endonuclease subunit SLX4 OS=Homo sapiens OX=9606 GN=SLX4 PE=1 SV=3	SLX4	0.636	0.0461442	Down	200.01	1.1	1	1	1	0.707	0.816	0.789	1.464	1.277	0.897	nucleus	K10484	BTBD12; structure-specific endonuclease subunit SLX4 (BTB/POZ domain-containing protein 12)	hsa03460 Fanconi anemia pathway	GO:0000003 reproduction; GO:0000280 nuclear division; GO:0000706 meiotic DNA double-strand break processing; GO:0000712 resolution of meiotic recombination intermediates; GO:0000723 telomere maintenance; GO:0000724 double-strand break repair via homologous recombination; GO:0000725 recombinational repair; GO:0000726 non-recombinational repair; GO:0000729 DNA double-strand break processing; GO:000…	GO:0000228 nuclear chromosome; GO:0000781 chromosome, telomeric region; GO:0005622 intracellular; GO:0005623 cell; GO:0005634 nucleus; GO:0005654 nucleoplasm; GO:0005694 chromosome; GO:0005737 cytoplasm; GO:0005829 cytosol; GO:0030054 cell junction; GO:0031974 membrane-enclosed lumen; GO:0031981 nuclear lumen; GO:0032991 protein-containing complex; GO:0033557 Slx1-Slx4 complex; GO:0043226 organel…	GO:0003824 catalytic activity; GO:0004518 nuclease activity; GO:0004519 endonuclease activity; GO:0004520 endodeoxyribonuclease activity; GO:0004536 deoxyribonuclease activity; GO:0008047 enzyme activator activity; GO:0016787 hydrolase activity; GO:0016788 hydrolase activity, acting on ester bonds; GO:0030234 enzyme regulator activity; GO:0098772 molecular function regulator; GO:0140097 catalytic…	PF00651; PF09494	BTB/POZ domain; Slx4 endonuclease
O14802	DNA-directed RNA polymerase III subunit RPC1 OS=Homo sapiens OX=9606 GN=POLR3A PE=1 SV=2	POLR3A	1.555	0.00103456	Up	155.64	5.3	6	5	6	1.286	1.164	1.242	0.738	0.855	0.781	cytoplasm	K03018	RPC1; DNA-directed RNA polymerase III subunit RPC1 [EC:2.7.7.6]	hsa04623 Cytosolic DNA-sensing pathway; hsa03020 RNA polymerase	GO:0001817 regulation of cytokine production; GO:0001819 positive regulation of cytokine production; GO:0002376 immune system process; GO:0006139 nucleobase-containing compound metabolic process; GO:0006351 transcription, DNA-templated; GO:0006725 cellular aromatic compound metabolic process; GO:0006807 nitrogen compound metabolic process; GO:0006950 response to stress; GO:0006952 defense respons…	GO:0000428 DNA-directed RNA polymerase complex; GO:0005622 intracellular; GO:0005623 cell; GO:0005634 nucleus; GO:0005654 nucleoplasm; GO:0005666 RNA polymerase III complex; GO:0005737 cytoplasm; GO:0005829 cytosol; GO:0030880 RNA polymerase complex; GO:0031974 membrane-enclosed lumen; GO:0031981 nuclear lumen; GO:0032991 protein-containing complex; GO:0043226 organelle; GO:0043227 membrane-bound…	GO:0003824 catalytic activity; GO:0003899 DNA-directed 5'-3' RNA polymerase activity; GO:0016740 transferase activity; GO:0016772 transferase activity, transferring phosphorus-containing groups; GO:0016779 nucleotidyltransferase activity; GO:0034062 5'-3' RNA polymerase activity; GO:0097747 RNA polymerase activity; GO:0140098 catalytic activity, acting on RNA;	PF04997; PF00623; PF04983; PF05000; PF04998	RNA polymerase Rpb1, domain 1; RNA polymerase Rpb1, domain 2; RNA polymerase Rpb1, domain 3; RNA polymerase Rpb1, domain 4; RNA polymerase Rpb1, domain 5	K	KOG0261	RNA polymerase III, large subunit
Q4VNC0	Probable cation-transporting ATPase 13A5 OS=Homo sapiens OX=9606 GN=ATP13A5 PE=2 SV=1	ATP13A5	1.552	0.000301121	Up	137.33	0.7	1	1	1	1.155	1.306	1.228	0.791	0.777	0.809	plasma membrane	K14951			GO:0006810 transport; GO:0006811 ion transport; GO:0006812 cation transport; GO:0006816 calcium ion transport; GO:0006873 cellular ion homeostasis; GO:0006874 cellular calcium ion homeostasis; GO:0006875 cellular metal ion homeostasis; GO:0009987 cellular process; GO:0019725 cellular homeostasis; GO:0030001 metal ion transport; GO:0030003 cellular cation homeostasis; GO:0034220 ion transmembrane …	GO:0005622 intracellular; GO:0005623 cell; GO:0005886 plasma membrane; GO:0005887 integral component of plasma membrane; GO:0016020 membrane; GO:0016021 integral component of membrane; GO:0031224 intrinsic component of membrane; GO:0031226 intrinsic component of plasma membrane; GO:0043226 organelle; GO:0043227 membrane-bounded organelle; GO:0043229 intracellular organelle; GO:0043231 intracellul…	GO:0003824 catalytic activity; GO:0005215 transporter activity; GO:0005388 calcium transmembrane transporter activity, phosphorylative mechanism; GO:0008324 cation transmembrane transporter activity; GO:0015075 ion transmembrane transporter activity; GO:0015085 calcium ion transmembrane transporter activity; GO:0015318 inorganic molecular entity transmembrane transporter activity; GO:0015399 prim…	PF00690; PF00702	Cation transporter/ATPase, N-terminus; haloacid dehalogenase-like hydrolase	P	KOG0208	Cation transport ATPase
P29373	Cellular retinoic acid-binding protein 2 OS=Homo sapiens OX=9606 GN=CRABP2 PE=1 SV=2	CRABP2	1.542	1.03387e-05	Up	15.693	35.5	5	5	7	1.208	1.23	1.205	0.808	0.785	0.769	cytoplasm	K17289			GO:0001523 retinoid metabolic process; GO:0001558 regulation of cell growth; GO:0002138 retinoic acid biosynthetic process; GO:0006082 organic acid metabolic process; GO:0006355 regulation of transcription, DNA-templated; GO:0006629 lipid metabolic process; GO:0006720 isoprenoid metabolic process; GO:0006721 terpenoid metabolic process; GO:0006810 transport; GO:0006869 lipid transport; GO:0007154…	GO:0005622 intracellular; GO:0005623 cell; GO:0005634 nucleus; GO:0005654 nucleoplasm; GO:0005737 cytoplasm; GO:0005783 endoplasmic reticulum; GO:0005829 cytosol; GO:0012505 endomembrane system; GO:0031974 membrane-enclosed lumen; GO:0031981 nuclear lumen; GO:0043226 organelle; GO:0043227 membrane-bounded organelle; GO:0043229 intracellular organelle; GO:0043231 intracellular membrane-bounded org…	GO:0001972 retinoic acid binding; GO:0005488 binding; GO:0005501 retinoid binding; GO:0005515 protein binding; GO:0008289 lipid binding; GO:0019840 isoprenoid binding; GO:0030332 cyclin binding; GO:0031406 carboxylic acid binding; GO:0033293 monocarboxylic acid binding; GO:0036094 small molecule binding; GO:0043167 ion binding; GO:0043168 anion binding; GO:0043177 organic acid binding;	PF00061	Lipocalin / cytosolic fatty-acid binding protein family	K	KOG4015	Fatty acid-binding protein FABP
Q9H0T7	Ras-related protein Rab-17 OS=Homo sapiens OX=9606 GN=RAB17 PE=1 SV=2	RAB17	0.727	0.0006068	Down	23.491	20.3	4	4	7	0.866	0.824	0.822	1.115	1.216	1.124	mitochondria	K07909			GO:0002251 organ or tissue specific immune response; GO:0002376 immune system process; GO:0002385 mucosal immune response; GO:0002386 immune response in mucosal-associated lymphoid tissue; GO:0002414 immunoglobulin transcytosis in epithelial cells; GO:0002415 immunoglobulin transcytosis in epithelial cells mediated by polymeric immunoglobulin receptor; GO:0006810 transport; GO:0006955 immune resp…	GO:0005622 intracellular; GO:0005623 cell; GO:0005737 cytoplasm; GO:0005768 endosome; GO:0005769 early endosome; GO:0005886 plasma membrane; GO:0010008 endosome membrane; GO:0012505 endomembrane system; GO:0016020 membrane; GO:0016323 basolateral plasma membrane; GO:0016324 apical plasma membrane; GO:0030139 endocytic vesicle; GO:0030425 dendrite; GO:0031090 organelle membrane; GO:0031410 cytopla…	GO:0000166 nucleotide binding; GO:0001882 nucleoside binding; GO:0001883 purine nucleoside binding; GO:0003824 catalytic activity; GO:0003924 GTPase activity; GO:0005488 binding; GO:0016462 pyrophosphatase activity; GO:0016787 hydrolase activity; GO:0016817 hydrolase activity, acting on acid anhydrides; GO:0016818 hydrolase activity, acting on acid anhydrides, in phosphorus-containing anhydrides;…	PF00071	Ras family	U	KOG0092	GTPase Rab5/YPT51 and related small G protein superfamily GTPases
P62750	60S ribosomal protein L23a OS=Homo sapiens OX=9606 GN=RPL23A PE=1 SV=1	RPL23A	0.753	0.000830368	Down	17.695	32.1	5	5	9	0.848	0.829	0.863	1.17	1.142	1.062	cytoplasm	K02893	RP-L23Ae; large subunit ribosomal protein L23Ae	hsa03010 Ribosome; hsa05171 Coronavirus disease - COVID-19	GO:0000027 ribosomal large subunit assembly; GO:0000184 nuclear-transcribed mRNA catabolic process, nonsense-mediated decay; GO:0000956 nuclear-transcribed mRNA catabolic process; GO:0006139 nucleobase-containing compound metabolic process; GO:0006401 RNA catabolic process; GO:0006402 mRNA catabolic process; GO:0006412 translation; GO:0006413 translational initiation; GO:0006518 peptide metabolic…	GO:0005622 intracellular; GO:0005623 cell; GO:0005634 nucleus; GO:0005737 cytoplasm; GO:0005829 cytosol; GO:0005840 ribosome; GO:0015934 large ribosomal subunit; GO:0022625 cytosolic large ribosomal subunit; GO:0022626 cytosolic ribosome; GO:0032991 protein-containing complex; GO:0043226 organelle; GO:0043227 membrane-bounded organelle; GO:0043228 non-membrane-bounded organelle; GO:0043229 intrac…	GO:0003676 nucleic acid binding; GO:0003723 RNA binding; GO:0003735 structural constituent of ribosome; GO:0005198 structural molecule activity; GO:0005488 binding; GO:0019843 rRNA binding; GO:0070180 large ribosomal subunit rRNA binding; GO:0097159 organic cyclic compound binding; GO:1901363 heterocyclic compound binding;			J	KOG1751	60s ribosomal protein L23
P61353	60S ribosomal protein L27 OS=Homo sapiens OX=9606 GN=RPL27 PE=1 SV=2	RPL27	0.592	2.14521e-07	Down	15.798	28.7	3	3	5	0.741	0.744	0.749	1.252	1.249	1.275	mitochondria	K02901	RP-L27e; large subunit ribosomal protein L27e	hsa03010 Ribosome; hsa05171 Coronavirus disease - COVID-19	GO:0006139 nucleobase-containing compound metabolic process; GO:0006364 rRNA processing; GO:0006396 RNA processing; GO:0006725 cellular aromatic compound metabolic process; GO:0006807 nitrogen compound metabolic process; GO:0008152 metabolic process; GO:0009987 cellular process; GO:0010467 gene expression; GO:0016070 RNA metabolic process; GO:0016072 rRNA metabolic process; GO:0022613 ribonucleop…	GO:0005622 intracellular; GO:0005623 cell; GO:0005737 cytoplasm; GO:0005783 endoplasmic reticulum; GO:0005789 endoplasmic reticulum membrane; GO:0005791 rough endoplasmic reticulum; GO:0005829 cytosol; GO:0005840 ribosome; GO:0012505 endomembrane system; GO:0015934 large ribosomal subunit; GO:0016020 membrane; GO:0022625 cytosolic large ribosomal subunit; GO:0022626 cytosolic ribosome; GO:0030867…	GO:0003735 structural constituent of ribosome; GO:0005198 structural molecule activity;			J	KOG3418	60S ribosomal protein L27
P61254	60S ribosomal protein L26 OS=Homo sapiens OX=9606 GN=RPL26 PE=1 SV=1	RPL26	0.548	0.000149947	Down	17.258	17.9	3	1	4	0.663	0.718	0.721	1.341	1.294	1.199	nucleus	K02898	RP-L26e; large subunit ribosomal protein L26e	hsa03010 Ribosome; hsa05171 Coronavirus disease - COVID-19						J	KOG3401	60S ribosomal protein L26
Q9NY26	Zinc transporter ZIP1 OS=Homo sapiens OX=9606 GN=SLC39A1 PE=1 SV=1	SLC39A1	0.63	0.00291818	Down	34.249	3.7	1	1	1	0.859	0.737	0.706	1.23	1.129	1.293	plasma membrane	K14709			GO:0000041 transition metal ion transport; GO:0001501 skeletal system development; GO:0001701 in utero embryonic development; GO:0006810 transport; GO:0006811 ion transport; GO:0006812 cation transport; GO:0006829 zinc ion transport; GO:0007275 multicellular organism development; GO:0009653 anatomical structure morphogenesis; GO:0009790 embryo development; GO:0009792 embryo development ending in …	GO:0005623 cell; GO:0005886 plasma membrane; GO:0016020 membrane; GO:0016021 integral component of membrane; GO:0031224 intrinsic component of membrane; GO:0071944 cell periphery;	GO:0005102 signaling receptor binding; GO:0005215 transporter activity; GO:0005385 zinc ion transmembrane transporter activity; GO:0005488 binding; GO:0005515 protein binding; GO:0008324 cation transmembrane transporter activity; GO:0015075 ion transmembrane transporter activity; GO:0015318 inorganic molecular entity transmembrane transporter activity; GO:0022857 transmembrane transporter activit…			P	KOG1558	Fe2+/Zn2+ regulated transporter
O60637	Tetraspanin-3 OS=Homo sapiens OX=9606 GN=TSPAN3 PE=2 SV=1	TSPAN3	0.588	0.000191821	Down	28.017	7.1	2	2	2	0.742	0.685	0.774	1.238	1.291	1.212	plasma membrane	K17293			GO:0007154 cell communication; GO:0007165 signal transduction; GO:0007166 cell surface receptor signaling pathway; GO:0009987 cellular process; GO:0023052 signaling; GO:0050789 regulation of biological process; GO:0050794 regulation of cellular process; GO:0050896 response to stimulus; GO:0051716 cellular response to stimulus; GO:0065007 biological regulation;	GO:0005623 cell; GO:0005886 plasma membrane; GO:0005887 integral component of plasma membrane; GO:0016020 membrane; GO:0016021 integral component of membrane; GO:0031224 intrinsic component of membrane; GO:0031226 intrinsic component of plasma membrane; GO:0071944 cell periphery;				S	KOG3882	Tetraspanin family integral membrane protein
Q6PI78	Transmembrane protein 65 OS=Homo sapiens OX=9606 GN=TMEM65 PE=1 SV=2	TMEM65	0.656	0.00623173	Down	25.498	10	2	2	2	0.773	0.741	0.846	1.312	1.241	1.043	plasma membrane				GO:0003205 cardiac chamber development; GO:0003231 cardiac ventricle development; GO:0007275 multicellular organism development; GO:0007507 heart development; GO:0008016 regulation of heart contraction; GO:0023051 regulation of signaling; GO:0032501 multicellular organismal process; GO:0032502 developmental process; GO:0044057 regulation of system process; GO:0048513 animal organ development; GO:…	GO:0005622 intracellular; GO:0005623 cell; GO:0005737 cytoplasm; GO:0005739 mitochondrion; GO:0005740 mitochondrial envelope; GO:0005743 mitochondrial inner membrane; GO:0005886 plasma membrane; GO:0005911 cell-cell junction; GO:0014704 intercalated disc; GO:0016020 membrane; GO:0019866 organelle inner membrane; GO:0030054 cell junction; GO:0031090 organelle membrane; GO:0031966 mitochondrial mem…				S	KOG4619	Uncharacterized conserved protein
P52789	Hexokinase-2 OS=Homo sapiens OX=9606 GN=HK2 PE=1 SV=2	HK2	1.532	1.99421e-05	Up	102.38	13.1	10	10	12	1.216	1.261	1.194	0.786	0.8	0.81	cytoplasm	K00844	HK; hexokinase [EC:2.7.1.1]	hsa00500 Starch and sucrose metabolism; hsa00524 Neomycin, kanamycin and gentamicin biosynthesis; hsa00052 Galactose metabolism; hsa04973 Carbohydrate digestion and absorption; hsa05131 Shigellosis; hsa04066 HIF-1 signaling pathway; hsa00010 Glycolysis / Gluconeogenesis; hsa00051 Fructose and mannose metabolism; hsa01200 Carbon metabolism; hsa00520 Amino sugar and nucleotide sugar metabolism; hsa…	GO:0001678 cellular glucose homeostasis; GO:0002931 response to ischemia; GO:0005975 carbohydrate metabolic process; GO:0005996 monosaccharide metabolic process; GO:0006006 glucose metabolic process; GO:0006007 glucose catabolic process; GO:0006082 organic acid metabolic process; GO:0006090 pyruvate metabolic process; GO:0006091 generation of precursor metabolites and energy; GO:0006096 glycolyti…	GO:0005622 intracellular; GO:0005623 cell; GO:0005737 cytoplasm; GO:0005739 mitochondrion; GO:0005740 mitochondrial envelope; GO:0005741 mitochondrial outer membrane; GO:0005829 cytosol; GO:0016020 membrane; GO:0019867 outer membrane; GO:0031090 organelle membrane; GO:0031966 mitochondrial membrane; GO:0031967 organelle envelope; GO:0031968 organelle outer membrane; GO:0031975 envelope; GO:004322…	GO:0000166 nucleotide binding; GO:0003824 catalytic activity; GO:0004340 glucokinase activity; GO:0004396 hexokinase activity; GO:0005488 binding; GO:0005524 ATP binding; GO:0005536 glucose binding; GO:0008144 drug binding; GO:0008865 fructokinase activity; GO:0016301 kinase activity; GO:0016740 transferase activity; GO:0016772 transferase activity, transferring phosphorus-containing groups; GO:0…	PF00349; PF03727	Hexokinase; Hexokinase	G	KOG1369	Hexokinase
P99999	Cytochrome c OS=Homo sapiens OX=9606 GN=CYCS PE=1 SV=2	CYCS	1.522	0.000333753	Up	11.749	32.4	4	4	6	1.184	1.176	1.264	0.764	0.839	0.778	mitochondria	K08738	CYC; cytochrome c	hsa05160 Hepatitis C; hsa05200 Pathways in cancer [Cancer network viewer]; hsa05161 Hepatitis B; hsa05170 Human immunodeficiency virus 1 infection; hsa05169 Epstein-Barr virus infection; hsa05131 Shigellosis; hsa05012 Parkinson disease; hsa05010 Alzheimer disease; hsa05132 Salmonella infection; hsa05416 Viral myocarditis; hsa05168 Herpes simplex virus 1 infection; hsa05210 Colorectal cancer; hsa0…	GO:0006091 generation of precursor metabolites and energy; GO:0006119 oxidative phosphorylation; GO:0006122 mitochondrial electron transport, ubiquinol to cytochrome c; GO:0006123 mitochondrial electron transport, cytochrome c to oxygen; GO:0006139 nucleobase-containing compound metabolic process; GO:0006163 purine nucleotide metabolic process; GO:0006725 cellular aromatic compound metabolic proc…	GO:0000159 protein phosphatase type 2A complex; GO:0005622 intracellular; GO:0005623 cell; GO:0005634 nucleus; GO:0005737 cytoplasm; GO:0005739 mitochondrion; GO:0005740 mitochondrial envelope; GO:0005743 mitochondrial inner membrane; GO:0005758 mitochondrial intermembrane space; GO:0005829 cytosol; GO:0008287 protein serine/threonine phosphatase complex; GO:0016020 membrane; GO:0019866 organelle…	GO:0003824 catalytic activity; GO:0005488 binding; GO:0009055 electron transfer activity; GO:0016491 oxidoreductase activity; GO:0020037 heme binding; GO:0045155 electron transporter, transferring electrons from CoQH2-cytochrome c reductase complex and cytochrome c oxidase complex activity; GO:0046906 tetrapyrrole binding; GO:0048037 cofactor binding; GO:0097159 organic cyclic compound binding; G…	PF00034	Cytochrome c	C	KOG3453	Cytochrome c
Q9C0D2	Centrosomal protein of 295 kDa OS=Homo sapiens OX=9606 GN=CEP295 PE=1 SV=4	CEP295	1.52	1.85687e-05	Up	295.17	0.4	1	1	1	1.226	1.24	1.192	0.786	0.822	0.798	nucleus				GO:0010638 positive regulation of organelle organization; GO:0033043 regulation of organelle organization; GO:0044087 regulation of cellular component biogenesis; GO:0044089 positive regulation of cellular component biogenesis; GO:0048518 positive regulation of biological process; GO:0048522 positive regulation of cellular process; GO:0050789 regulation of biological process; GO:0050794 regulatio…	GO:0005622 intracellular; GO:0005623 cell; GO:0005737 cytoplasm; GO:0005813 centrosome; GO:0005814 centriole; GO:0005815 microtubule organizing center; GO:0005829 cytosol; GO:0005856 cytoskeleton; GO:0005886 plasma membrane; GO:0015630 microtubule cytoskeleton; GO:0016020 membrane; GO:0043226 organelle; GO:0043228 non-membrane-bounded organelle; GO:0043229 intracellular organelle; GO:0043232 intr…
Q92574	Hamartin OS=Homo sapiens OX=9606 GN=TSC1 PE=1 SV=2	TSC1	0.746	0.00109558	Down	129.77	3.1	3	3	4	0.84	0.839	0.872	1.163	1.189	1.069	endoplasmic reticulum	K07206	TSC1; tuberous sclerosis 1	hsa04072 Phospholipase D signaling pathway; hsa04150 mTOR signaling pathway; hsa04140 Autophagy - animal; hsa05163 Human cytomegalovirus infection; hsa05231 Choline metabolism in cancer; hsa05168 Herpes simplex virus 1 infection; hsa05165 Human papillomavirus infection; hsa04211 Longevity regulating pathway; hsa04714 Thermogenesis; hsa04218 Cellular senescence; hsa04151 PI3K-Akt signaling pathway…	GO:0001655 urogenital system development; GO:0001775 cell activation; GO:0001822 kidney development; GO:0001838 embryonic epithelial tube formation; GO:0001841 neural tube formation; GO:0001843 neural tube closure; GO:0001932 regulation of protein phosphorylation; GO:0001952 regulation of cell-matrix adhesion; GO:0001954 positive regulation of cell-matrix adhesion; GO:0002009 morphogenesis of an …	GO:0005622 intracellular; GO:0005623 cell; GO:0005634 nucleus; GO:0005737 cytoplasm; GO:0005811 lipid droplet; GO:0005829 cytosol; GO:0005856 cytoskeleton; GO:0005886 plasma membrane; GO:0005938 cell cortex; GO:0016020 membrane; GO:0030027 lamellipodium; GO:0030424 axon; GO:0030426 growth cone; GO:0030427 site of polarized growth; GO:0031252 cell leading edge; GO:0032991 protein-containing comple…	GO:0004857 enzyme inhibitor activity; GO:0005488 binding; GO:0005515 protein binding; GO:0030234 enzyme regulator activity; GO:0030544 Hsp70 protein binding; GO:0031072 heat shock protein binding; GO:0032794 GTPase activating protein binding; GO:0042030 ATPase inhibitor activity; GO:0047485 protein N-terminus binding; GO:0051087 chaperone binding; GO:0051879 Hsp90 protein binding; GO:0060589 nucl…
Q9Y3A2	Probable U3 small nucleolar RNA-associated protein 11 OS=Homo sapiens OX=9606 GN=UTP11 PE=1 SV=2	UTP11	0.569	1.62788e-06	Down	30.446	15	4	4	5	0.719	0.706	0.702	1.232	1.232	1.272	nucleus	K14769			GO:0006139 nucleobase-containing compound metabolic process; GO:0006364 rRNA processing; GO:0006396 RNA processing; GO:0006725 cellular aromatic compound metabolic process; GO:0006807 nitrogen compound metabolic process; GO:0007275 multicellular organism development; GO:0007399 nervous system development; GO:0008152 metabolic process; GO:0009987 cellular process; GO:0010467 gene expression; GO:00…	GO:0005576 extracellular region; GO:0005615 extracellular space; GO:0005622 intracellular; GO:0005623 cell; GO:0005634 nucleus; GO:0005654 nucleoplasm; GO:0005730 nucleolus; GO:0005737 cytoplasm; GO:0030684 preribosome; GO:0031974 membrane-enclosed lumen; GO:0031981 nuclear lumen; GO:0032040 small-subunit processome; GO:0032991 protein-containing complex; GO:0043226 organelle; GO:0043227 membrane…				A	KOG3237	Uncharacterized conserved protein
P14635	G2/mitotic-specific cyclin-B1 OS=Homo sapiens OX=9606 GN=CCNB1 PE=1 SV=1	CCNB1	1.517	0.000316427	Up	48.337	7.6	3	3	3	1.17	1.19	1.295	0.777	0.809	0.824	mitochondria	K05868	CCNB1; G2/mitotic-specific cyclin-B1	hsa04110 Cell cycle; hsa04115 p53 signaling pathway; hsa04218 Cellular senescence; hsa05170 Human immunodeficiency virus 1 infection; hsa04914 Progesterone-mediated oocyte maturation; hsa04068 FoxO signaling pathway; hsa04114 Oocyte meiosis	GO:0000003 reproduction; GO:0000070 mitotic sister chromatid segregation; GO:0000075 cell cycle checkpoint; GO:0000077 DNA damage checkpoint; GO:0000079 regulation of cyclin-dependent protein serine/threonine kinase activity; GO:0000086 G2/M transition of mitotic cell cycle; GO:0000226 microtubule cytoskeleton organization; GO:0000278 mitotic cell cycle; GO:0000280 nuclear division; GO:0000819 si…	GO:0000228 nuclear chromosome; GO:0000307 cyclin-dependent protein kinase holoenzyme complex; GO:0000775 chromosome, centromeric region; GO:0000776 kinetochore; GO:0000777 condensed chromosome kinetochore; GO:0000778 condensed nuclear chromosome kinetochore; GO:0000779 condensed chromosome, centromeric region; GO:0000780 condensed nuclear chromosome, centromeric region; GO:0000793 condensed chrom…	GO:0003824 catalytic activity; GO:0004672 protein kinase activity; GO:0004674 protein serine/threonine kinase activity; GO:0004693 cyclin-dependent protein serine/threonine kinase activity; GO:0005102 signaling receptor binding; GO:0005113 patched binding; GO:0005488 binding; GO:0005515 protein binding; GO:0008047 enzyme activator activity; GO:0016301 kinase activity; GO:0016538 cyclin-dependent …	PF00134; PF02984	Cyclin, N-terminal domain; Cyclin, C-terminal domain	D	KOG0653	Cyclin B and related kinase-activating proteins
Q9NUM4	Transmembrane protein 106B OS=Homo sapiens OX=9606 GN=TMEM106B PE=1 SV=2	TMEM106B	0.538	6.54807e-06	Down	31.127	22.6	5	5	8	0.684	0.688	0.684	1.318	1.23	1.272	plasma membrane				GO:0000902 cell morphogenesis; GO:0000904 cell morphogenesis involved in differentiation; GO:0006810 transport; GO:0006996 organelle organization; GO:0007033 vacuole organization; GO:0007034 vacuolar transport; GO:0007040 lysosome organization; GO:0007041 lysosomal transport; GO:0007275 multicellular organism development; GO:0007399 nervous system development; GO:0009653 anatomical structure morp…	GO:0000323 lytic vacuole; GO:0005622 intracellular; GO:0005623 cell; GO:0005737 cytoplasm; GO:0005764 lysosome; GO:0005765 lysosomal membrane; GO:0005768 endosome; GO:0005773 vacuole; GO:0005774 vacuolar membrane; GO:0012505 endomembrane system; GO:0016020 membrane; GO:0031090 organelle membrane; GO:0031410 cytoplasmic vesicle; GO:0031982 vesicle; GO:0043226 organelle; GO:0043227 membrane-bounded…
Q9GZM7	Tubulointerstitial nephritis antigen-like OS=Homo sapiens OX=9606 GN=TINAGL1 PE=1 SV=1	TINAGL1	0.735	0.00127963	Down	52.387	12.4	5	5	5	0.847	0.873	0.809	1.097	1.216	1.126	extracellular				GO:0006810 transport; GO:0007155 cell adhesion; GO:0016192 vesicle-mediated transport; GO:0016197 endosomal transport; GO:0022610 biological adhesion; GO:0046907 intracellular transport; GO:0051179 localization; GO:0051234 establishment of localization; GO:0051641 cellular localization; GO:0051649 establishment of localization in cell;	GO:0005576 extracellular region; GO:0005615 extracellular space; GO:0005622 intracellular; GO:0005623 cell; GO:0005737 cytoplasm;	GO:0005198 structural molecule activity; GO:0005201 extracellular matrix structural constituent; GO:0005488 binding; GO:0005515 protein binding; GO:0043236 laminin binding; GO:0050840 extracellular matrix binding;	PF00112	Papain family cysteine protease	S	KOG1544	Predicted cysteine proteinase TIN-ag
O95562	Vesicle transport protein SFT2B OS=Homo sapiens OX=9606 GN=SFT2D2 PE=1 SV=1	SFT2D2	0.743	0.000692565	Down	17.779	6.2	1	1	1	0.873	0.799	0.873	1.118	1.159	1.15	plasma membrane				GO:0006810 transport; GO:0016192 vesicle-mediated transport; GO:0051179 localization; GO:0051234 establishment of localization;	GO:0016020 membrane;				U	KOG2887	Membrane protein involved in ER to Golgi transport
O15231	Zinc finger protein 185 OS=Homo sapiens OX=9606 GN=ZNF185 PE=1 SV=3	ZNF185	0.689	0.000915946	Down	73.525	3.5	2	2	2	0.798	0.835	0.8	1.188	1.093	1.252	cytoplasm,nucleus	K24423					GO:0005488 binding; GO:0008270 zinc ion binding; GO:0043167 ion binding; GO:0043169 cation binding; GO:0046872 metal ion binding; GO:0046914 transition metal ion binding;			TZ	KOG1704	FOG: LIM domain
P63313	Thymosin beta-10 OS=Homo sapiens OX=9606 GN=TMSB10 PE=1 SV=2	TMSB10	1.513	2.73256e-05	Up	5.0256	50	3	2	9	1.253	1.177	1.222	0.813	0.796	0.805	cytoplasm	K13785			GO:0006996 organelle organization; GO:0007010 cytoskeleton organization; GO:0009987 cellular process; GO:0016043 cellular component organization; GO:0030029 actin filament-based process; GO:0030036 actin cytoskeleton organization; GO:0071840 cellular component organization or biogenesis;	GO:0005622 intracellular; GO:0005623 cell; GO:0005737 cytoplasm;	GO:0003779 actin binding; GO:0003785 actin monomer binding; GO:0005488 binding; GO:0005515 protein binding; GO:0008092 cytoskeletal protein binding;			N	KOG4794	Thymosin beta
Q6ZNA1	Zinc finger protein 836 OS=Homo sapiens OX=9606 GN=ZNF836 PE=2 SV=2	ZNF836	0.236	0.000138308	Down	107.72	1.3	1	1	1	0.361	0.444	0.314	1.604	1.538	1.595	nucleus	K09228	KRAB; KRAB domain-containing zinc finger protein	hsa05168 Herpes simplex virus 1 infection	GO:0006355 regulation of transcription, DNA-templated; GO:0006357 regulation of transcription by RNA polymerase II; GO:0009889 regulation of biosynthetic process; GO:0010468 regulation of gene expression; GO:0010556 regulation of macromolecule biosynthetic process; GO:0019219 regulation of nucleobase-containing compound metabolic process; GO:0019222 regulation of metabolic process; GO:0031323 reg…		GO:0000981 DNA-binding transcription factor activity, RNA polymerase II-specific; GO:0003700 DNA-binding transcription factor activity; GO:0140110 transcription regulator activity;	PF00096	Zinc finger, C2H2 type	K	KOG1721	FOG: Zn-finger
Q8IZJ1	Netrin receptor UNC5B OS=Homo sapiens OX=9606 GN=UNC5B PE=1 SV=2	UNC5B	0.708	0.000174903	Down	103.64	7.1	5	5	6	0.836	0.82	0.819	1.192	1.108	1.194	extracellular	K07521	UNC5; netrin receptor unc-5	hsa04360 Axon guidance	GO:0000902 cell morphogenesis; GO:0000904 cell morphogenesis involved in differentiation; GO:0006928 movement of cell or subcellular component; GO:0006935 chemotaxis; GO:0007154 cell communication; GO:0007165 signal transduction; GO:0007166 cell surface receptor signaling pathway; GO:0007275 multicellular organism development; GO:0007399 nervous system development; GO:0007409 axonogenesis; GO:000…	GO:0005622 intracellular; GO:0005623 cell; GO:0005737 cytoplasm; GO:0005829 cytosol; GO:0005886 plasma membrane; GO:0016020 membrane; GO:0045121 membrane raft; GO:0071944 cell periphery; GO:0098589 membrane region; GO:0098805 whole membrane; GO:0098857 membrane microdomain;	GO:0004888 transmembrane signaling receptor activity; GO:0005042 netrin receptor activity; GO:0038023 signaling receptor activity; GO:0060089 molecular transducer activity;	PF07679; PF00090; PF00531	Immunoglobulin I-set domain; Thrombospondin type 1 domain; Death domain	T	KOG1480	Netrin transmembrane receptor unc-5
P46976	Glycogenin-1 OS=Homo sapiens OX=9606 GN=GYG1 PE=1 SV=4	GYG1	1.512	0.00306076	Up	39.383	13.7	3	3	3	1.315	1.165	1.172	0.75	0.777	0.888	nucleus	K00750	GYG1; glycogenin [EC:2.4.1.186]	hsa00500 Starch and sucrose metabolism; hsa01100 Metabolic pathways	GO:0000271 polysaccharide biosynthetic process; GO:0001775 cell activation; GO:0002252 immune effector process; GO:0002263 cell activation involved in immune response; GO:0002274 myeloid leukocyte activation; GO:0002275 myeloid cell activation involved in immune response; GO:0002283 neutrophil activation involved in immune response; GO:0002366 leukocyte activation involved in immune response; GO:…	GO:0000323 lytic vacuole; GO:0005576 extracellular region; GO:0005622 intracellular; GO:0005623 cell; GO:0005737 cytoplasm; GO:0005764 lysosome; GO:0005773 vacuole; GO:0005775 vacuolar lumen; GO:0005829 cytosol; GO:0012505 endomembrane system; GO:0030141 secretory granule; GO:0031410 cytoplasmic vesicle; GO:0031974 membrane-enclosed lumen; GO:0031982 vesicle; GO:0031983 vesicle lumen; GO:0034774 …	GO:0003824 catalytic activity; GO:0005488 binding; GO:0005536 glucose binding; GO:0008194 UDP-glycosyltransferase activity; GO:0008466 glycogenin glucosyltransferase activity; GO:0016740 transferase activity; GO:0016757 transferase activity, transferring glycosyl groups; GO:0016758 transferase activity, transferring hexosyl groups; GO:0030246 carbohydrate binding; GO:0035251 UDP-glucosyltransfera…			H	KOG1950	Glycosyl transferase, family 8 - glycogenin
P21912	Succinate dehydrogenase [ubiquinone] iron-sulfur subunit, mitochondrial OS=Homo sapiens OX=9606 GN=SDHB PE=1 SV=3	SDHB	1.507	0.000140201	Up	31.629	18.2	4	4	5	1.167	1.264	1.214	0.824	0.815	0.779	mitochondria	K00235	SDHB; succinate dehydrogenase (ubiquinone) iron-sulfur subunit [EC:1.3.5.1]	hsa04932 Non-alcoholic fatty liver disease; hsa05016 Huntington disease; hsa00190 Oxidative phosphorylation; hsa00020 Citrate cycle (TCA cycle); hsa05012 Parkinson disease; hsa05010 Alzheimer disease; hsa04714 Thermogenesis; hsa01200 Carbon metabolism; hsa05022 Pathways of neurodegeneration - multiple diseases; hsa05014 Amyotrophic lateral sclerosis; hsa05020 Prion disease; hsa01100 Metabolic pat…	GO:0006082 organic acid metabolic process; GO:0006091 generation of precursor metabolites and energy; GO:0006099 tricarboxylic acid cycle; GO:0006101 citrate metabolic process; GO:0006105 succinate metabolic process; GO:0008152 metabolic process; GO:0009060 aerobic respiration; GO:0009987 cellular process; GO:0015980 energy derivation by oxidation of organic compounds; GO:0016999 antibiotic metab…	GO:0005622 intracellular; GO:0005623 cell; GO:0005634 nucleus; GO:0005654 nucleoplasm; GO:0005737 cytoplasm; GO:0005739 mitochondrion; GO:0005740 mitochondrial envelope; GO:0005743 mitochondrial inner membrane; GO:0005746 mitochondrial respirasome; GO:0005749 mitochondrial respiratory chain complex II, succinate dehydrogenase complex (ubiquinone); GO:0005886 plasma membrane; GO:0016020 membrane; …	GO:0000104 succinate dehydrogenase activity; GO:0003824 catalytic activity; GO:0005488 binding; GO:0008177 succinate dehydrogenase (ubiquinone) activity; GO:0016491 oxidoreductase activity; GO:0016627 oxidoreductase activity, acting on the CH-CH group of donors; GO:0016635 oxidoreductase activity, acting on the CH-CH group of donors, quinone or related compound as acceptor; GO:0048037 cofactor bi…	PF13085; PF13534	2Fe-2S iron-sulfur cluster binding domain; 4Fe-4S dicluster domain	C	KOG3049	Succinate dehydrogenase, Fe-S protein subunit
Q9NVU0	DNA-directed RNA polymerase III subunit RPC5 OS=Homo sapiens OX=9606 GN=POLR3E PE=1 SV=1	POLR3E	1.507	0.00699449	Up	79.897	10.5	5	5	5	1.345	1.152	1.146	0.74	0.905	0.773	cytoplasm,nucleus	K14721	RPC5; DNA-directed RNA polymerase III subunit RPC5	hsa04623 Cytosolic DNA-sensing pathway; hsa03020 RNA polymerase		GO:0000428 DNA-directed RNA polymerase complex; GO:0005622 intracellular; GO:0005623 cell; GO:0005634 nucleus; GO:0005654 nucleoplasm; GO:0005666 RNA polymerase III complex; GO:0005737 cytoplasm; GO:0005829 cytosol; GO:0030880 RNA polymerase complex; GO:0031974 membrane-enclosed lumen; GO:0031981 nuclear lumen; GO:0032991 protein-containing complex; GO:0043226 organelle; GO:0043227 membrane-bound…				K	KOG2354	RNA Polymerase C (III) 37 kDa subunit
Q8N357	Solute carrier family 35 member F6 OS=Homo sapiens OX=9606 GN=SLC35F6 PE=1 SV=1	SLC35F6	0.744	0.00283659	Down	40.214	3.8	1	1	1	0.874	0.875	0.799	1.124	1.215	1.084	plasma membrane				GO:0006810 transport; GO:0006839 mitochondrial transport; GO:0006996 organelle organization; GO:0007005 mitochondrion organization; GO:0007006 mitochondrial membrane organization; GO:0008284 positive regulation of cell population proliferation; GO:0009966 regulation of signal transduction; GO:0009968 negative regulation of signal transduction; GO:0009987 cellular process; GO:0010639 negative regu…	GO:0000323 lytic vacuole; GO:0005622 intracellular; GO:0005623 cell; GO:0005634 nucleus; GO:0005654 nucleoplasm; GO:0005737 cytoplasm; GO:0005739 mitochondrion; GO:0005764 lysosome; GO:0005765 lysosomal membrane; GO:0005773 vacuole; GO:0005774 vacuolar membrane; GO:0005829 cytosol; GO:0016020 membrane; GO:0031090 organelle membrane; GO:0031974 membrane-enclosed lumen; GO:0031981 nuclear lumen; GO…				EG	KOG3912	Predicted integral membrane protein
Q9HBK9	Arsenite methyltransferase OS=Homo sapiens OX=9606 GN=AS3MT PE=1 SV=3	AS3MT	1.505	0.00247973	Up	41.747	3.7	1	1	1	1.108	1.323	1.213	0.839	0.758	0.825	cytoplasm	K07755			GO:0006082 organic acid metabolic process; GO:0006464 cellular protein modification process; GO:0006479 protein methylation; GO:0006805 xenobiotic metabolic process; GO:0006807 nitrogen compound metabolic process; GO:0008152 metabolic process; GO:0008213 protein alkylation; GO:0009404 toxin metabolic process; GO:0009410 response to xenobiotic stimulus; GO:0009987 cellular process; GO:0018872 arso…	GO:0005622 intracellular; GO:0005623 cell; GO:0005737 cytoplasm; GO:0005829 cytosol;	GO:0003824 catalytic activity; GO:0008168 methyltransferase activity; GO:0008276 protein methyltransferase activity; GO:0008757 S-adenosylmethionine-dependent methyltransferase activity; GO:0016740 transferase activity; GO:0016741 transferase activity, transferring one-carbon groups; GO:0030791 arsenite methyltransferase activity; GO:0030792 methylarsonite methyltransferase activity; GO:0140096 c…	PF13847	Methyltransferase domain
Q969T9	WW domain-binding protein 2 OS=Homo sapiens OX=9606 GN=WBP2 PE=1 SV=1	WBP2	0.596	0.000677293	Down	28.087	5.4	1	1	1	0.788	0.67	0.763	1.24	1.194	1.291	cytoplasm	K22524			GO:0006355 regulation of transcription, DNA-templated; GO:0006357 regulation of transcription by RNA polymerase II; GO:0007154 cell communication; GO:0007165 signal transduction; GO:0008104 protein localization; GO:0009719 response to endogenous stimulus; GO:0009725 response to hormone; GO:0009755 hormone-mediated signaling pathway; GO:0009889 regulation of biosynthetic process; GO:0009891 positi…	GO:0000228 nuclear chromosome; GO:0000785 chromatin; GO:0000790 nuclear chromatin; GO:0005622 intracellular; GO:0005623 cell; GO:0005634 nucleus; GO:0005694 chromosome; GO:0005737 cytoplasm; GO:0031974 membrane-enclosed lumen; GO:0031981 nuclear lumen; GO:0043226 organelle; GO:0043227 membrane-bounded organelle; GO:0043228 non-membrane-bounded organelle; GO:0043229 intracellular organelle; GO:004…	GO:0000976 transcription regulatory region sequence-specific DNA binding; GO:0000977 RNA polymerase II transcription regulatory region sequence-specific DNA binding; GO:0000978 RNA polymerase II cis-regulatory region sequence-specific DNA binding; GO:0000979 RNA polymerase II core promoter sequence-specific DNA binding; GO:0000987 cis-regulatory region sequence-specific DNA binding; GO:0001046 co…	PF02893	GRAM domain	K	KOG3294	WW domain binding protein WBP-2, contains GRAM domain
O14495	Phospholipid phosphatase 3 OS=Homo sapiens OX=9606 GN=PLPP3 PE=1 SV=1	PLPP3	0.658	0.000220955	Down	35.116	10.6	3	3	3	0.77	0.772	0.823	1.153	1.186	1.254	plasma membrane	K01080	PLPP1_2_3; phosphatidate phosphatase [EC:3.1.3.4]	hsa04666 Fc gamma R-mediated phagocytosis; hsa00600 Sphingolipid metabolism; hsa04072 Phospholipase D signaling pathway; hsa04975 Fat digestion and absorption; hsa05231 Choline metabolism in cancer; hsa00565 Ether lipid metabolism; hsa00561 Glycerolipid metabolism; hsa01100 Metabolic pathways; hsa00564 Glycerophospholipid metabolism	GO:0000003 reproduction; GO:0001568 blood vessel development; GO:0001702 gastrulation with mouth forming second; GO:0001932 regulation of protein phosphorylation; GO:0001933 negative regulation of protein phosphorylation; GO:0001934 positive regulation of protein phosphorylation; GO:0001944 vasculature development; GO:0006355 regulation of transcription, DNA-templated; GO:0006464 cellular protein…	GO:0000139 Golgi membrane; GO:0005622 intracellular; GO:0005623 cell; GO:0005737 cytoplasm; GO:0005783 endoplasmic reticulum; GO:0005789 endoplasmic reticulum membrane; GO:0005794 Golgi apparatus; GO:0005802 trans-Golgi network; GO:0005886 plasma membrane; GO:0005887 integral component of plasma membrane; GO:0005912 adherens junction; GO:0012505 endomembrane system; GO:0016020 membrane; GO:001602…	GO:0003824 catalytic activity; GO:0004721 phosphoprotein phosphatase activity; GO:0005102 signaling receptor binding; GO:0005178 integrin binding; GO:0005488 binding; GO:0005515 protein binding; GO:0008195 phosphatidate phosphatase activity; GO:0016787 hydrolase activity; GO:0016788 hydrolase activity, acting on ester bonds; GO:0016791 phosphatase activity; GO:0042392 sphingosine-1-phosphate phos…			I	KOG3030	Lipid phosphate phosphatase and related enzymes of the PAP2 family
Q9GZN8	UPF0687 protein C20orf27 OS=Homo sapiens OX=9606 GN=C20orf27 PE=1 SV=3	C20orf27	1.503	0.000285802	Up	19.291	9.2	1	1	1	1.189	1.25	1.202	0.805	0.766	0.852	extracellular
Q6ZNF0	Acid phosphatase type 7 OS=Homo sapiens OX=9606 GN=ACP7 PE=2 SV=2	ACP7	1.502	1.16142e-07	Up	50.479	1.8	1	1	1	1.204	1.215	1.221	0.81	0.804	0.81	extracellular	K22390						PF00149; PF14008	Calcineurin-like phosphoesterase; Iron/zinc purple acid phosphatase-like protein C	G	KOG1378	Purple acid phosphatase
A1X283	SH3 and PX domain-containing protein 2B OS=Homo sapiens OX=9606 GN=SH3PXD2B PE=1 SV=3	SH3PXD2B	1.499	0.00657277	Up	101.58	6.8	5	5	6	1.099	1.254	1.284	0.713	0.868	0.845	mitochondria	K24032			GO:0000003 reproduction; GO:0001501 skeletal system development; GO:0001503 ossification; GO:0001649 osteoblast differentiation; GO:0001654 eye development; GO:0002051 osteoblast fate commitment; GO:0006801 superoxide metabolic process; GO:0006996 organelle organization; GO:0007275 multicellular organism development; GO:0007423 sensory organ development; GO:0007507 heart development; GO:0008104 p…	GO:0002102 podosome; GO:0005622 intracellular; GO:0005623 cell; GO:0005737 cytoplasm; GO:0005856 cytoskeleton; GO:0015629 actin cytoskeleton; GO:0032991 protein-containing complex; GO:0043226 organelle; GO:0043228 non-membrane-bounded organelle; GO:0043229 intracellular organelle; GO:0043232 intracellular non-membrane-bounded organelle;	GO:0005488 binding; GO:0005515 protein binding; GO:0005543 phospholipid binding; GO:0008047 enzyme activator activity; GO:0008289 lipid binding; GO:0010314 phosphatidylinositol-5-phosphate binding; GO:0016176 superoxide-generating NADPH oxidase activator activity; GO:0019904 protein domain specific binding; GO:0030234 enzyme regulator activity; GO:0032266 phosphatidylinositol-3-phosphate binding;…	PF00787; PF00018; PF07653	PX domain; SH3 domain; Variant SH3 domain	Z	KOG0905	Phosphoinositide 3-kinase
P51003	Poly(A) polymerase alpha OS=Homo sapiens OX=9606 GN=PAPOLA PE=1 SV=4	PAPOLA	1.498	0.000194989	Up	82.842	11.5	7	7	9	1.23	1.233	1.205	0.791	0.866	0.792	nucleus	K14376	PAP; poly(A) polymerase [EC:2.7.7.19]	hsa03015 mRNA surveillance pathway	GO:0000375 RNA splicing, via transesterification reactions; GO:0000377 RNA splicing, via transesterification reactions with bulged adenosine as nucleophile; GO:0000398 mRNA splicing, via spliceosome; GO:0006139 nucleobase-containing compound metabolic process; GO:0006351 transcription, DNA-templated; GO:0006353 DNA-templated transcription, termination; GO:0006366 transcription by RNA polymerase I…	GO:0005622 intracellular; GO:0005623 cell; GO:0005634 nucleus; GO:0005654 nucleoplasm; GO:0005737 cytoplasm; GO:0031974 membrane-enclosed lumen; GO:0031981 nuclear lumen; GO:0043226 organelle; GO:0043227 membrane-bounded organelle; GO:0043229 intracellular organelle; GO:0043231 intracellular membrane-bounded organelle; GO:0043233 organelle lumen; GO:0070013 intracellular organelle lumen;	GO:0000166 nucleotide binding; GO:0000287 magnesium ion binding; GO:0003824 catalytic activity; GO:0004652 polynucleotide adenylyltransferase activity; GO:0005488 binding; GO:0005524 ATP binding; GO:0008144 drug binding; GO:0016740 transferase activity; GO:0016772 transferase activity, transferring phosphorus-containing groups; GO:0016779 nucleotidyltransferase activity; GO:0017076 purine nucleot…	PF04928; PF04926	Poly(A) polymerase central domain; Poly(A) polymerase predicted RNA binding domain	A	KOG2245	Poly(A) polymerase and related nucleotidyltransferases
Q93050	V-type proton ATPase 116 kDa subunit a1 OS=Homo sapiens OX=9606 GN=ATP6V0A1 PE=1 SV=3	ATP6V0A1	0.715	0.00191501	Down	96.412	13.6	9	9	11	0.808	0.784	0.887	1.21	1.155	1.1	plasma membrane	K02154	ATPeV0A; V-type H+-transporting ATPase subunit a	hsa05120 Epithelial cell signaling in Helicobacter pylori infection; hsa04721 Synaptic vesicle cycle; hsa04142 Lysosome; hsa05152 Tuberculosis; hsa00190 Oxidative phosphorylation; hsa04966 Collecting duct acid secretion; hsa05110 Vibrio cholerae infection; hsa05165 Human papillomavirus infection; hsa04145 Phagosome; hsa05323 Rheumatoid arthritis; hsa01100 Metabolic pathways	GO:0000041 transition metal ion transport; GO:0001775 cell activation; GO:0002252 immune effector process; GO:0002263 cell activation involved in immune response; GO:0002274 myeloid leukocyte activation; GO:0002275 myeloid cell activation involved in immune response; GO:0002283 neutrophil activation involved in immune response; GO:0002366 leukocyte activation involved in immune response; GO:00023…	GO:0000323 lytic vacuole; GO:0005622 intracellular; GO:0005623 cell; GO:0005634 nucleus; GO:0005654 nucleoplasm; GO:0005737 cytoplasm; GO:0005764 lysosome; GO:0005765 lysosomal membrane; GO:0005768 endosome; GO:0005773 vacuole; GO:0005774 vacuolar membrane; GO:0005794 Golgi apparatus; GO:0005829 cytosol; GO:0005886 plasma membrane; GO:0008021 synaptic vesicle; GO:0010008 endosome membrane; GO:001…	GO:0003824 catalytic activity; GO:0005215 transporter activity; GO:0005488 binding; GO:0005515 protein binding; GO:0008324 cation transmembrane transporter activity; GO:0015075 ion transmembrane transporter activity; GO:0015077 monovalent inorganic cation transmembrane transporter activity; GO:0015078 proton transmembrane transporter activity; GO:0015318 inorganic molecular entity transmembrane t…			C	KOG2189	Vacuolar H+-ATPase V0 sector, subunit a
Q86VP1	Tax1-binding protein 1 OS=Homo sapiens OX=9606 GN=TAX1BP1 PE=1 SV=2	TAX1BP1	0.539	5.03919e-05	Down	90.876	10.3	8	8	10	0.726	0.698	0.658	1.324	1.295	1.247	cytoplasm	K21347	TAX1BP1; Tax1-binding protein 1	hsa04137 Mitophagy - animal	GO:0001817 regulation of cytokine production; GO:0001818 negative regulation of cytokine production; GO:0001959 regulation of cytokine-mediated signaling pathway; GO:0006355 regulation of transcription, DNA-templated; GO:0009889 regulation of biosynthetic process; GO:0009966 regulation of signal transduction; GO:0010468 regulation of gene expression; GO:0010556 regulation of macromolecule biosynt…	GO:0005622 intracellular; GO:0005623 cell; GO:0005737 cytoplasm; GO:0005829 cytosol;	GO:0005488 binding; GO:0005515 protein binding; GO:0019899 enzyme binding; GO:0019900 kinase binding; GO:0032182 ubiquitin-like protein binding; GO:0043130 ubiquitin binding;
Q9NRX5	Serine incorporator 1 OS=Homo sapiens OX=9606 GN=SERINC1 PE=1 SV=1	SERINC1	0.709	0.00293208	Down	50.494	3.8	1	1	2	0.865	0.863	0.747	1.203	1.173	1.115	plasma membrane	K23544			GO:0003333 amino acid transmembrane transport; GO:0006575 cellular modified amino acid metabolic process; GO:0006629 lipid metabolic process; GO:0006643 membrane lipid metabolic process; GO:0006644 phospholipid metabolic process; GO:0006650 glycerophospholipid metabolic process; GO:0006658 phosphatidylserine metabolic process; GO:0006665 sphingolipid metabolic process; GO:0006793 phosphorus metab…	GO:0005622 intracellular; GO:0005623 cell; GO:0005737 cytoplasm; GO:0005783 endoplasmic reticulum; GO:0005789 endoplasmic reticulum membrane; GO:0005886 plasma membrane; GO:0012505 endomembrane system; GO:0016020 membrane; GO:0031984 organelle subcompartment; GO:0042175 nuclear outer membrane-endoplasmic reticulum membrane network; GO:0043226 organelle; GO:0043227 membrane-bounded organelle; GO:0…	GO:0005215 transporter activity; GO:0005342 organic acid transmembrane transporter activity; GO:0005488 binding; GO:0005515 protein binding; GO:0008324 cation transmembrane transporter activity; GO:0008509 anion transmembrane transporter activity; GO:0008514 organic anion transmembrane transporter activity; GO:0015075 ion transmembrane transporter activity; GO:0015171 amino acid transmembrane tra…			S	KOG2592	Tumor differentially expressed (TDE) protein
P21549	Serine--pyruvate aminotransferase OS=Homo sapiens OX=9606 GN=AGXT PE=1 SV=1	AGXT	0.582	2.07532e-06	Down	43.009	8.9	3	3	3	0.738	0.725	0.724	1.226	1.255	1.276	cytoplasm	K00830	AGXT; alanine-glyoxylate transaminase / serine-glyoxylate transaminase / serine-pyruvate transaminase [EC:2.6.1.44 2.6.1.45 2.6.1.51]	hsa00260 Glycine, serine and threonine metabolism; hsa01200 Carbon metabolism; hsa00630 Glyoxylate and dicarboxylate metabolism; hsa04146 Peroxisome; hsa00250 Alanine, aspartate and glutamate metabolism; hsa01100 Metabolic pathways	GO:0000096 sulfur amino acid metabolic process; GO:0000098 sulfur amino acid catabolic process; GO:0001505 regulation of neurotransmitter levels; GO:0006081 cellular aldehyde metabolic process; GO:0006082 organic acid metabolic process; GO:0006090 pyruvate metabolic process; GO:0006520 cellular amino acid metabolic process; GO:0006522 alanine metabolic process; GO:0006524 alanine catabolic proces…	GO:0005622 intracellular; GO:0005623 cell; GO:0005737 cytoplasm; GO:0005739 mitochondrion; GO:0005759 mitochondrial matrix; GO:0005777 peroxisome; GO:0005782 peroxisomal matrix; GO:0005829 cytosol; GO:0031907 microbody lumen; GO:0031974 membrane-enclosed lumen; GO:0042579 microbody; GO:0043226 organelle; GO:0043227 membrane-bounded organelle; GO:0043229 intracellular organelle; GO:0043231 intrace…	GO:0003824 catalytic activity; GO:0004760 serine-pyruvate transaminase activity; GO:0005102 signaling receptor binding; GO:0005488 binding; GO:0005515 protein binding; GO:0008144 drug binding; GO:0008453 alanine-glyoxylate transaminase activity; GO:0008483 transaminase activity; GO:0016597 amino acid binding; GO:0016740 transferase activity; GO:0016769 transferase activity, transferring nitrogeno…	PF00266	Aminotransferase class-V	E	KOG2862	Alanine-glyoxylate aminotransferase AGT1
Q9BVQ7	Spermatogenesis-associated protein 5-like protein 1 OS=Homo sapiens OX=9606 GN=SPATA5L1 PE=1 SV=2	SPATA5L1	1.497	0.0446732	Up	80.709	5.6	2	2	2		1.158	1.274	0.873		0.752	cytoplasm,nucleus							PF00004	ATPase family associated with various cellular activities (AAA)	O	KOG0730	AAA+-type ATPase
O15040	Tectonin beta-propeller repeat-containing protein 2 OS=Homo sapiens OX=9606 GN=TECPR2 PE=1 SV=4	TECPR2	0.644	0.000254944	Down	153.85	0.7	1	1	2	0.767	0.752	0.813	1.174	1.274	1.174	nucleus	K23881								S	KOG3669	Uncharacterized conserved protein, contains dysferlin, TECPR and PH domains
P17677	Neuromodulin OS=Homo sapiens OX=9606 GN=GAP43 PE=1 SV=1	GAP43	0.745	2.67296e-07	Down	24.802	49.6	8	8	12	0.849	0.84	0.847	1.129	1.135	1.14	cytoplasm	K20041			GO:0000902 cell morphogenesis; GO:0000904 cell morphogenesis involved in differentiation; GO:0006928 movement of cell or subcellular component; GO:0006935 chemotaxis; GO:0006950 response to stress; GO:0007154 cell communication; GO:0007165 signal transduction; GO:0007186 G protein-coupled receptor signaling pathway; GO:0007205 protein kinase C-activating G protein-coupled receptor signaling pathw…	GO:0005622 intracellular; GO:0005623 cell; GO:0005737 cytoplasm; GO:0005886 plasma membrane; GO:0014069 postsynaptic density; GO:0016020 membrane; GO:0030175 filopodium; GO:0030424 axon; GO:0030426 growth cone; GO:0030427 site of polarized growth; GO:0031253 cell projection membrane; GO:0031527 filopodium membrane; GO:0032279 asymmetric synapse; GO:0042995 cell projection; GO:0043005 neuron proje…	GO:0001786 phosphatidylserine binding; GO:0005488 binding; GO:0005543 phospholipid binding; GO:0008289 lipid binding; GO:0035091 phosphatidylinositol binding; GO:0035727 lysophosphatidic acid binding; GO:0043167 ion binding; GO:0043168 anion binding; GO:0072341 modified amino acid binding; GO:0097367 carbohydrate derivative binding; GO:1901981 phosphatidylinositol phosphate binding;	PF10580	Gap junction protein N-terminal region
P62241	40S ribosomal protein S8 OS=Homo sapiens OX=9606 GN=RPS8 PE=1 SV=2	RPS8	0.661	0.000375039	Down	24.205	36.1	6	6	16	0.812	0.788	0.733	1.221	1.173	1.133	nucleus	K02995	RP-S8e; small subunit ribosomal protein S8e	hsa03010 Ribosome; hsa05171 Coronavirus disease - COVID-19	GO:0000184 nuclear-transcribed mRNA catabolic process, nonsense-mediated decay; GO:0000462 maturation of SSU-rRNA from tricistronic rRNA transcript (SSU-rRNA, 5.8S rRNA, LSU-rRNA); GO:0000956 nuclear-transcribed mRNA catabolic process; GO:0006139 nucleobase-containing compound metabolic process; GO:0006364 rRNA processing; GO:0006396 RNA processing; GO:0006401 RNA catabolic process; GO:0006402 mR…	GO:0005622 intracellular; GO:0005623 cell; GO:0005634 nucleus; GO:0005654 nucleoplasm; GO:0005737 cytoplasm; GO:0005783 endoplasmic reticulum; GO:0005829 cytosol; GO:0005840 ribosome; GO:0012505 endomembrane system; GO:0015935 small ribosomal subunit; GO:0022626 cytosolic ribosome; GO:0022627 cytosolic small ribosomal subunit; GO:0031974 membrane-enclosed lumen; GO:0031981 nuclear lumen; GO:00329…	GO:0003735 structural constituent of ribosome; GO:0005198 structural molecule activity;			J	KOG3283	40S ribosomal protein S8
Q7Z4R8	UPF0669 protein C6orf120 OS=Homo sapiens OX=9606 GN=C6orf120 PE=1 SV=1	C6orf120	1.496	0.0342828	Up	20.772	14.1	1	1	1	1.325	1.245	1.063	0.649	0.824	0.955	mitochondria				GO:0001775 cell activation; GO:0002252 immune effector process; GO:0002263 cell activation involved in immune response; GO:0002274 myeloid leukocyte activation; GO:0002275 myeloid cell activation involved in immune response; GO:0002283 neutrophil activation involved in immune response; GO:0002366 leukocyte activation involved in immune response; GO:0002376 immune system process; GO:0002443 leukoc…	GO:0000323 lytic vacuole; GO:0005576 extracellular region; GO:0005622 intracellular; GO:0005623 cell; GO:0005737 cytoplasm; GO:0005764 lysosome; GO:0005766 primary lysosome; GO:0005773 vacuole; GO:0005775 vacuolar lumen; GO:0012505 endomembrane system; GO:0030141 secretory granule; GO:0031410 cytoplasmic vesicle; GO:0031974 membrane-enclosed lumen; GO:0031982 vesicle; GO:0031983 vesicle lumen; GO…
Q8TB22	Spermatogenesis-associated protein 20 OS=Homo sapiens OX=9606 GN=SPATA20 PE=2 SV=3	SPATA20	0.643	0.00113092	Down	87.898	2	1	1	1	0.712	0.817	0.802	1.206	1.273	1.144	mitochondria				GO:0000003 reproduction; GO:0007276 gamete generation; GO:0007283 spermatogenesis; GO:0019953 sexual reproduction; GO:0022414 reproductive process; GO:0032501 multicellular organismal process; GO:0032504 multicellular organism reproduction; GO:0044703 multi-organism reproductive process; GO:0048232 male gamete generation; GO:0048609 multicellular organismal reproductive process; GO:0051704 multi-…			PF07221	N-acylglucosamine 2-epimerase (GlcNAc 2-epimerase)	O	KOG2244	Highly conserved protein containing a thioredoxin domain
Q659C4	La-related protein 1B OS=Homo sapiens OX=9606 GN=LARP1B PE=1 SV=2	LARP1B	1.494	0.00124983	Up	105.32	3.5	3	1	3	1.142	1.265	1.226	0.775	0.781	0.875	nucleus	K18757						PF05383	La domain	JO	KOG2590	RNA-binding protein LARP/SRO9 and related La domain proteins
Q96QT4	Transient receptor potential cation channel subfamily M member 7 OS=Homo sapiens OX=9606 GN=TRPM7 PE=1 SV=1	TRPM7	0.695	2.96043e-05	Down	212.69	6.8	10	10	11	0.807	0.816	0.818	1.185	1.196	1.133	plasma membrane	K04982	TRPM7; transient receptor potential cation channel subfamily M member 7 [EC:2.7.11.1]	hsa04978 Mineral absorption; hsa04621 NOD-like receptor signaling pathway; hsa04218 Cellular senescence; hsa04217 Necroptosis	GO:0003008 system process; GO:0006464 cellular protein modification process; GO:0006468 protein phosphorylation; GO:0006793 phosphorus metabolic process; GO:0006796 phosphate-containing compound metabolic process; GO:0006807 nitrogen compound metabolic process; GO:0006810 transport; GO:0006811 ion transport; GO:0006812 cation transport; GO:0006816 calcium ion transport; GO:0006873 cellular ion ho…	GO:0001726 ruffle; GO:0005622 intracellular; GO:0005623 cell; GO:0005737 cytoplasm; GO:0005886 plasma membrane; GO:0008021 synaptic vesicle; GO:0012505 endomembrane system; GO:0012506 vesicle membrane; GO:0016020 membrane; GO:0016021 integral component of membrane; GO:0030133 transport vesicle; GO:0030424 axon; GO:0030658 transport vesicle membrane; GO:0030659 cytoplasmic vesicle membrane; GO:003…	GO:0003779 actin binding; GO:0003824 catalytic activity; GO:0004672 protein kinase activity; GO:0005215 transporter activity; GO:0005216 ion channel activity; GO:0005261 cation channel activity; GO:0005262 calcium channel activity; GO:0005488 binding; GO:0005515 protein binding; GO:0008092 cytoskeletal protein binding; GO:0008324 cation transmembrane transporter activity; GO:0015075 ion transmemb…			P	KOG3614	Ca2+/Mg2+-permeable cation channels (LTRPC family)
P98155	Very low-density lipoprotein receptor OS=Homo sapiens OX=9606 GN=VLDLR PE=1 SV=1	VLDLR	0.389	3.26936e-05	Down	96.098	1	1	1	1	0.561	0.529	0.561	1.417	1.515	1.313	peroxisome	K20053	VLDLR; very low-density lipoprotein receptor	hsa05017 Spinocerebellar ataxia	GO:0000122 negative regulation of transcription by RNA polymerase II; GO:0000902 cell morphogenesis; GO:0000904 cell morphogenesis involved in differentiation; GO:0001666 response to hypoxia; GO:0001932 regulation of protein phosphorylation; GO:0001934 positive regulation of protein phosphorylation; GO:0002237 response to molecule of bacterial origin; GO:0003008 system process; GO:0006355 regulat…	GO:0000323 lytic vacuole; GO:0005576 extracellular region; GO:0005615 extracellular space; GO:0005622 intracellular; GO:0005623 cell; GO:0005634 nucleus; GO:0005737 cytoplasm; GO:0005764 lysosome; GO:0005765 lysosomal membrane; GO:0005773 vacuole; GO:0005774 vacuolar membrane; GO:0005886 plasma membrane; GO:0005905 clathrin-coated pit; GO:0009986 cell surface; GO:0012505 endomembrane system; GO:0…	GO:0004888 transmembrane signaling receptor activity; GO:0005041 low-density lipoprotein particle receptor activity; GO:0005215 transporter activity; GO:0005488 binding; GO:0005515 protein binding; GO:0008047 enzyme activator activity; GO:0019207 kinase regulator activity; GO:0019209 kinase activator activity; GO:0019887 protein kinase regulator activity; GO:0030228 lipoprotein particle receptor …	PF07645	Calcium-binding EGF domain	T	KOG1215	Low-density lipoprotein receptors containing Ca2+-binding EGF-like domains
Q9HCY8	Protein S100-A14 OS=Homo sapiens OX=9606 GN=S100A14 PE=1 SV=1	S100A14	0.696	4.09872e-05	Down	11.662	29.8	3	3	3	0.837	0.819	0.819	1.227	1.164	1.167	cytoplasm,nucleus	K23767			GO:0002218 activation of innate immune response; GO:0002221 pattern recognition receptor signaling pathway; GO:0002224 toll-like receptor signaling pathway; GO:0002237 response to molecule of bacterial origin; GO:0002253 activation of immune response; GO:0002376 immune system process; GO:0002682 regulation of immune system process; GO:0002684 positive regulation of immune system process; GO:00026…	GO:0005622 intracellular; GO:0005623 cell; GO:0005634 nucleus; GO:0005654 nucleoplasm; GO:0005737 cytoplasm; GO:0005829 cytosol; GO:0005886 plasma membrane; GO:0016020 membrane; GO:0016604 nuclear body; GO:0030054 cell junction; GO:0031974 membrane-enclosed lumen; GO:0031981 nuclear lumen; GO:0043226 organelle; GO:0043227 membrane-bounded organelle; GO:0043229 intracellular organelle; GO:0043231 …	GO:0001664 G protein-coupled receptor binding; GO:0005102 signaling receptor binding; GO:0005126 cytokine receptor binding; GO:0005488 binding; GO:0005509 calcium ion binding; GO:0005515 protein binding; GO:0042379 chemokine receptor binding; GO:0043167 ion binding; GO:0043169 cation binding; GO:0046872 metal ion binding;	PF01023	S-100/ICaBP type calcium binding domain
P26373	60S ribosomal protein L13 OS=Homo sapiens OX=9606 GN=RPL13 PE=1 SV=4	RPL13	0.462	2.22354e-06	Down	24.261	13.3	3	3	4	0.605	0.622	0.641	1.326	1.369	1.352	cytoplasm	K02873	RP-L13e; large subunit ribosomal protein L13e	hsa03010 Ribosome; hsa05171 Coronavirus disease - COVID-19	GO:0000184 nuclear-transcribed mRNA catabolic process, nonsense-mediated decay; GO:0000956 nuclear-transcribed mRNA catabolic process; GO:0001889 liver development; GO:0006139 nucleobase-containing compound metabolic process; GO:0006401 RNA catabolic process; GO:0006402 mRNA catabolic process; GO:0006412 translation; GO:0006413 translational initiation; GO:0006518 peptide metabolic process; GO:00…	GO:0005622 intracellular; GO:0005623 cell; GO:0005634 nucleus; GO:0005730 nucleolus; GO:0005737 cytoplasm; GO:0005783 endoplasmic reticulum; GO:0005829 cytosol; GO:0005840 ribosome; GO:0012505 endomembrane system; GO:0015934 large ribosomal subunit; GO:0022625 cytosolic large ribosomal subunit; GO:0022626 cytosolic ribosome; GO:0031974 membrane-enclosed lumen; GO:0031981 nuclear lumen; GO:0032991…	GO:0003676 nucleic acid binding; GO:0003723 RNA binding; GO:0003735 structural constituent of ribosome; GO:0005198 structural molecule activity; GO:0005488 binding; GO:0097159 organic cyclic compound binding; GO:1901363 heterocyclic compound binding;			J	KOG3295	60S Ribosomal protein L13
O76021	Ribosomal L1 domain-containing protein 1 OS=Homo sapiens OX=9606 GN=RSL1D1 PE=1 SV=3	RSL1D1	0.513	2.98519e-05	Down	54.972	25.9	11	11	20	0.634	0.704	0.669	1.323	1.307	1.281	nucleus	K14775			GO:0000470 maturation of LSU-rRNA; GO:0006139 nucleobase-containing compound metabolic process; GO:0006364 rRNA processing; GO:0006396 RNA processing; GO:0006725 cellular aromatic compound metabolic process; GO:0006807 nitrogen compound metabolic process; GO:0008152 metabolic process; GO:0009987 cellular process; GO:0010467 gene expression; GO:0010941 regulation of cell death; GO:0016070 RNA meta…	GO:0005622 intracellular; GO:0005623 cell; GO:0005634 nucleus; GO:0005730 nucleolus; GO:0030684 preribosome; GO:0030686 90S preribosome; GO:0031974 membrane-enclosed lumen; GO:0031981 nuclear lumen; GO:0032991 protein-containing complex; GO:0043226 organelle; GO:0043227 membrane-bounded organelle; GO:0043228 non-membrane-bounded organelle; GO:0043229 intracellular organelle; GO:0043231 intracellu…	GO:0003676 nucleic acid binding; GO:0003723 RNA binding; GO:0003729 mRNA binding; GO:0003730 mRNA 3'-UTR binding; GO:0005488 binding; GO:0048027 mRNA 5'-UTR binding; GO:0097159 organic cyclic compound binding; GO:1901363 heterocyclic compound binding;	PF00687	Ribosomal protein L1p/L10e family	S	KOG1685	Uncharacterized conserved protein
Q5BJD5	Transmembrane protein 41B OS=Homo sapiens OX=9606 GN=TMEM41B PE=1 SV=1	TMEM41B	0.615	0.000173033	Down	32.513	5.8	2	2	2	0.796	0.718	0.751	1.237	1.266	1.182	plasma membrane									S	KOG3140	Predicted membrane protein
P62906	60S ribosomal protein L10a OS=Homo sapiens OX=9606 GN=RPL10A PE=1 SV=2	RPL10A	0.723	0.000608497	Down	24.831	36.9	8	8	16	0.859	0.798	0.846	1.208	1.114	1.138	cytoplasm,nucleus	K02865	RP-L10Ae; large subunit ribosomal protein L10Ae	hsa03010 Ribosome; hsa05171 Coronavirus disease - COVID-19	GO:0000184 nuclear-transcribed mRNA catabolic process, nonsense-mediated decay; GO:0000470 maturation of LSU-rRNA; GO:0000956 nuclear-transcribed mRNA catabolic process; GO:0002181 cytoplasmic translation; GO:0006139 nucleobase-containing compound metabolic process; GO:0006364 rRNA processing; GO:0006396 RNA processing; GO:0006401 RNA catabolic process; GO:0006402 mRNA catabolic process; GO:00064…	GO:0005622 intracellular; GO:0005623 cell; GO:0005737 cytoplasm; GO:0005829 cytosol; GO:0005840 ribosome; GO:0005844 polysome; GO:0015934 large ribosomal subunit; GO:0022625 cytosolic large ribosomal subunit; GO:0022626 cytosolic ribosome; GO:0032991 protein-containing complex; GO:0042788 polysomal ribosome; GO:0043226 organelle; GO:0043228 non-membrane-bounded organelle; GO:0043229 intracellular…	GO:0003676 nucleic acid binding; GO:0003723 RNA binding; GO:0003735 structural constituent of ribosome; GO:0005198 structural molecule activity; GO:0005488 binding; GO:0097159 organic cyclic compound binding; GO:1901363 heterocyclic compound binding;	PF00687	Ribosomal protein L1p/L10e family	J	KOG1570	60S ribosomal protein L10A
P18621	60S ribosomal protein L17 OS=Homo sapiens OX=9606 GN=RPL17 PE=1 SV=3	RPL17	0.682	2.99197e-05	Down	21.397	24.5	4	4	11	0.804	0.786	0.802	1.18	1.195	1.131	cytoplasm	K02880	RP-L17e; large subunit ribosomal protein L17e	hsa03010 Ribosome; hsa05171 Coronavirus disease - COVID-19	GO:0000184 nuclear-transcribed mRNA catabolic process, nonsense-mediated decay; GO:0000956 nuclear-transcribed mRNA catabolic process; GO:0006139 nucleobase-containing compound metabolic process; GO:0006401 RNA catabolic process; GO:0006402 mRNA catabolic process; GO:0006412 translation; GO:0006413 translational initiation; GO:0006518 peptide metabolic process; GO:0006605 protein targeting; GO:00…	GO:0005622 intracellular; GO:0005623 cell; GO:0005737 cytoplasm; GO:0005829 cytosol;	GO:0003735 structural constituent of ribosome; GO:0005198 structural molecule activity;	PF00237	Ribosomal protein L22p/L17e	J	KOG3353	60S ribosomal protein L22
P39023	60S ribosomal protein L3 OS=Homo sapiens OX=9606 GN=RPL3 PE=1 SV=2	RPL3	0.713	0.000236487	Down	46.108	21.8	9	9	18	0.817	0.861	0.785	1.163	1.147	1.146	cytoplasm	K02925	RP-L3e; large subunit ribosomal protein L3e	hsa03010 Ribosome; hsa05171 Coronavirus disease - COVID-19	GO:0000027 ribosomal large subunit assembly; GO:0000184 nuclear-transcribed mRNA catabolic process, nonsense-mediated decay; GO:0000956 nuclear-transcribed mRNA catabolic process; GO:0006139 nucleobase-containing compound metabolic process; GO:0006401 RNA catabolic process; GO:0006402 mRNA catabolic process; GO:0006412 translation; GO:0006413 translational initiation; GO:0006518 peptide metabolic…	GO:0005622 intracellular; GO:0005623 cell; GO:0005634 nucleus; GO:0005730 nucleolus; GO:0005737 cytoplasm; GO:0005829 cytosol; GO:0031974 membrane-enclosed lumen; GO:0031981 nuclear lumen; GO:0032991 protein-containing complex; GO:0043226 organelle; GO:0043227 membrane-bounded organelle; GO:0043228 non-membrane-bounded organelle; GO:0043229 intracellular organelle; GO:0043231 intracellular membra…	GO:0003735 structural constituent of ribosome; GO:0005198 structural molecule activity;			J	KOG0746	60S ribosomal protein L3 and related proteins
Q02878	60S ribosomal protein L6 OS=Homo sapiens OX=9606 GN=RPL6 PE=1 SV=3	RPL6	0.494	2.1364e-07	Down	32.728	17.7	6	6	8	0.65	0.656	0.657	1.337	1.337	1.301	cytoplasm	K02934	RP-L6e; large subunit ribosomal protein L6e	hsa03010 Ribosome; hsa05171 Coronavirus disease - COVID-19	GO:0000027 ribosomal large subunit assembly; GO:0000184 nuclear-transcribed mRNA catabolic process, nonsense-mediated decay; GO:0000956 nuclear-transcribed mRNA catabolic process; GO:0002181 cytoplasmic translation; GO:0006139 nucleobase-containing compound metabolic process; GO:0006355 regulation of transcription, DNA-templated; GO:0006401 RNA catabolic process; GO:0006402 mRNA catabolic process…	GO:0005622 intracellular; GO:0005623 cell; GO:0005634 nucleus; GO:0005737 cytoplasm; GO:0005829 cytosol; GO:0005840 ribosome; GO:0005844 polysome; GO:0015934 large ribosomal subunit; GO:0022625 cytosolic large ribosomal subunit; GO:0022626 cytosolic ribosome; GO:0032991 protein-containing complex; GO:0035770 ribonucleoprotein granule; GO:0036464 cytoplasmic ribonucleoprotein granule; GO:0042788 p…	GO:0003676 nucleic acid binding; GO:0003677 DNA binding; GO:0003735 structural constituent of ribosome; GO:0005198 structural molecule activity; GO:0005488 binding; GO:0097159 organic cyclic compound binding; GO:1901363 heterocyclic compound binding;	PF03868	Ribosomal protein L6, N-terminal domain	J	KOG1694	60s ribosomal protein L6
Q99471	Prefoldin subunit 5 OS=Homo sapiens OX=9606 GN=PFDN5 PE=1 SV=2	PFDN5	1.494	0.000735612	Up	17.328	29.9	4	4	6	1.195	1.233	1.219	0.755	0.812	0.874	cytoplasm	K04797			GO:0001654 eye development; GO:0006355 regulation of transcription, DNA-templated; GO:0007275 multicellular organism development; GO:0007423 sensory organ development; GO:0009889 regulation of biosynthetic process; GO:0009890 negative regulation of biosynthetic process; GO:0009892 negative regulation of metabolic process; GO:0009966 regulation of signal transduction; GO:0009968 negative regulatio…	GO:0005622 intracellular; GO:0005623 cell; GO:0005737 cytoplasm; GO:0005829 cytosol; GO:0016272 prefoldin complex; GO:0032991 protein-containing complex;				O	KOG3048	Molecular chaperone Prefoldin, subunit 5
Q92673	Sortilin-related receptor OS=Homo sapiens OX=9606 GN=SORL1 PE=1 SV=2	SORL1	0.686	0.000276633	Down	248.42	4.3	8	8	8	0.8	0.796	0.839	1.246	1.148	1.154	plasma membrane	K24498			GO:0001932 regulation of protein phosphorylation; GO:0001933 negative regulation of protein phosphorylation; GO:0006469 negative regulation of protein kinase activity; GO:0006605 protein targeting; GO:0006622 protein targeting to lysosome; GO:0006623 protein targeting to vacuole; GO:0006807 nitrogen compound metabolic process; GO:0006810 transport; GO:0006886 intracellular protein transport; GO:0…	GO:0000139 Golgi membrane; GO:0005576 extracellular region; GO:0005615 extracellular space; GO:0005622 intracellular; GO:0005623 cell; GO:0005634 nucleus; GO:0005635 nuclear envelope; GO:0005641 nuclear envelope lumen; GO:0005737 cytoplasm; GO:0005768 endosome; GO:0005769 early endosome; GO:0005770 late endosome; GO:0005771 multivesicular body; GO:0005783 endoplasmic reticulum; GO:0005794 Golgi a…	GO:0001540 amyloid-beta binding; GO:0004888 transmembrane signaling receptor activity; GO:0005041 low-density lipoprotein particle receptor activity; GO:0005488 binding; GO:0005515 protein binding; GO:0019899 enzyme binding; GO:0030169 low-density lipoprotein particle binding; GO:0030228 lipoprotein particle receptor activity; GO:0030306 ADP-ribosylation factor binding; GO:0031267 small GTPase bi…	PF00041	Fibronectin type III domain	T	KOG3511	Sortilin and related receptors
Q9P031	Thyroid transcription factor 1-associated protein 26 OS=Homo sapiens OX=9606 GN=CCDC59 PE=1 SV=2	CCDC59	0.714	1.2687e-06	Down	28.669	13.7	3	3	4	0.821	0.839	0.826	1.167	1.154	1.16	nucleus				GO:0006807 nitrogen compound metabolic process; GO:0008152 metabolic process; GO:0009987 cellular process; GO:0019538 protein metabolic process; GO:0043170 macromolecule metabolic process; GO:0044237 cellular metabolic process; GO:0044238 primary metabolic process; GO:0044260 cellular macromolecule metabolic process; GO:0044267 cellular protein metabolic process; GO:0071704 organic substance meta…	GO:0005622 intracellular; GO:0005623 cell; GO:0005634 nucleus; GO:0005654 nucleoplasm; GO:0031974 membrane-enclosed lumen; GO:0031981 nuclear lumen; GO:0043226 organelle; GO:0043227 membrane-bounded organelle; GO:0043229 intracellular organelle; GO:0043231 intracellular membrane-bounded organelle; GO:0043233 organelle lumen; GO:0070013 intracellular organelle lumen;		PF08524	rRNA processing	K	KOG4819	Uncharacterized conserved protein
Q9NQ55	Suppressor of SWI4 1 homolog OS=Homo sapiens OX=9606 GN=PPAN PE=2 SV=1	PPAN	0.648	0.000157153	Down	53.193	6.8	4	4	5	0.779	0.727	0.803	1.163	1.206	1.195	nucleus	K14859			GO:0000027 ribosomal large subunit assembly; GO:0001558 regulation of cell growth; GO:0001560 regulation of cell growth by extracellular stimulus; GO:0006996 organelle organization; GO:0007154 cell communication; GO:0009605 response to external stimulus; GO:0009987 cellular process; GO:0009991 response to extracellular stimulus; GO:0016043 cellular component organization; GO:0022607 cellular comp…	GO:0005622 intracellular; GO:0005623 cell; GO:0005634 nucleus; GO:0030684 preribosome; GO:0030687 preribosome, large subunit precursor; GO:0032991 protein-containing complex; GO:0043226 organelle; GO:0043227 membrane-bounded organelle; GO:0043229 intracellular organelle; GO:0043231 intracellular membrane-bounded organelle; GO:1990904 ribonucleoprotein complex;	GO:0003676 nucleic acid binding; GO:0003723 RNA binding; GO:0005488 binding; GO:0019843 rRNA binding; GO:0097159 organic cyclic compound binding; GO:1901363 heterocyclic compound binding;	PF04427	Brix domain	J	KOG2963	RNA-binding protein required for 60S ribosomal subunit biogenesis
Q9GZU8	PSME3-interacting protein OS=Homo sapiens OX=9606 GN=PSME3IP1 PE=1 SV=1	PSME3IP1	1.491	0.00264622	Up	28.912	23.6	6	6	7	1.14	1.287	1.203	0.812	0.743	0.88	nucleus					GO:0005622 intracellular; GO:0005623 cell; GO:0005634 nucleus; GO:0043226 organelle; GO:0043227 membrane-bounded organelle; GO:0043229 intracellular organelle; GO:0043231 intracellular membrane-bounded organelle;		PF10187	N-terminal domain of NEFA-interacting nuclear protein NIP30	S	KOG4036	Uncharacterized conserved protein
Q9ULD9	Zinc finger protein 608 OS=Homo sapiens OX=9606 GN=ZNF608 PE=1 SV=4	ZNF608	0.722	0.00120895	Down	162.21	0.7	1	1	1	0.844	0.835	0.824	1.067	1.196	1.202	nucleus				GO:0000122 negative regulation of transcription by RNA polymerase II; GO:0002682 regulation of immune system process; GO:0002683 negative regulation of immune system process; GO:0002694 regulation of leukocyte activation; GO:0002695 negative regulation of leukocyte activation; GO:0006355 regulation of transcription, DNA-templated; GO:0006357 regulation of transcription by RNA polymerase II; GO:00…
Q5VTL8	Pre-mRNA-splicing factor 38B OS=Homo sapiens OX=9606 GN=PRPF38B PE=1 SV=1	PRPF38B	1.491	0.000321571	Up	64.467	5.7	3	3	3	1.268	1.153	1.207	0.783	0.808	0.842	nucleus	K12850	PRPF38B; pre-mRNA-splicing factor 38B	hsa03040 Spliceosome		GO:0005622 intracellular; GO:0005623 cell; GO:0005634 nucleus; GO:0005681 spliceosomal complex; GO:0032991 protein-containing complex; GO:0043226 organelle; GO:0043227 membrane-bounded organelle; GO:0043229 intracellular organelle; GO:0043231 intracellular membrane-bounded organelle; GO:0071011 precatalytic spliceosome; GO:1990904 ribonucleoprotein complex;				S	KOG2888	Putative RNA binding protein
Q96I99	Succinate--CoA ligase [GDP-forming] subunit beta, mitochondrial OS=Homo sapiens OX=9606 GN=SUCLG2 PE=1 SV=2	SUCLG2	0.705	6.99562e-05	Down	46.51	29.6	11	11	15	0.791	0.812	0.846	1.172	1.153	1.148	mitochondria	K01900	LSC2; succinyl-CoA synthetase beta subunit [EC:6.2.1.4 6.2.1.5]	hsa00640 Propanoate metabolism; hsa01200 Carbon metabolism; hsa00020 Citrate cycle (TCA cycle); hsa01100 Metabolic pathways	GO:0006082 organic acid metabolic process; GO:0006091 generation of precursor metabolites and energy; GO:0006099 tricarboxylic acid cycle; GO:0006101 citrate metabolic process; GO:0006104 succinyl-CoA metabolic process; GO:0006105 succinate metabolic process; GO:0006139 nucleobase-containing compound metabolic process; GO:0006163 purine nucleotide metabolic process; GO:0006637 acyl-CoA metabolic …	GO:0005622 intracellular; GO:0005623 cell; GO:0005737 cytoplasm; GO:0005739 mitochondrion; GO:0005759 mitochondrial matrix; GO:0005886 plasma membrane; GO:0016020 membrane; GO:0030062 mitochondrial tricarboxylic acid cycle enzyme complex; GO:0031974 membrane-enclosed lumen; GO:0032991 protein-containing complex; GO:0042709 succinate-CoA ligase complex; GO:0043226 organelle; GO:0043227 membrane-bo…	GO:0000166 nucleotide binding; GO:0001882 nucleoside binding; GO:0001883 purine nucleoside binding; GO:0003824 catalytic activity; GO:0004774 succinate-CoA ligase activity; GO:0004776 succinate-CoA ligase (GDP-forming) activity; GO:0004777 succinate-semialdehyde dehydrogenase (NAD+) activity; GO:0005488 binding; GO:0005515 protein binding; GO:0016491 oxidoreductase activity; GO:0016620 oxidoreduc…	PF08442; PF00549	ATP-grasp domain; CoA-ligase	C	KOG1447	GTP-specific succinyl-CoA synthetase, beta subunit
Q53LP3	Ankyrin repeat domain-containing protein SOWAHC OS=Homo sapiens OX=9606 GN=SOWAHC PE=1 SV=1	SOWAHC	1.489	0.00209883	Up	55.671	16.4	5	5	6	1.243	1.082	1.302	0.805	0.817	0.814	nucleus
P0DOX4	Immunoglobulin epsilon heavy chain OS=Homo sapiens OX=9606 PE=1 SV=1	--	1.487	6.07176e-05	Up	60.322	2.4	1	1	1	1.213	1.21	1.202	0.836	0.824	0.777	nucleus				GO:0002250 adaptive immune response; GO:0002252 immune effector process; GO:0002253 activation of immune response; GO:0002376 immune system process; GO:0002429 immune response-activating cell surface receptor signaling pathway; GO:0002443 leukocyte mediated immunity; GO:0002449 lymphocyte mediated immunity; GO:0002455 humoral immune response mediated by circulating immunoglobulin; GO:0002460 adap…	GO:0005576 extracellular region; GO:0005615 extracellular space; GO:0005623 cell; GO:0005886 plasma membrane; GO:0009897 external side of plasma membrane; GO:0009986 cell surface; GO:0016020 membrane; GO:0019814 immunoglobulin complex; GO:0032991 protein-containing complex; GO:0042571 immunoglobulin complex, circulating; GO:0071944 cell periphery; GO:0072562 blood microparticle; GO:0098552 side o…	GO:0003823 antigen binding; GO:0005102 signaling receptor binding; GO:0005488 binding; GO:0005515 protein binding; GO:0034987 immunoglobulin receptor binding;	PF07686; PF07654	Immunoglobulin V-set domain; Immunoglobulin C1-set domain
Q96ME7	Zinc finger protein 512 OS=Homo sapiens OX=9606 GN=ZNF512 PE=1 SV=2	ZNF512	0.315	4.75816e-05	Down	64.681	2.3	1	1	1	0.523	0.448	0.437	1.416	1.512	1.54	nucleus				GO:0006355 regulation of transcription, DNA-templated; GO:0006357 regulation of transcription by RNA polymerase II; GO:0009889 regulation of biosynthetic process; GO:0010468 regulation of gene expression; GO:0010556 regulation of macromolecule biosynthetic process; GO:0019219 regulation of nucleobase-containing compound metabolic process; GO:0019222 regulation of metabolic process; GO:0031323 reg…	GO:0005622 intracellular; GO:0005623 cell; GO:0005634 nucleus; GO:0043226 organelle; GO:0043227 membrane-bounded organelle; GO:0043229 intracellular organelle; GO:0043231 intracellular membrane-bounded organelle;	GO:0000981 DNA-binding transcription factor activity, RNA polymerase II-specific; GO:0003700 DNA-binding transcription factor activity; GO:0140110 transcription regulator activity;	PF00096	Zinc finger, C2H2 type	K	KOG1721	FOG: Zn-finger
Q6P2P2	Protein arginine N-methyltransferase 9 OS=Homo sapiens OX=9606 GN=PRMT9 PE=1 SV=1	PRMT9	1.485	0.00228485	Up	94.5	3.9	2	2	2	1.19	1.252	1.182	0.777	0.76	0.904	nucleus	K19737			GO:0006139 nucleobase-containing compound metabolic process; GO:0006396 RNA processing; GO:0006397 mRNA processing; GO:0006464 cellular protein modification process; GO:0006479 protein methylation; GO:0006725 cellular aromatic compound metabolic process; GO:0006807 nitrogen compound metabolic process; GO:0008152 metabolic process; GO:0008213 protein alkylation; GO:0009987 cellular process; GO:001…	GO:0005622 intracellular; GO:0005623 cell; GO:0005737 cytoplasm;	GO:0003824 catalytic activity; GO:0008168 methyltransferase activity; GO:0008170 N-methyltransferase activity; GO:0008276 protein methyltransferase activity; GO:0008757 S-adenosylmethionine-dependent methyltransferase activity; GO:0016273 arginine N-methyltransferase activity; GO:0016274 protein-arginine N-methyltransferase activity; GO:0016740 transferase activity; GO:0016741 transferase activit…			Q	KOG1501	Arginine N-methyltransferase
P62633	Cellular nucleic acid-binding protein OS=Homo sapiens OX=9606 GN=CNBP PE=1 SV=1	CNBP	1.483	0.000430846	Up	19.463	60.5	11	11	14	1.193	1.272	1.192	0.782	0.867	0.817	extracellular	K09250			GO:0006355 regulation of transcription, DNA-templated; GO:0006357 regulation of transcription by RNA polymerase II; GO:0008284 positive regulation of cell population proliferation; GO:0009889 regulation of biosynthetic process; GO:0009891 positive regulation of biosynthetic process; GO:0009893 positive regulation of metabolic process; GO:0010468 regulation of gene expression; GO:0010556 regulatio…	GO:0005622 intracellular; GO:0005623 cell; GO:0005634 nucleus; GO:0005737 cytoplasm; GO:0005783 endoplasmic reticulum; GO:0005829 cytosol; GO:0012505 endomembrane system; GO:0043226 organelle; GO:0043227 membrane-bounded organelle; GO:0043229 intracellular organelle; GO:0043231 intracellular membrane-bounded organelle;	GO:0003676 nucleic acid binding; GO:0003677 DNA binding; GO:0003697 single-stranded DNA binding; GO:0003723 RNA binding; GO:0003727 single-stranded RNA binding; GO:0005488 binding; GO:0097159 organic cyclic compound binding; GO:1901363 heterocyclic compound binding;	PF00098	Zinc knuckle	K	KOG4400	E3 ubiquitin ligase interacting with arginine methyltransferase
Q9Y3Q0	N-acetylated-alpha-linked acidic dipeptidase 2 OS=Homo sapiens OX=9606 GN=NAALAD2 PE=1 SV=1	NAALAD2	0.538	0.00131513	Down	83.59	3.1	2	2	3	0.789	0.623	0.662	1.303	1.347	1.207	endoplasmic reticulum	K01301			GO:0001505 regulation of neurotransmitter levels; GO:0006082 organic acid metabolic process; GO:0006508 proteolysis; GO:0006520 cellular amino acid metabolic process; GO:0006807 nitrogen compound metabolic process; GO:0008152 metabolic process; GO:0008652 cellular amino acid biosynthetic process; GO:0009056 catabolic process; GO:0009058 biosynthetic process; GO:0009987 cellular process; GO:001605…	GO:0005623 cell; GO:0005886 plasma membrane; GO:0016020 membrane; GO:0016021 integral component of membrane; GO:0031224 intrinsic component of membrane; GO:0071944 cell periphery;	GO:0003824 catalytic activity; GO:0004177 aminopeptidase activity; GO:0004180 carboxypeptidase activity; GO:0008233 peptidase activity; GO:0008236 serine-type peptidase activity; GO:0008238 exopeptidase activity; GO:0008239 dipeptidyl-peptidase activity; GO:0016787 hydrolase activity; GO:0016805 dipeptidase activity; GO:0016810 hydrolase activity, acting on carbon-nitrogen (but not peptide) bonds…	PF04253	Transferrin receptor-like dimerisation domain	OP	KOG2195	Transferrin receptor and related proteins containing the protease-associated (PA) domain
Q8NEM0	Microcephalin OS=Homo sapiens OX=9606 GN=MCPH1 PE=1 SV=4	MCPH1	1.48	0.0332081	Up	92.848	1.8	1	1	1	1.245	1.379	0.992	0.934	0.734	0.776	nucleus	K19403			GO:0000122 negative regulation of transcription by RNA polymerase II; GO:0000132 establishment of mitotic spindle orientation; GO:0000226 microtubule cytoskeleton organization; GO:0000278 mitotic cell cycle; GO:0001501 skeletal system development; GO:0006355 regulation of transcription, DNA-templated; GO:0006357 regulation of transcription by RNA polymerase II; GO:0006996 organelle organization; …	GO:0005622 intracellular; GO:0005623 cell; GO:0005634 nucleus; GO:0005654 nucleoplasm; GO:0031974 membrane-enclosed lumen; GO:0031981 nuclear lumen; GO:0043226 organelle; GO:0043227 membrane-bounded organelle; GO:0043229 intracellular organelle; GO:0043231 intracellular membrane-bounded organelle; GO:0043233 organelle lumen; GO:0070013 intracellular organelle lumen;	GO:0005488 binding; GO:0005515 protein binding; GO:0042802 identical protein binding;			Z	KOG4362	Transcriptional regulator BRCA1
Q16625	Occludin OS=Homo sapiens OX=9606 GN=OCLN PE=1 SV=1	OCLN	0.624	6.6358e-05	Down	59.143	14.4	5	5	7	0.776	0.734	0.765	1.164	1.246	1.238	plasma membrane	K06088	OCLN; occludin	hsa05160 Hepatitis C; hsa04670 Leukocyte transendothelial migration; hsa05130 Pathogenic Escherichia coli infection; hsa04514 Cell adhesion molecules; hsa04530 Tight junction	GO:0007043 cell-cell junction assembly; GO:0009987 cellular process; GO:0010033 response to organic substance; GO:0016043 cellular component organization; GO:0022607 cellular component assembly; GO:0034097 response to cytokine; GO:0034329 cell junction assembly; GO:0034330 cell junction organization; GO:0034612 response to tumor necrosis factor; GO:0042221 response to chemical; GO:0043297 apical …	GO:0005622 intracellular; GO:0005623 cell; GO:0005737 cytoplasm; GO:0005886 plasma membrane; GO:0005911 cell-cell junction; GO:0005923 bicellular tight junction; GO:0009986 cell surface; GO:0016020 membrane; GO:0016324 apical plasma membrane; GO:0016327 apicolateral plasma membrane; GO:0016328 lateral plasma membrane; GO:0030054 cell junction; GO:0030139 endocytic vesicle; GO:0031410 cytoplasmic …	GO:0005488 binding; GO:0005515 protein binding; GO:0019904 protein domain specific binding;	PF01284; PF07303	Membrane-associating domain; Occludin homology domain
Q9NRZ7	1-acyl-sn-glycerol-3-phosphate acyltransferase gamma OS=Homo sapiens OX=9606 GN=AGPAT3 PE=1 SV=1	AGPAT3	0.748	0.000806923	Down	43.38	10.6	4	4	6	0.85	0.882	0.826	1.124	1.098	1.196	extracellular	K13523	AGPAT3_4; lysophosphatidic acid acyltransferase / lysophosphatidylinositol acyltransferase [EC:2.3.1.51 2.3.1.-]	hsa04072 Phospholipase D signaling pathway; hsa00561 Glycerolipid metabolism; hsa00564 Glycerophospholipid metabolism; hsa01100 Metabolic pathways	GO:0006629 lipid metabolic process; GO:0006644 phospholipid metabolic process; GO:0006650 glycerophospholipid metabolic process; GO:0006654 phosphatidic acid biosynthetic process; GO:0006793 phosphorus metabolic process; GO:0006796 phosphate-containing compound metabolic process; GO:0008152 metabolic process; GO:0008610 lipid biosynthetic process; GO:0008654 phospholipid biosynthetic process; GO:…	GO:0000139 Golgi membrane; GO:0005622 intracellular; GO:0005623 cell; GO:0005634 nucleus; GO:0005635 nuclear envelope; GO:0005737 cytoplasm; GO:0005783 endoplasmic reticulum; GO:0005789 endoplasmic reticulum membrane; GO:0005794 Golgi apparatus; GO:0012505 endomembrane system; GO:0016020 membrane; GO:0031090 organelle membrane; GO:0031967 organelle envelope; GO:0031975 envelope; GO:0031984 organe…	GO:0003824 catalytic activity; GO:0003841 1-acylglycerol-3-phosphate O-acyltransferase activity; GO:0008374 O-acyltransferase activity; GO:0016411 acylglycerol O-acyltransferase activity; GO:0016740 transferase activity; GO:0016746 transferase activity, transferring acyl groups; GO:0016747 transferase activity, transferring acyl groups other than amino-acyl groups; GO:0042171 lysophosphatidic aci…			I	KOG1505	Lysophosphatidic acid acyltransferase LPAAT and related acyltransferases
P02545	Prelamin-A/C OS=Homo sapiens OX=9606 GN=LMNA PE=1 SV=1	LMNA	0.769	2.54182e-06	Down	74.139	60.2	41	40	90	0.864	0.865	0.874	1.128	1.14	1.118	nucleus	K12641	LMNA; lamin A/C	hsa05410 Hypertrophic cardiomyopathy; hsa04210 Apoptosis; hsa05412 Arrhythmogenic right ventricular cardiomyopathy; hsa05414 Dilated cardiomyopathy	GO:0000003 reproduction; GO:0000226 microtubule cytoskeleton organization; GO:0000278 mitotic cell cycle; GO:0001666 response to hypoxia; GO:0006606 protein import into nucleus; GO:0006810 transport; GO:0006886 intracellular protein transport; GO:0006913 nucleocytoplasmic transport; GO:0006950 response to stress; GO:0006986 response to unfolded protein; GO:0006996 organelle organization; GO:00069…	GO:0005622 intracellular; GO:0005623 cell; GO:0005634 nucleus; GO:0005635 nuclear envelope; GO:0005638 lamin filament; GO:0005652 nuclear lamina; GO:0005654 nucleoplasm; GO:0005737 cytoplasm; GO:0005829 cytosol; GO:0005856 cytoskeleton; GO:0005882 intermediate filament; GO:0012505 endomembrane system; GO:0016020 membrane; GO:0016363 nuclear matrix; GO:0031090 organelle membrane; GO:0031965 nuclea…	GO:0005198 structural molecule activity; GO:0005488 binding; GO:0005515 protein binding; GO:0008157 protein phosphatase 1 binding; GO:0019899 enzyme binding; GO:0019902 phosphatase binding; GO:0019903 protein phosphatase binding; GO:0042802 identical protein binding;	PF00932	Lamin Tail Domain	DY	KOG0977	Nuclear envelope protein lamin, intermediate filament superfamily
Q6NW34	Nucleolus and neural progenitor protein OS=Homo sapiens OX=9606 GN=NEPRO PE=1 SV=3	NEPRO	0.732	0.00028918	Down	64.551	3.9	2	2	2	0.856	0.824	0.843	1.111	1.134	1.203	plasma membrane				GO:0007275 multicellular organism development; GO:0007399 nervous system development; GO:0008593 regulation of Notch signaling pathway; GO:0009966 regulation of signal transduction; GO:0009967 positive regulation of signal transduction; GO:0009987 cellular process; GO:0010646 regulation of cell communication; GO:0010647 positive regulation of cell communication; GO:0010721 negative regulation of …	GO:0005622 intracellular; GO:0005623 cell; GO:0005634 nucleus; GO:0005730 nucleolus; GO:0031974 membrane-enclosed lumen; GO:0031981 nuclear lumen; GO:0043226 organelle; GO:0043227 membrane-bounded organelle; GO:0043228 non-membrane-bounded organelle; GO:0043229 intracellular organelle; GO:0043231 intracellular membrane-bounded organelle; GO:0043232 intracellular non-membrane-bounded organelle; GO…
Q8IZ73	RNA pseudouridylate synthase domain-containing protein 2 OS=Homo sapiens OX=9606 GN=RPUSD2 PE=1 SV=2	RPUSD2	1.478	0.0151264	Up	61.311	2.6	1	1	1	1.25	1.317	1.047	0.907	0.816	0.722	nucleus				GO:0000154 rRNA modification; GO:0000455 enzyme-directed rRNA pseudouridine synthesis; GO:0001522 pseudouridine synthesis; GO:0006139 nucleobase-containing compound metabolic process; GO:0006364 rRNA processing; GO:0006396 RNA processing; GO:0006725 cellular aromatic compound metabolic process; GO:0006807 nitrogen compound metabolic process; GO:0008152 metabolic process; GO:0009451 RNA modificati…		GO:0003824 catalytic activity; GO:0009982 pseudouridine synthase activity; GO:0016853 isomerase activity; GO:0016866 intramolecular transferase activity;			A	KOG1919	RNA pseudouridylate synthases
O00462	Beta-mannosidase OS=Homo sapiens OX=9606 GN=MANBA PE=1 SV=3	MANBA	0.747	0.000708466	Down	100.89	5.5	4	4	4	0.833	0.867	0.855	1.123	1.093	1.203	extracellular	K01192	E3.2.1.25; beta-mannosidase [EC:3.2.1.25]	hsa04142 Lysosome; hsa00511 Other glycan degradation	GO:0001775 cell activation; GO:0002252 immune effector process; GO:0002263 cell activation involved in immune response; GO:0002274 myeloid leukocyte activation; GO:0002275 myeloid cell activation involved in immune response; GO:0002283 neutrophil activation involved in immune response; GO:0002366 leukocyte activation involved in immune response; GO:0002376 immune system process; GO:0002443 leukoc…	GO:0000323 lytic vacuole; GO:0005576 extracellular region; GO:0005615 extracellular space; GO:0005622 intracellular; GO:0005623 cell; GO:0005737 cytoplasm; GO:0005764 lysosome; GO:0005765 lysosomal membrane; GO:0005766 primary lysosome; GO:0005773 vacuole; GO:0005774 vacuolar membrane; GO:0005775 vacuolar lumen; GO:0005886 plasma membrane; GO:0012505 endomembrane system; GO:0012506 vesicle membra…	GO:0003824 catalytic activity; GO:0004553 hydrolase activity, hydrolyzing O-glycosyl compounds; GO:0004567 beta-mannosidase activity; GO:0005488 binding; GO:0005537 mannose binding; GO:0015923 mannosidase activity; GO:0016787 hydrolase activity; GO:0016798 hydrolase activity, acting on glycosyl bonds; GO:0030246 carbohydrate binding; GO:0036094 small molecule binding; GO:0048029 monosaccharide bi…	PF02836	Glycosyl hydrolases family 2, TIM barrel domain	G	KOG2230	Predicted beta-mannosidase
Q9Y287	Integral membrane protein 2B OS=Homo sapiens OX=9606 GN=ITM2B PE=1 SV=1	ITM2B	0.667	0.00301146	Down	30.338	20.3	3	3	4	0.806	0.716	0.864	1.23	1.118	1.227	cytoplasm	K18264			GO:0006807 nitrogen compound metabolic process; GO:0006915 apoptotic process; GO:0007154 cell communication; GO:0007165 signal transduction; GO:0007166 cell surface receptor signaling pathway; GO:0007275 multicellular organism development; GO:0007399 nervous system development; GO:0008152 metabolic process; GO:0008219 cell death; GO:0009889 regulation of biosynthetic process; GO:0009890 negative …	GO:0005576 extracellular region; GO:0005615 extracellular space; GO:0005622 intracellular; GO:0005623 cell; GO:0005737 cytoplasm; GO:0005794 Golgi apparatus; GO:0005798 Golgi-associated vesicle; GO:0005886 plasma membrane; GO:0012505 endomembrane system; GO:0016020 membrane; GO:0016021 integral component of membrane; GO:0030660 Golgi-associated vesicle membrane; GO:0031090 organelle membrane; GO:…	GO:0000166 nucleotide binding; GO:0001540 amyloid-beta binding; GO:0005488 binding; GO:0005524 ATP binding; GO:0008144 drug binding; GO:0017076 purine nucleotide binding; GO:0030554 adenyl nucleotide binding; GO:0032553 ribonucleotide binding; GO:0032555 purine ribonucleotide binding; GO:0032559 adenyl ribonucleotide binding; GO:0033218 amide binding; GO:0035639 purine ribonucleoside triphosphate…	PF04089	BRICHOS domain	U	KOG4681	Uncharacterized conserved protein
O15230	Laminin subunit alpha-5 OS=Homo sapiens OX=9606 GN=LAMA5 PE=1 SV=8	LAMA5	0.719	2.75506e-06	Down	399.73	9.2	24	24	27	0.828	0.82	0.833	1.16	1.134	1.158	extracellular	K06240	LAMA3_5; laminin, alpha 3/5	hsa04510 Focal adhesion; hsa05146 Amoebiasis; hsa05200 Pathways in cancer [Cancer network viewer]; hsa05222 Small cell lung cancer; hsa05165 Human papillomavirus infection; hsa04512 ECM-receptor interaction; hsa05145 Toxoplasmosis; hsa04151 PI3K-Akt signaling pathway	GO:0000902 cell morphogenesis; GO:0000904 cell morphogenesis involved in differentiation; GO:0001525 angiogenesis; GO:0001568 blood vessel development; GO:0001655 urogenital system development; GO:0001657 ureteric bud development; GO:0001658 branching involved in ureteric bud morphogenesis; GO:0001667 ameboidal-type cell migration; GO:0001738 morphogenesis of a polarized epithelium; GO:0001755 ne…	GO:0005576 extracellular region; GO:0005604 basement membrane; GO:0005610 laminin-5 complex; GO:0005615 extracellular space; GO:0031012 extracellular matrix; GO:0032991 protein-containing complex; GO:0043083 synaptic cleft; GO:0043256 laminin complex; GO:0043259 laminin-10 complex; GO:0043260 laminin-11 complex; GO:0045202 synapse; GO:0062023 collagen-containing extracellular matrix;	GO:0005102 signaling receptor binding; GO:0005178 integrin binding; GO:0005488 binding; GO:0005515 protein binding; GO:0044877 protein-containing complex binding; GO:0050839 cell adhesion molecule binding;	PF00053; PF02210	Laminin EGF-like (Domains III and V); Laminin G domain	W	KOG1836	Extracellular matrix glycoprotein Laminin subunits alpha and gamma
A6NDU8	UPF0600 protein C5orf51 OS=Homo sapiens OX=9606 GN=C5orf51 PE=1 SV=1	C5orf51	1.478	0.00439587	Up	33.62	11.2	3	3	3	1.345	1.149	1.121	0.829	0.761	0.856	extracellular					GO:0005622 intracellular; GO:0005623 cell; GO:0005634 nucleus; GO:0005654 nucleoplasm; GO:0005737 cytoplasm; GO:0005829 cytosol; GO:0031974 membrane-enclosed lumen; GO:0031981 nuclear lumen; GO:0043226 organelle; GO:0043227 membrane-bounded organelle; GO:0043229 intracellular organelle; GO:0043231 intracellular membrane-bounded organelle; GO:0043233 organelle lumen; GO:0070013 intracellular organ…
P49366	Deoxyhypusine synthase OS=Homo sapiens OX=9606 GN=DHPS PE=1 SV=1	DHPS	1.477	0.000161641	Up	40.97	3.3	1	1	1	1.172	1.173	1.269	0.832	0.804	0.811	cytoskeleton	K00809			GO:0002682 regulation of immune system process; GO:0002684 positive regulation of immune system process; GO:0002694 regulation of leukocyte activation; GO:0002696 positive regulation of leukocyte activation; GO:0006412 translation; GO:0006464 cellular protein modification process; GO:0006518 peptide metabolic process; GO:0006576 cellular biogenic amine metabolic process; GO:0006595 polyamine meta…	GO:0005622 intracellular; GO:0005623 cell; GO:0005737 cytoplasm; GO:0005829 cytosol;	GO:0003824 catalytic activity; GO:0005488 binding; GO:0005515 protein binding; GO:0016740 transferase activity; GO:0016765 transferase activity, transferring alkyl or aryl (other than methyl) groups; GO:0034038 deoxyhypusine synthase activity; GO:0042802 identical protein binding;	PF01916	Deoxyhypusine synthase	O	KOG2924	Deoxyhypusine synthase
Q08380	Galectin-3-binding protein OS=Homo sapiens OX=9606 GN=LGALS3BP PE=1 SV=1	LGALS3BP	0.68	0.000143678	Down	65.33	15	7	7	8	0.79	0.818	0.767	1.119	1.184	1.191	extracellular	K17300			GO:0002576 platelet degranulation; GO:0006810 transport; GO:0006887 exocytosis; GO:0006897 endocytosis; GO:0006898 receptor-mediated endocytosis; GO:0006950 response to stress; GO:0006952 defense response; GO:0006968 cellular defense response; GO:0007154 cell communication; GO:0007165 signal transduction; GO:0009987 cellular process; GO:0016192 vesicle-mediated transport; GO:0023052 signaling; GO…	GO:0005576 extracellular region; GO:0005615 extracellular space; GO:0005622 intracellular; GO:0005623 cell; GO:0005737 cytoplasm; GO:0012505 endomembrane system; GO:0030141 secretory granule; GO:0031089 platelet dense granule lumen; GO:0031410 cytoplasmic vesicle; GO:0031974 membrane-enclosed lumen; GO:0031982 vesicle; GO:0031983 vesicle lumen; GO:0034774 secretory granule lumen; GO:0042827 plate…	GO:0005044 scavenger receptor activity; GO:0038024 cargo receptor activity;	PF00530; PF07707	Scavenger receptor cysteine-rich domain; BTB And C-terminal Kelch
P45877	Peptidyl-prolyl cis-trans isomerase C OS=Homo sapiens OX=9606 GN=PPIC PE=1 SV=1	PPIC	0.682	0.000728742	Down	22.763	6.1	1	1	2	0.865	0.77	0.782	1.21	1.138	1.196	endoplasmic reticulum	K09563			GO:0000413 protein peptidyl-prolyl isomerization; GO:0006464 cellular protein modification process; GO:0006807 nitrogen compound metabolic process; GO:0008152 metabolic process; GO:0009987 cellular process; GO:0018193 peptidyl-amino acid modification; GO:0018208 peptidyl-proline modification; GO:0019538 protein metabolic process; GO:0036211 protein modification process; GO:0043170 macromolecule m…		GO:0003755 peptidyl-prolyl cis-trans isomerase activity; GO:0003824 catalytic activity; GO:0005488 binding; GO:0008144 drug binding; GO:0016018 cyclosporin A binding; GO:0016853 isomerase activity; GO:0016859 cis-trans isomerase activity; GO:0033218 amide binding; GO:0042277 peptide binding; GO:0140096 catalytic activity, acting on a protein;	PF00160	Cyclophilin type peptidyl-prolyl cis-trans isomerase/CLD	O	KOG0880	Peptidyl-prolyl cis-trans isomerase
P34949	Mannose-6-phosphate isomerase OS=Homo sapiens OX=9606 GN=MPI PE=1 SV=2	MPI	1.472	0.000454195	Up	46.655	3.5	1	1	1	1.195	1.256	1.159	0.795	0.793	0.864	mitochondria	K01809	manA; mannose-6-phosphate isomerase [EC:5.3.1.8]	hsa01240 Biosynthesis of cofactors; hsa00051 Fructose and mannose metabolism; hsa00520 Amino sugar and nucleotide sugar metabolism; hsa01100 Metabolic pathways	GO:0000032 cell wall mannoprotein biosynthetic process; GO:0005975 carbohydrate metabolic process; GO:0005996 monosaccharide metabolic process; GO:0006002 fructose 6-phosphate metabolic process; GO:0006013 mannose metabolic process; GO:0006056 mannoprotein metabolic process; GO:0006057 mannoprotein biosynthetic process; GO:0006082 organic acid metabolic process; GO:0006090 pyruvate metabolic proc…	GO:0005622 intracellular; GO:0005623 cell; GO:0005737 cytoplasm; GO:0005829 cytosol;	GO:0003824 catalytic activity; GO:0004476 mannose-6-phosphate isomerase activity; GO:0016853 isomerase activity; GO:0016860 intramolecular oxidoreductase activity; GO:0016861 intramolecular oxidoreductase activity, interconverting aldoses and ketoses;			G	KOG2757	Mannose-6-phosphate isomerase
Q9P287	BRCA2 and CDKN1A-interacting protein OS=Homo sapiens OX=9606 GN=BCCIP PE=1 SV=1	BCCIP	1.47	0.00727145	Up	35.979	18.5	4	4	4	1.152	1.079	1.377	0.81	0.795	0.849	nucleus	K15262			GO:0000079 regulation of cyclin-dependent protein serine/threonine kinase activity; GO:0000132 establishment of mitotic spindle orientation; GO:0000226 microtubule cytoskeleton organization; GO:0000278 mitotic cell cycle; GO:0000280 nuclear division; GO:0001932 regulation of protein phosphorylation; GO:0002065 columnar/cuboidal epithelial cell differentiation; GO:0006950 response to stress; GO:00…	GO:0000307 cyclin-dependent protein kinase holoenzyme complex; GO:0000922 spindle pole; GO:0005622 intracellular; GO:0005623 cell; GO:0005634 nucleus; GO:0005654 nucleoplasm; GO:0005737 cytoplasm; GO:0005813 centrosome; GO:0005814 centriole; GO:0005815 microtubule organizing center; GO:0005819 spindle; GO:0005829 cytosol; GO:0005856 cytoskeleton; GO:0015630 microtubule cytoskeleton; GO:0019908 nu…	GO:0005488 binding; GO:0005515 protein binding; GO:0008092 cytoskeletal protein binding; GO:0015631 tubulin binding; GO:0019207 kinase regulator activity; GO:0030234 enzyme regulator activity; GO:0098772 molecular function regulator;			L	KOG3034	Isoamyl acetate-hydrolyzing esterase and related enzymes
Q9H8Y5	Ankyrin repeat and zinc finger domain-containing protein 1 OS=Homo sapiens OX=9606 GN=ANKZF1 PE=1 SV=1	ANKZF1	1.47	5.4099e-05	Up	80.926	7.6	4	4	5	1.207	1.165	1.236	0.837	0.802	0.816	nucleus				GO:0000302 response to reactive oxygen species; GO:0006508 proteolysis; GO:0006511 ubiquitin-dependent protein catabolic process; GO:0006515 protein quality control for misfolded or incompletely synthesized proteins; GO:0006807 nitrogen compound metabolic process; GO:0006950 response to stress; GO:0006979 response to oxidative stress; GO:0008152 metabolic process; GO:0009056 catabolic process; GO…	GO:0005622 intracellular; GO:0005623 cell; GO:0005737 cytoplasm; GO:0005739 mitochondrion; GO:0005740 mitochondrial envelope; GO:0005741 mitochondrial outer membrane; GO:0016020 membrane; GO:0019867 outer membrane; GO:0031090 organelle membrane; GO:0031966 mitochondrial membrane; GO:0031967 organelle envelope; GO:0031968 organelle outer membrane; GO:0031975 envelope; GO:0032991 protein-containing…				A	KOG2505	Ankyrin repeat protein
Q9BZX2	Uridine-cytidine kinase 2 OS=Homo sapiens OX=9606 GN=UCK2 PE=1 SV=1	UCK2	1.464	0.00111145	Up	29.299	27.2	6	5	6	1.176	1.182	1.25	0.76	0.828	0.876	cytoplasm	K00876	udk; uridine kinase [EC:2.7.1.48]	hsa00983 Drug metabolism - other enzymes; hsa00240 Pyrimidine metabolism; hsa01100 Metabolic pathways	GO:0006139 nucleobase-containing compound metabolic process; GO:0006206 pyrimidine nucleobase metabolic process; GO:0006213 pyrimidine nucleoside metabolic process; GO:0006220 pyrimidine nucleotide metabolic process; GO:0006221 pyrimidine nucleotide biosynthetic process; GO:0006222 UMP biosynthetic process; GO:0006464 cellular protein modification process; GO:0006508 proteolysis; GO:0006725 cellu…	GO:0005622 intracellular; GO:0005623 cell; GO:0005737 cytoplasm; GO:0005829 cytosol; GO:0043226 organelle; GO:0043227 membrane-bounded organelle; GO:0043229 intracellular organelle; GO:0043231 intracellular membrane-bounded organelle;	GO:0003824 catalytic activity; GO:0004849 uridine kinase activity; GO:0016301 kinase activity; GO:0016740 transferase activity; GO:0016772 transferase activity, transferring phosphorus-containing groups; GO:0019205 nucleobase-containing compound kinase activity; GO:0019206 nucleoside kinase activity;	PF00485	Phosphoribulokinase / Uridine kinase family	TZ	KOG4203	Armadillo/beta-Catenin/plakoglobin
Q9HBR0	Putative sodium-coupled neutral amino acid transporter 10 OS=Homo sapiens OX=9606 GN=SLC38A10 PE=1 SV=2	SLC38A10	0.676	0.0106461	Down	119.76	10.3	8	8	10	0.809	0.858	0.673	1.233	1.175	1.051	plasma membrane	K14996			GO:0001501 skeletal system development; GO:0003333 amino acid transmembrane transport; GO:0006810 transport; GO:0006811 ion transport; GO:0006820 anion transport; GO:0006865 amino acid transport; GO:0007275 multicellular organism development; GO:0015711 organic anion transport; GO:0015849 organic acid transport; GO:0032501 multicellular organismal process; GO:0032502 developmental process; GO:003…	GO:0005622 intracellular; GO:0005623 cell; GO:0005737 cytoplasm; GO:0005794 Golgi apparatus; GO:0012505 endomembrane system; GO:0043226 organelle; GO:0043227 membrane-bounded organelle; GO:0043229 intracellular organelle; GO:0043231 intracellular membrane-bounded organelle;	GO:0005215 transporter activity; GO:0005342 organic acid transmembrane transporter activity; GO:0008509 anion transmembrane transporter activity; GO:0008514 organic anion transmembrane transporter activity; GO:0015075 ion transmembrane transporter activity; GO:0015171 amino acid transmembrane transporter activity; GO:0015318 inorganic molecular entity transmembrane transporter activity; GO:002285…			P	KOG1305	Amino acid transporter protein
P62280	40S ribosomal protein S11 OS=Homo sapiens OX=9606 GN=RPS11 PE=1 SV=3	RPS11	0.734	0.000234763	Down	18.431	33.5	6	6	10	0.803	0.845	0.872	1.159	1.14	1.136	cytoplasm	K02949	RP-S11e; small subunit ribosomal protein S11e	hsa03010 Ribosome; hsa05171 Coronavirus disease - COVID-19	GO:0000184 nuclear-transcribed mRNA catabolic process, nonsense-mediated decay; GO:0000956 nuclear-transcribed mRNA catabolic process; GO:0006139 nucleobase-containing compound metabolic process; GO:0006401 RNA catabolic process; GO:0006402 mRNA catabolic process; GO:0006412 translation; GO:0006413 translational initiation; GO:0006518 peptide metabolic process; GO:0006605 protein targeting; GO:00…	GO:0005622 intracellular; GO:0005623 cell; GO:0005634 nucleus; GO:0005654 nucleoplasm; GO:0005737 cytoplasm; GO:0005829 cytosol; GO:0005840 ribosome; GO:0015935 small ribosomal subunit; GO:0022626 cytosolic ribosome; GO:0022627 cytosolic small ribosomal subunit; GO:0031974 membrane-enclosed lumen; GO:0031981 nuclear lumen; GO:0032991 protein-containing complex; GO:0043226 organelle; GO:0043227 me…	GO:0003735 structural constituent of ribosome; GO:0005198 structural molecule activity;	PF00366	Ribosomal protein S17	J	KOG1728	40S ribosomal protein S11
P06454	Prothymosin alpha OS=Homo sapiens OX=9606 GN=PTMA PE=1 SV=2	PTMA	1.463	6.56328e-06	Up	12.203	35.1	4	4	23	1.202	1.228	1.189	0.834	0.827	0.812	cytoplasm	K13784			GO:0006355 regulation of transcription, DNA-templated; GO:0006357 regulation of transcription by RNA polymerase II; GO:0008283 cell population proliferation; GO:0009889 regulation of biosynthetic process; GO:0009891 positive regulation of biosynthetic process; GO:0009892 negative regulation of metabolic process; GO:0009893 positive regulation of metabolic process; GO:0009987 cellular process; GO:…	GO:0005622 intracellular; GO:0005623 cell; GO:0005634 nucleus; GO:0043226 organelle; GO:0043227 membrane-bounded organelle; GO:0043229 intracellular organelle; GO:0043231 intracellular membrane-bounded organelle;
P46781	40S ribosomal protein S9 OS=Homo sapiens OX=9606 GN=RPS9 PE=1 SV=3	RPS9	0.686	0.000286981	Down	22.591	25.8	6	6	7	0.795	0.766	0.852	1.18	1.178	1.158	cytoplasm	K02997	RP-S9e; small subunit ribosomal protein S9e	hsa03010 Ribosome; hsa05171 Coronavirus disease - COVID-19	GO:0000184 nuclear-transcribed mRNA catabolic process, nonsense-mediated decay; GO:0000956 nuclear-transcribed mRNA catabolic process; GO:0006139 nucleobase-containing compound metabolic process; GO:0006364 rRNA processing; GO:0006396 RNA processing; GO:0006401 RNA catabolic process; GO:0006402 mRNA catabolic process; GO:0006412 translation; GO:0006413 translational initiation; GO:0006417 regulat…	GO:0005622 intracellular; GO:0005623 cell; GO:0005634 nucleus; GO:0005654 nucleoplasm; GO:0005730 nucleolus; GO:0005737 cytoplasm; GO:0005829 cytosol; GO:0005840 ribosome; GO:0015935 small ribosomal subunit; GO:0022626 cytosolic ribosome; GO:0022627 cytosolic small ribosomal subunit; GO:0031974 membrane-enclosed lumen; GO:0031981 nuclear lumen; GO:0032991 protein-containing complex; GO:0043226 or…	GO:0003676 nucleic acid binding; GO:0003723 RNA binding; GO:0003735 structural constituent of ribosome; GO:0005198 structural molecule activity; GO:0005488 binding; GO:0019843 rRNA binding; GO:0045182 translation regulator activity; GO:0097159 organic cyclic compound binding; GO:1901363 heterocyclic compound binding; GO:1990932 5.8S rRNA binding;	PF01479	S4 domain	J	KOG3301	Ribosomal protein S4
P36578	60S ribosomal protein L4 OS=Homo sapiens OX=9606 GN=RPL4 PE=1 SV=5	RPL4	0.652	3.13692e-06	Down	47.697	23.4	9	9	15	0.771	0.786	0.797	1.193	1.201	1.219	cytoplasm	K02930	RP-L4e; large subunit ribosomal protein L4e	hsa03010 Ribosome; hsa05171 Coronavirus disease - COVID-19	GO:0001558 regulation of cell growth; GO:0002181 cytoplasmic translation; GO:0003360 brainstem development; GO:0006412 translation; GO:0006518 peptide metabolic process; GO:0006807 nitrogen compound metabolic process; GO:0007275 multicellular organism development; GO:0007399 nervous system development; GO:0007417 central nervous system development; GO:0007420 brain development; GO:0008152 metabol…	GO:0005622 intracellular; GO:0005623 cell; GO:0005634 nucleus; GO:0005737 cytoplasm; GO:0005783 endoplasmic reticulum; GO:0005791 rough endoplasmic reticulum; GO:0005829 cytosol; GO:0005840 ribosome; GO:0012505 endomembrane system; GO:0015934 large ribosomal subunit; GO:0022625 cytosolic large ribosomal subunit; GO:0022626 cytosolic ribosome; GO:0030016 myofibril; GO:0030017 sarcomere; GO:0031672…	GO:0003676 nucleic acid binding; GO:0003723 RNA binding; GO:0003735 structural constituent of ribosome; GO:0005198 structural molecule activity; GO:0005488 binding; GO:0008097 5S rRNA binding; GO:0019843 rRNA binding; GO:0097159 organic cyclic compound binding; GO:1901363 heterocyclic compound binding;	PF14374	60S ribosomal protein L4 C-terminal domain	J	KOG1475	Ribosomal protein RPL1/RPL2/RL4L4
Q96Q11	CCA tRNA nucleotidyltransferase 1, mitochondrial OS=Homo sapiens OX=9606 GN=TRNT1 PE=1 SV=2	TRNT1	0.763	0.00432954	Down	50.127	9.4	3	3	4	0.931	0.821	0.834	1.083	1.179	1.126	mitochondria	K00974	cca; tRNA nucleotidyltransferase (CCA-adding enzyme) [EC:2.7.7.72 3.1.3.- 3.1.4.-]	hsa03013 RNA transport	GO:0000959 mitochondrial RNA metabolic process; GO:0000963 mitochondrial RNA processing; GO:0000965 mitochondrial RNA 3'-end processing; GO:0001680 tRNA 3'-terminal CCA addition; GO:0006139 nucleobase-containing compound metabolic process; GO:0006396 RNA processing; GO:0006399 tRNA metabolic process; GO:0006725 cellular aromatic compound metabolic process; GO:0006807 nitrogen compound metabolic p…	GO:0005622 intracellular; GO:0005623 cell; GO:0005634 nucleus; GO:0005654 nucleoplasm; GO:0005737 cytoplasm; GO:0005739 mitochondrion; GO:0005759 mitochondrial matrix; GO:0031974 membrane-enclosed lumen; GO:0031981 nuclear lumen; GO:0043226 organelle; GO:0043227 membrane-bounded organelle; GO:0043229 intracellular organelle; GO:0043231 intracellular membrane-bounded organelle; GO:0043233 organell…	GO:0000049 tRNA binding; GO:0000166 nucleotide binding; GO:0003676 nucleic acid binding; GO:0003723 RNA binding; GO:0003824 catalytic activity; GO:0004652 polynucleotide adenylyltransferase activity; GO:0004810 tRNA adenylyltransferase activity; GO:0005488 binding; GO:0005524 ATP binding; GO:0008144 drug binding; GO:0009022 tRNA nucleotidyltransferase activity; GO:0016740 transferase activity; GO…	PF01743; PF12627	Poly A polymerase head domain; Probable RNA and SrmB- binding site of polymerase A	J	KOG2159	tRNA nucleotidyltransferase/poly(A) polymerase
Q96FL8	Multidrug and toxin extrusion protein 1 OS=Homo sapiens OX=9606 GN=SLC47A1 PE=1 SV=1	SLC47A1	0.722	0.0104061	Down	61.921	2.6	1	1	1	0.886	0.773	0.842	1.228	1.214	1.023	plasma membrane	K03327			GO:0006810 transport; GO:0006811 ion transport; GO:0006812 cation transport; GO:0006855 drug transmembrane transport; GO:0015672 monovalent inorganic cation transport; GO:0015695 organic cation transport; GO:0015893 drug transport; GO:0034220 ion transmembrane transport; GO:0042221 response to chemical; GO:0042493 response to drug; GO:0046618 drug export; GO:0050896 response to stimulus; GO:00511…	GO:0005623 cell; GO:0005886 plasma membrane; GO:0016020 membrane; GO:0031982 vesicle; GO:0043226 organelle; GO:0043227 membrane-bounded organelle; GO:0071944 cell periphery;	GO:0005215 transporter activity; GO:0005451 monovalent cation:proton antiporter activity; GO:0008324 cation transmembrane transporter activity; GO:0015075 ion transmembrane transporter activity; GO:0015077 monovalent inorganic cation transmembrane transporter activity; GO:0015078 proton transmembrane transporter activity; GO:0015291 secondary active transmembrane transporter activity; GO:0015297 …			P	KOG1347	Uncharacterized membrane protein, predicted efflux pump
Q96HR9	Receptor expression-enhancing protein 6 OS=Homo sapiens OX=9606 GN=REEP6 PE=1 SV=2	REEP6	0.679	0.0401453	Down	23.418	3.8	1	1	1	0.863	0.753	0.795	1.436	1.163	0.952	extracellular	K17279			GO:0003008 system process; GO:0007600 sensory perception; GO:0007601 visual perception; GO:0009314 response to radiation; GO:0009416 response to light stimulus; GO:0009581 detection of external stimulus; GO:0009582 detection of abiotic stimulus; GO:0009583 detection of light stimulus; GO:0009584 detection of visible light; GO:0009605 response to external stimulus; GO:0009628 response to abiotic s…	GO:0001917 photoreceptor inner segment; GO:0005622 intracellular; GO:0005623 cell; GO:0005737 cytoplasm; GO:0005783 endoplasmic reticulum; GO:0005789 endoplasmic reticulum membrane; GO:0012505 endomembrane system; GO:0016020 membrane; GO:0031984 organelle subcompartment; GO:0042175 nuclear outer membrane-endoplasmic reticulum membrane network; GO:0042995 cell projection; GO:0043005 neuron project…				U	KOG1725	Protein involved in membrane traffic (YOP1/TB2/DP1/HVA22 family)
P0DMV9	Heat shock 70 kDa protein 1B OS=Homo sapiens OX=9606 GN=HSPA1B PE=1 SV=1	HSPA1B	1.462	1.82676e-05	Up	70.051	32.3	19	6	33	1.233	1.177	1.188	0.813	0.816	0.832	cytoplasm	K03283	HSPA1s; heat shock 70kDa protein 1/2/6/8	hsa05134 Legionellosis; hsa05162 Measles; hsa04612 Antigen processing and presentation; hsa03040 Spliceosome; hsa05145 Toxoplasmosis; hsa04213 Longevity regulating pathway - multiple species; hsa05020 Prion disease; hsa04144 Endocytosis; hsa04915 Estrogen signaling pathway; hsa04010 MAPK signaling pathway; hsa04141 Protein processing in endoplasmic reticulum	GO:0000003 reproduction; GO:0000122 negative regulation of transcription by RNA polymerase II; GO:0000723 telomere maintenance; GO:0001558 regulation of cell growth; GO:0001775 cell activation; GO:0001817 regulation of cytokine production; GO:0001819 positive regulation of cytokine production; GO:0001959 regulation of cytokine-mediated signaling pathway; GO:0001961 positive regulation of cytokine…	GO:0002199 zona pellucida receptor complex; GO:0005576 extracellular region; GO:0005622 intracellular; GO:0005623 cell; GO:0005634 nucleus; GO:0005654 nucleoplasm; GO:0005737 cytoplasm; GO:0005739 mitochondrion; GO:0005759 mitochondrial matrix; GO:0005783 endoplasmic reticulum; GO:0005813 centrosome; GO:0005814 centriole; GO:0005815 microtubule organizing center; GO:0005829 cytosol; GO:0005856 cy…	GO:0000166 nucleotide binding; GO:0001664 G protein-coupled receptor binding; GO:0002020 protease binding; GO:0003712 transcription coregulator activity; GO:0003714 transcription corepressor activity; GO:0003824 catalytic activity; GO:0005102 signaling receptor binding; GO:0005488 binding; GO:0005515 protein binding; GO:0005524 ATP binding; GO:0008134 transcription factor binding; GO:0008144 drug…			O	KOG0101	Molecular chaperones HSP70/HSC70, HSP70 superfamily
O43657	Tetraspanin-6 OS=Homo sapiens OX=9606 GN=TSPAN6 PE=1 SV=1	TSPAN6	0.761	0.000206045	Down	27.563	20.4	5	5	8	0.875	0.871	0.825	1.147	1.121	1.111	plasma membrane	K17295			GO:0001817 regulation of cytokine production; GO:0002682 regulation of immune system process; GO:0002683 negative regulation of immune system process; GO:0002697 regulation of immune effector process; GO:0002698 negative regulation of immune effector process; GO:0002831 regulation of response to biotic stimulus; GO:0002832 negative regulation of response to biotic stimulus; GO:0007154 cell commun…	GO:0005623 cell; GO:0005886 plasma membrane; GO:0005887 integral component of plasma membrane; GO:0016020 membrane; GO:0016021 integral component of membrane; GO:0031224 intrinsic component of membrane; GO:0031226 intrinsic component of plasma membrane; GO:0071944 cell periphery;				S	KOG3882	Tetraspanin family integral membrane protein
P83731	60S ribosomal protein L24 OS=Homo sapiens OX=9606 GN=RPL24 PE=1 SV=1	RPL24	0.436	4.80117e-06	Down	17.779	24.8	4	4	5	0.574	0.6	0.623	1.384	1.382	1.352	cytoplasm	K02896	RP-L24e; large subunit ribosomal protein L24e	hsa03010 Ribosome; hsa05171 Coronavirus disease - COVID-19	GO:0000027 ribosomal large subunit assembly; GO:0000075 cell cycle checkpoint; GO:0000184 nuclear-transcribed mRNA catabolic process, nonsense-mediated decay; GO:0000278 mitotic cell cycle; GO:0000280 nuclear division; GO:0000902 cell morphogenesis; GO:0000904 cell morphogenesis involved in differentiation; GO:0000956 nuclear-transcribed mRNA catabolic process; GO:0001654 eye development; GO:0002…	GO:0005622 intracellular; GO:0005623 cell; GO:0005737 cytoplasm; GO:0005783 endoplasmic reticulum; GO:0005829 cytosol; GO:0005840 ribosome; GO:0005844 polysome; GO:0012505 endomembrane system; GO:0015934 large ribosomal subunit; GO:0022625 cytosolic large ribosomal subunit; GO:0022626 cytosolic ribosome; GO:0032991 protein-containing complex; GO:0042788 polysomal ribosome; GO:0043226 organelle; G…	GO:0003676 nucleic acid binding; GO:0003723 RNA binding; GO:0003735 structural constituent of ribosome; GO:0005198 structural molecule activity; GO:0005488 binding; GO:0097159 organic cyclic compound binding; GO:1901363 heterocyclic compound binding;	PF01246	Ribosomal protein L24e	J	KOG1722	60s ribosomal protein L24
Q969Q0	60S ribosomal protein L36a-like OS=Homo sapiens OX=9606 GN=RPL36AL PE=1 SV=3	RPL36AL	0.611	2.80887e-05	Down	12.469	25.5	4	2	4	0.784	0.742	0.731	1.229	1.25	1.213	extracellular	K02929	RP-L44e; large subunit ribosomal protein L44e	hsa03010 Ribosome; hsa05171 Coronavirus disease - COVID-19						J	KOG3464	60S ribosomal protein L44
P18124	60S ribosomal protein L7 OS=Homo sapiens OX=9606 GN=RPL7 PE=1 SV=1	RPL7	0.605	0.000122971	Down	29.225	23.4	6	6	11	0.798	0.71	0.758	1.244	1.26	1.241	cytoplasm	K02937	RP-L7e; large subunit ribosomal protein L7e	hsa03010 Ribosome; hsa05171 Coronavirus disease - COVID-19	GO:0000184 nuclear-transcribed mRNA catabolic process, nonsense-mediated decay; GO:0000463 maturation of LSU-rRNA from tricistronic rRNA transcript (SSU-rRNA, 5.8S rRNA, LSU-rRNA); GO:0000470 maturation of LSU-rRNA; GO:0000956 nuclear-transcribed mRNA catabolic process; GO:0002181 cytoplasmic translation; GO:0006139 nucleobase-containing compound metabolic process; GO:0006364 rRNA processing; GO:…	GO:0005622 intracellular; GO:0005623 cell; GO:0005737 cytoplasm; GO:0005829 cytosol; GO:0032991 protein-containing complex; GO:1990904 ribonucleoprotein complex;	GO:0003676 nucleic acid binding; GO:0003677 DNA binding; GO:0003723 RNA binding; GO:0003729 mRNA binding; GO:0003735 structural constituent of ribosome; GO:0005198 structural molecule activity; GO:0005488 binding; GO:0005515 protein binding; GO:0042802 identical protein binding; GO:0042803 protein homodimerization activity; GO:0046983 protein dimerization activity; GO:0097159 organic cyclic compo…	PF08079; PF00327	Ribosomal L30 N-terminal domain; Ribosomal protein L30p/L7e	J	KOG3184	60S ribosomal protein L7
Q92854	Semaphorin-4D OS=Homo sapiens OX=9606 GN=SEMA4D PE=1 SV=1	SEMA4D	0.697	0.000555698	Down	96.149	3.5	3	3	3	0.846	0.799	0.805	1.11	1.236	1.167	plasma membrane	K06521	SEMA4; semaphorin 4	hsa04360 Axon guidance	GO:0000122 negative regulation of transcription by RNA polymerase II; GO:0001501 skeletal system development; GO:0001503 ossification; GO:0001558 regulation of cell growth; GO:0001932 regulation of protein phosphorylation; GO:0001933 negative regulation of protein phosphorylation; GO:0001934 positive regulation of protein phosphorylation; GO:0002376 immune system process; GO:0006355 regulation of…	GO:0005576 extracellular region; GO:0005615 extracellular space; GO:0005623 cell; GO:0005886 plasma membrane; GO:0005887 integral component of plasma membrane; GO:0016020 membrane; GO:0016021 integral component of membrane; GO:0031224 intrinsic component of membrane; GO:0031226 intrinsic component of plasma membrane; GO:0071944 cell periphery;	GO:0004888 transmembrane signaling receptor activity; GO:0005102 signaling receptor binding; GO:0005488 binding; GO:0005515 protein binding; GO:0030215 semaphorin receptor binding; GO:0038023 signaling receptor activity; GO:0042802 identical protein binding; GO:0060089 molecular transducer activity;	PF00047	Immunoglobulin domain	T	KOG3611	Semaphorins
Q5U3C3	Transmembrane protein 164 OS=Homo sapiens OX=9606 GN=TMEM164 PE=2 SV=1	TMEM164	0.711	0.0151542	Down	33.507	6.1	1	1	1	0.894	0.89	0.696	1.182	1.116	1.189	plasma membrane
P40692	DNA mismatch repair protein Mlh1 OS=Homo sapiens OX=9606 GN=MLH1 PE=1 SV=1	MLH1	1.459	0.000140856	Up	84.6	8.3	6	5	5	1.175	1.13	1.2	0.821	0.77	0.812	nucleus	K08734	MLH1; DNA mismatch repair protein MLH1	hsa03460 Fanconi anemia pathway; hsa05200 Pathways in cancer [Cancer network viewer]; hsa01524 Platinum drug resistance; hsa05210 Colorectal cancer; hsa05226 Gastric cancer; hsa03430 Mismatch repair; hsa05213 Endometrial cancer	GO:0000003 reproduction; GO:0000018 regulation of DNA recombination; GO:0000019 regulation of mitotic recombination; GO:0000226 microtubule cytoskeleton organization; GO:0000280 nuclear division; GO:0000288 nuclear-transcribed mRNA catabolic process, deadenylation-dependent decay; GO:0000289 nuclear-transcribed mRNA poly(A) tail shortening; GO:0000712 resolution of meiotic recombination intermedi…	GO:0000228 nuclear chromosome; GO:0000793 condensed chromosome; GO:0000794 condensed nuclear chromosome; GO:0000795 synaptonemal complex; GO:0001673 male germ cell nucleus; GO:0005622 intracellular; GO:0005623 cell; GO:0005634 nucleus; GO:0005654 nucleoplasm; GO:0005694 chromosome; GO:0005712 chiasma; GO:0005713 recombination nodule; GO:0005715 late recombination nodule; GO:0031974 membrane-enclo…	GO:0003676 nucleic acid binding; GO:0003677 DNA binding; GO:0003682 chromatin binding; GO:0003690 double-stranded DNA binding; GO:0003697 single-stranded DNA binding; GO:0003824 catalytic activity; GO:0005488 binding; GO:0016462 pyrophosphatase activity; GO:0016787 hydrolase activity; GO:0016817 hydrolase activity, acting on acid anhydrides; GO:0016818 hydrolase activity, acting on acid anhydride…	PF13589	Histidine kinase-, DNA gyrase B-, and HSP90-like ATPase	L	KOG1979	DNA mismatch repair protein - MLH1 family
Q9UQ80	Proliferation-associated protein 2G4 OS=Homo sapiens OX=9606 GN=PA2G4 PE=1 SV=3	PA2G4	1.456	2.7163e-05	Up	43.786	44.4	16	16	38	1.206	1.188	1.194	0.833	0.837	0.794	nucleus				GO:0001775 cell activation; GO:0002252 immune effector process; GO:0002263 cell activation involved in immune response; GO:0002274 myeloid leukocyte activation; GO:0002275 myeloid cell activation involved in immune response; GO:0002283 neutrophil activation involved in immune response; GO:0002366 leukocyte activation involved in immune response; GO:0002376 immune system process; GO:0002443 leukoc…	GO:0000323 lytic vacuole; GO:0005576 extracellular region; GO:0005622 intracellular; GO:0005623 cell; GO:0005634 nucleus; GO:0005730 nucleolus; GO:0005737 cytoplasm; GO:0005764 lysosome; GO:0005766 primary lysosome; GO:0005773 vacuole; GO:0005775 vacuolar lumen; GO:0012505 endomembrane system; GO:0030141 secretory granule; GO:0031410 cytoplasmic vesicle; GO:0031974 membrane-enclosed lumen; GO:003…	GO:0003676 nucleic acid binding; GO:0003677 DNA binding; GO:0003700 DNA-binding transcription factor activity; GO:0005488 binding; GO:0005515 protein binding; GO:0019899 enzyme binding; GO:0031625 ubiquitin protein ligase binding; GO:0044389 ubiquitin-like protein ligase binding; GO:0097159 organic cyclic compound binding; GO:0140110 transcription regulator activity; GO:1901363 heterocyclic compo…	PF00557	Metallopeptidase family M24	K	KOG2776	Metallopeptidase
Q9Y217	Myotubularin-related protein 6 OS=Homo sapiens OX=9606 GN=MTMR6 PE=1 SV=3	MTMR6	1.455	0.0323026	Up	71.967	1.8	1	1	1	1.041	1.076	1.476	0.851	0.808	0.811	cytoplasm	K18083	MTMR6_7_8; myotubularin-related protein 6/7/8 [EC:3.1.3.64 3.1.3.95]	hsa04070 Phosphatidylinositol signaling system; hsa00562 Inositol phosphate metabolism; hsa01100 Metabolic pathways	GO:0006464 cellular protein modification process; GO:0006470 protein dephosphorylation; GO:0006629 lipid metabolic process; GO:0006644 phospholipid metabolic process; GO:0006650 glycerophospholipid metabolic process; GO:0006661 phosphatidylinositol biosynthetic process; GO:0006793 phosphorus metabolic process; GO:0006796 phosphate-containing compound metabolic process; GO:0006807 nitrogen compoun…	GO:0005622 intracellular; GO:0005623 cell; GO:0005634 nucleus; GO:0005635 nuclear envelope; GO:0005737 cytoplasm; GO:0005829 cytosol; GO:0012505 endomembrane system; GO:0031967 organelle envelope; GO:0031975 envelope; GO:0043226 organelle; GO:0043227 membrane-bounded organelle; GO:0043229 intracellular organelle; GO:0043231 intracellular membrane-bounded organelle;	GO:0003824 catalytic activity; GO:0004438 phosphatidylinositol-3-phosphatase activity; GO:0004721 phosphoprotein phosphatase activity; GO:0004722 protein serine/threonine phosphatase activity; GO:0004725 protein tyrosine phosphatase activity; GO:0005215 transporter activity; GO:0005216 ion channel activity; GO:0005227 calcium activated cation channel activity; GO:0005261 cation channel activity; …	PF06602	Myotubularin-related	S	KOG1089	Myotubularin-related phosphatidylinositol 3-phosphate 3-phosphatase MTM6
Q96QD8	Sodium-coupled neutral amino acid transporter 2 OS=Homo sapiens OX=9606 GN=SLC38A2 PE=1 SV=2	SLC38A2	0.745	0.00155692	Down	56.025	7.3	2	2	3	0.9	0.809	0.841	1.126	1.191	1.105	plasma membrane	K14207	SLC38A2; solute carrier family 38 (sodium-coupled neutral amino acid transporter), member 2	hsa04974 Protein digestion and absorption; hsa04724 Glutamatergic synapse; hsa04727 GABAergic synapse	GO:0000003 reproduction; GO:0003333 amino acid transmembrane transport; GO:0006810 transport; GO:0006811 ion transport; GO:0006812 cation transport; GO:0006820 anion transport; GO:0006835 dicarboxylic acid transport; GO:0006855 drug transmembrane transport; GO:0006865 amino acid transport; GO:0006868 glutamine transport; GO:0006950 response to stress; GO:0007154 cell communication; GO:0007275 mul…	GO:0005623 cell; GO:0005886 plasma membrane; GO:0005887 integral component of plasma membrane; GO:0005903 brush border; GO:0016020 membrane; GO:0016021 integral component of membrane; GO:0030424 axon; GO:0030425 dendrite; GO:0031224 intrinsic component of membrane; GO:0031226 intrinsic component of plasma membrane; GO:0036477 somatodendritic compartment; GO:0042383 sarcolemma; GO:0042995 cell pro…	GO:0005215 transporter activity; GO:0005342 organic acid transmembrane transporter activity; GO:0008324 cation transmembrane transporter activity; GO:0008509 anion transmembrane transporter activity; GO:0008514 organic anion transmembrane transporter activity; GO:0015075 ion transmembrane transporter activity; GO:0015171 amino acid transmembrane transporter activity; GO:0015175 neutral amino acid…			P	KOG1305	Amino acid transporter protein
Q9Y5Y6	Suppressor of tumorigenicity 14 protein OS=Homo sapiens OX=9606 GN=ST14 PE=1 SV=2	ST14	0.764	0.000174488	Down	94.769	3.5	3	3	3	0.857	0.836	0.895	1.132	1.13	1.126	plasma membrane	K08670	ST14; suppressor of tumorigenicity protein 14 [EC:3.4.21.109]	hsa05206 MicroRNAs in cancer	GO:0000003 reproduction; GO:0000902 cell morphogenesis; GO:0000904 cell morphogenesis involved in differentiation; GO:0001701 in utero embryonic development; GO:0001763 morphogenesis of a branching structure; GO:0001838 embryonic epithelial tube formation; GO:0001841 neural tube formation; GO:0001843 neural tube closure; GO:0001890 placenta development; GO:0001892 embryonic placenta development; …	GO:0005576 extracellular region; GO:0005615 extracellular space; GO:0005623 cell; GO:0005886 plasma membrane; GO:0005887 integral component of plasma membrane; GO:0016020 membrane; GO:0016021 integral component of membrane; GO:0016323 basolateral plasma membrane; GO:0019897 extrinsic component of plasma membrane; GO:0019898 extrinsic component of membrane; GO:0031224 intrinsic component of membra…	GO:0003824 catalytic activity; GO:0004175 endopeptidase activity; GO:0004252 serine-type endopeptidase activity; GO:0008233 peptidase activity; GO:0008236 serine-type peptidase activity; GO:0016787 hydrolase activity; GO:0017171 serine hydrolase activity; GO:0070011 peptidase activity, acting on L-amino acid peptides; GO:0140096 catalytic activity, acting on a protein;	PF00431; PF00089	CUB domain; Trypsin	E	KOG3627	Trypsin
Q96MX3	Zinc finger protein 48 OS=Homo sapiens OX=9606 GN=ZNF48 PE=1 SV=2	ZNF48	0.762	0.000388068	Down	67.819	5.5	2	2	2	0.832	0.851	0.902	1.142	1.132	1.119	nucleus				GO:0006355 regulation of transcription, DNA-templated; GO:0006357 regulation of transcription by RNA polymerase II; GO:0009889 regulation of biosynthetic process; GO:0010468 regulation of gene expression; GO:0010556 regulation of macromolecule biosynthetic process; GO:0019219 regulation of nucleobase-containing compound metabolic process; GO:0019222 regulation of metabolic process; GO:0031323 reg…		GO:0000981 DNA-binding transcription factor activity, RNA polymerase II-specific; GO:0003700 DNA-binding transcription factor activity; GO:0140110 transcription regulator activity;	PF00096	Zinc finger, C2H2 type	K	KOG1721	FOG: Zn-finger
Q96T83	Sodium/hydrogen exchanger 7 OS=Homo sapiens OX=9606 GN=SLC9A7 PE=1 SV=1	SLC9A7	1.448	0.00010855	Up	80.13	1.2	1	1	1	1.157	1.224	1.203	0.829	0.798	0.848	plasma membrane	K12041	SLC9A6_7; solute carrier family 9 (sodium/hydrogen exchanger), member 6/7	hsa04260 Cardiac muscle contraction	GO:0006810 transport; GO:0006811 ion transport; GO:0006812 cation transport; GO:0006813 potassium ion transport; GO:0006814 sodium ion transport; GO:0006873 cellular ion homeostasis; GO:0006885 regulation of pH; GO:0009987 cellular process; GO:0015672 monovalent inorganic cation transport; GO:0019725 cellular homeostasis; GO:0030001 metal ion transport; GO:0030003 cellular cation homeostasis; GO:…	GO:0000139 Golgi membrane; GO:0005622 intracellular; GO:0005623 cell; GO:0005737 cytoplasm; GO:0005768 endosome; GO:0005794 Golgi apparatus; GO:0005802 trans-Golgi network; GO:0005886 plasma membrane; GO:0010008 endosome membrane; GO:0012505 endomembrane system; GO:0016020 membrane; GO:0016021 integral component of membrane; GO:0031090 organelle membrane; GO:0031224 intrinsic component of membran…	GO:0005215 transporter activity; GO:0005451 monovalent cation:proton antiporter activity; GO:0005488 binding; GO:0005515 protein binding; GO:0008324 cation transmembrane transporter activity; GO:0015075 ion transmembrane transporter activity; GO:0015077 monovalent inorganic cation transmembrane transporter activity; GO:0015078 proton transmembrane transporter activity; GO:0015079 potassium ion tr…			P	KOG1965	Sodium/hydrogen exchanger protein
O15321	Transmembrane 9 superfamily member 1 OS=Homo sapiens OX=9606 GN=TM9SF1 PE=2 SV=2	TM9SF1	0.749	0.00873859	Down	68.86	5.1	3	3	3	0.832	0.796	0.931	1.221	1.069	1.127	plasma membrane	K17085				GO:0016020 membrane; GO:0016021 integral component of membrane; GO:0031224 intrinsic component of membrane;				U	KOG1278	Endosomal membrane proteins, EMP70
P57721	Poly(rC)-binding protein 3 OS=Homo sapiens OX=9606 GN=PCBP3 PE=1 SV=2	PCBP3	1.447	1.27564e-05	Up	39.465	19.7	6	1	24	1.204	1.193	1.186	0.814	0.848	0.815	cytoplasm	K21444			GO:0000122 negative regulation of transcription by RNA polymerase II; GO:0006139 nucleobase-containing compound metabolic process; GO:0006355 regulation of transcription, DNA-templated; GO:0006357 regulation of transcription by RNA polymerase II; GO:0006725 cellular aromatic compound metabolic process; GO:0006807 nitrogen compound metabolic process; GO:0008152 metabolic process; GO:0009889 regula…		GO:0000981 DNA-binding transcription factor activity, RNA polymerase II-specific; GO:0001227 DNA-binding transcription repressor activity, RNA polymerase II-specific; GO:0003676 nucleic acid binding; GO:0003677 DNA binding; GO:0003690 double-stranded DNA binding; GO:0003697 single-stranded DNA binding; GO:0003700 DNA-binding transcription factor activity; GO:0005488 binding; GO:0097159 organic cy…	PF00013	KH domain	A	KOG2190	PolyC-binding proteins alphaCP-1 and related KH domain proteins
Q9UM01	Y+L amino acid transporter 1 OS=Homo sapiens OX=9606 GN=SLC7A7 PE=1 SV=2	SLC7A7	0.71	0.00116108	Down	55.99	6.3	2	2	5	0.764	0.772	0.843	1.157	1.058	1.134	plasma membrane	K13867	SLC7A7; solute carrier family 7 (L-type amino acid transporter), member 7	hsa04974 Protein digestion and absorption	GO:0000820 regulation of glutamine family amino acid metabolic process; GO:0000821 regulation of arginine metabolic process; GO:0002376 immune system process; GO:0003333 amino acid transmembrane transport; GO:0006082 organic acid metabolic process; GO:0006520 cellular amino acid metabolic process; GO:0006521 regulation of cellular amino acid metabolic process; GO:0006807 nitrogen compound metabol…	GO:0005623 cell; GO:0005886 plasma membrane; GO:0005887 integral component of plasma membrane; GO:0016020 membrane; GO:0016021 integral component of membrane; GO:0031224 intrinsic component of membrane; GO:0031226 intrinsic component of plasma membrane; GO:0071944 cell periphery;	GO:0005215 transporter activity; GO:0005342 organic acid transmembrane transporter activity; GO:0008509 anion transmembrane transporter activity; GO:0008514 organic anion transmembrane transporter activity; GO:0015075 ion transmembrane transporter activity; GO:0015171 amino acid transmembrane transporter activity; GO:0015174 basic amino acid transmembrane transporter activity; GO:0015179 L-amino …			P	KOG1287	Amino acid transporters
P50613	Cyclin-dependent kinase 7 OS=Homo sapiens OX=9606 GN=CDK7 PE=1 SV=1	CDK7	1.442	0.000240994	Up	39.038	15.6	5	5	9	1.136	1.199	1.206	0.785	0.848	0.823	cytoplasm	K02202	CDK7; cyclin-dependent kinase 7 [EC:2.7.11.22 2.7.11.23]	hsa03022 Basal transcription factors; hsa04110 Cell cycle; hsa03420 Nucleotide excision repair	GO:0000079 regulation of cyclin-dependent protein serine/threonine kinase activity; GO:0001932 regulation of protein phosphorylation; GO:0006139 nucleobase-containing compound metabolic process; GO:0006259 DNA metabolic process; GO:0006281 DNA repair; GO:0006283 transcription-coupled nucleotide-excision repair; GO:0006289 nucleotide-excision repair; GO:0006294 nucleotide-excision repair, preincis…	GO:0000307 cyclin-dependent protein kinase holoenzyme complex; GO:0000428 DNA-directed RNA polymerase complex; GO:0005622 intracellular; GO:0005623 cell; GO:0005634 nucleus; GO:0005654 nucleoplasm; GO:0005667 transcription regulator complex; GO:0005675 transcription factor TFIIH holo complex; GO:0005737 cytoplasm; GO:0005829 cytosol; GO:0005856 cytoskeleton; GO:0016020 membrane; GO:0016591 RNA po…	GO:0003712 transcription coregulator activity; GO:0003713 transcription coactivator activity; GO:0003824 catalytic activity; GO:0004672 protein kinase activity; GO:0004674 protein serine/threonine kinase activity; GO:0004693 cyclin-dependent protein serine/threonine kinase activity; GO:0005102 signaling receptor binding; GO:0005488 binding; GO:0005515 protein binding; GO:0008022 protein C-terminu…	PF00069	Protein kinase domain	DKL	KOG0659	Cdk activating kinase (CAK)/RNA polymerase II transcription initiation/nucleotide excision repair factor TFIIH/TFIIK, kinase subunit CDK7
Q9C0B5	Palmitoyltransferase ZDHHC5 OS=Homo sapiens OX=9606 GN=ZDHHC5 PE=1 SV=2	ZDHHC5	0.746	0.000914798	Down	77.544	12	6	6	6	0.876	0.864	0.819	1.202	1.126	1.102	plasma membrane	K20030			GO:0006464 cellular protein modification process; GO:0006497 protein lipidation; GO:0006807 nitrogen compound metabolic process; GO:0008152 metabolic process; GO:0009058 biosynthetic process; GO:0009059 macromolecule biosynthetic process; GO:0009987 cellular process; GO:0018345 protein palmitoylation; GO:0019538 protein metabolic process; GO:0034645 cellular macromolecule biosynthetic process; GO…	GO:0005622 intracellular; GO:0005623 cell; GO:0005737 cytoplasm; GO:0005886 plasma membrane; GO:0016020 membrane; GO:0030425 dendrite; GO:0036477 somatodendritic compartment; GO:0042995 cell projection; GO:0043005 neuron projection; GO:0071944 cell periphery; GO:0097447 dendritic tree; GO:0120025 plasma membrane bounded cell projection;	GO:0003824 catalytic activity; GO:0016409 palmitoyltransferase activity; GO:0016740 transferase activity; GO:0016746 transferase activity, transferring acyl groups; GO:0016747 transferase activity, transferring acyl groups other than amino-acyl groups;			S	KOG1311	DHHC-type Zn-finger proteins
P58546	Myotrophin OS=Homo sapiens OX=9606 GN=MTPN PE=1 SV=2	MTPN	1.441	0.000161058	Up	12.895	41.5	4	4	8	1.171	1.228	1.198	0.85	0.795	0.852	cytoplasm				GO:0001558 regulation of cell growth; GO:0006355 regulation of transcription, DNA-templated; GO:0006417 regulation of translation; GO:0007275 multicellular organism development; GO:0007399 nervous system development; GO:0008064 regulation of actin polymerization or depolymerization; GO:0008361 regulation of cell size; GO:0009889 regulation of biosynthetic process; GO:0009891 positive regulation o…	GO:0005622 intracellular; GO:0005623 cell; GO:0005634 nucleus; GO:0005737 cytoplasm; GO:0005829 cytosol; GO:0005856 cytoskeleton; GO:0008290 F-actin capping protein complex; GO:0015629 actin cytoskeleton; GO:0030424 axon; GO:0032991 protein-containing complex; GO:0042995 cell projection; GO:0043005 neuron projection; GO:0043226 organelle; GO:0043227 membrane-bounded organelle; GO:0043228 non-memb…				K	KOG4214	Myotrophin and similar proteins
P43007	Neutral amino acid transporter A OS=Homo sapiens OX=9606 GN=SLC1A4 PE=1 SV=1	SLC1A4	0.608	0.0320171	Down	55.722	7.3	2	2	2	0.672	0.783	0.797	1.294	0.928	1.482	plasma membrane	K05615			GO:0000101 sulfur amino acid transport; GO:0003008 system process; GO:0003333 amino acid transmembrane transport; GO:0006810 transport; GO:0006811 ion transport; GO:0006812 cation transport; GO:0006820 anion transport; GO:0006821 chloride transport; GO:0006855 drug transmembrane transport; GO:0006865 amino acid transport; GO:0006868 glutamine transport; GO:0007154 cell communication; GO:0007267 c…	GO:0005622 intracellular; GO:0005623 cell; GO:0005813 centrosome; GO:0005815 microtubule organizing center; GO:0005856 cytoskeleton; GO:0005882 intermediate filament; GO:0005886 plasma membrane; GO:0005887 integral component of plasma membrane; GO:0015630 microtubule cytoskeleton; GO:0016020 membrane; GO:0016021 integral component of membrane; GO:0030425 dendrite; GO:0031224 intrinsic component o…	GO:0000099 sulfur amino acid transmembrane transporter activity; GO:0005215 transporter activity; GO:0005216 ion channel activity; GO:0005253 anion channel activity; GO:0005254 chloride channel activity; GO:0005342 organic acid transmembrane transporter activity; GO:0008324 cation transmembrane transporter activity; GO:0008509 anion transmembrane transporter activity; GO:0008514 organic anion tra…			P	KOG3787	Glutamate/aspartate and neutral amino acid transporters
Q969F9	Hermansky-Pudlak syndrome 3 protein OS=Homo sapiens OX=9606 GN=HPS3 PE=1 SV=1	HPS3	1.44	0.000221491	Up	113.73	1.3	1	1	1	1.163	1.252	1.16	0.829	0.847	0.807	cytoplasm	K20190			GO:0006996 organelle organization; GO:0009987 cellular process; GO:0016043 cellular component organization; GO:0043473 pigmentation; GO:0071840 cellular component organization or biogenesis;	GO:0005622 intracellular; GO:0005623 cell; GO:0005737 cytoplasm; GO:0005829 cytosol; GO:0031082 BLOC complex; GO:0031084 BLOC-2 complex; GO:0032991 protein-containing complex;
Q969X1	Protein lifeguard 3 OS=Homo sapiens OX=9606 GN=TMBIM1 PE=1 SV=2	TMBIM1	0.581	3.20651e-05	Down	34.607	4.8	2	2	3	0.695	0.755	0.735	1.262	1.267	1.229	plasma membrane	K24205			GO:0001775 cell activation; GO:0002252 immune effector process; GO:0002263 cell activation involved in immune response; GO:0002274 myeloid leukocyte activation; GO:0002275 myeloid cell activation involved in immune response; GO:0002283 neutrophil activation involved in immune response; GO:0002366 leukocyte activation involved in immune response; GO:0002376 immune system process; GO:0002443 leukoc…	GO:0000323 lytic vacuole; GO:0005622 intracellular; GO:0005623 cell; GO:0005737 cytoplasm; GO:0005764 lysosome; GO:0005765 lysosomal membrane; GO:0005768 endosome; GO:0005773 vacuole; GO:0005774 vacuolar membrane; GO:0005794 Golgi apparatus; GO:0005886 plasma membrane; GO:0010008 endosome membrane; GO:0012505 endomembrane system; GO:0012506 vesicle membrane; GO:0016020 membrane; GO:0030141 secret…	GO:0005102 signaling receptor binding; GO:0005123 death receptor binding; GO:0005126 cytokine receptor binding; GO:0005488 binding; GO:0005515 protein binding; GO:0032813 tumor necrosis factor receptor superfamily binding;			T	KOG2322	N-methyl-D-aspartate receptor glutamate-binding subunit
Q86YW9	Mediator of RNA polymerase II transcription subunit 12-like protein OS=Homo sapiens OX=9606 GN=MED12L PE=1 SV=2	MED12L	1.44	0.000231673	Up	240.12	0.5	1	1	1	1.186	1.162	1.228	0.822	0.796	0.865	plasma membrane	K15162	MED12; mediator of RNA polymerase II transcription subunit 12	hsa04919 Thyroid hormone signaling pathway	GO:0006355 regulation of transcription, DNA-templated; GO:0006357 regulation of transcription by RNA polymerase II; GO:0009889 regulation of biosynthetic process; GO:0010468 regulation of gene expression; GO:0010556 regulation of macromolecule biosynthetic process; GO:0019219 regulation of nucleobase-containing compound metabolic process; GO:0019222 regulation of metabolic process; GO:0031323 reg…	GO:0005622 intracellular; GO:0005623 cell; GO:0005634 nucleus; GO:0005654 nucleoplasm; GO:0016592 mediator complex; GO:0031974 membrane-enclosed lumen; GO:0031981 nuclear lumen; GO:0032991 protein-containing complex; GO:0043226 organelle; GO:0043227 membrane-bounded organelle; GO:0043229 intracellular organelle; GO:0043231 intracellular membrane-bounded organelle; GO:0043233 organelle lumen; GO:0…	GO:0005488 binding; GO:0005515 protein binding; GO:0008134 transcription factor binding;	PF09497; PF12145; PF12144	Transcription mediator complex subunit Med12; Eukaryotic Mediator 12 subunit domain; Eukaryotic Mediator 12 catenin-binding domain	K	KOG3598	Thyroid hormone receptor-associated protein complex, subunit TRAP230
P10619	Lysosomal protective protein OS=Homo sapiens OX=9606 GN=CTSA PE=1 SV=2	CTSA	0.697	0.000147162	Down	54.465	10.8	5	5	9	0.816	0.819	0.806	1.111	1.185	1.207	extracellular	K13289	CTSA; cathepsin A (carboxypeptidase C) [EC:3.4.16.5]	hsa04142 Lysosome; hsa04614 Renin-angiotensin system	GO:0001775 cell activation; GO:0002252 immune effector process; GO:0002263 cell activation involved in immune response; GO:0002274 myeloid leukocyte activation; GO:0002275 myeloid cell activation involved in immune response; GO:0002283 neutrophil activation involved in immune response; GO:0002366 leukocyte activation involved in immune response; GO:0002376 immune system process; GO:0002443 leukoc…	GO:0000323 lytic vacuole; GO:0005576 extracellular region; GO:0005622 intracellular; GO:0005623 cell; GO:0005634 nucleus; GO:0005654 nucleoplasm; GO:0005737 cytoplasm; GO:0005764 lysosome; GO:0005766 primary lysosome; GO:0005773 vacuole; GO:0005775 vacuolar lumen; GO:0005783 endoplasmic reticulum; GO:0012505 endomembrane system; GO:0030141 secretory granule; GO:0031410 cytoplasmic vesicle; GO:003…	GO:0003824 catalytic activity; GO:0004180 carboxypeptidase activity; GO:0004185 serine-type carboxypeptidase activity; GO:0004308 exo-alpha-sialidase activity; GO:0004553 hydrolase activity, hydrolyzing O-glycosyl compounds; GO:0008047 enzyme activator activity; GO:0008233 peptidase activity; GO:0008236 serine-type peptidase activity; GO:0008238 exopeptidase activity; GO:0016787 hydrolase activit…	PF00450	Serine carboxypeptidase	O	KOG1282	Serine carboxypeptidases (lysosomal cathepsin A)
P20337	Ras-related protein Rab-3B OS=Homo sapiens OX=9606 GN=RAB3B PE=1 SV=2	RAB3B	0.698	0.00493154	Down	24.758	12.8	2	2	4	0.769	0.8	0.883	1.072	1.172	1.27	cytoplasm	K06108			GO:0001505 regulation of neurotransmitter levels; GO:0002376 immune system process; GO:0006464 cellular protein modification process; GO:0006479 protein methylation; GO:0006807 nitrogen compound metabolic process; GO:0008152 metabolic process; GO:0008213 protein alkylation; GO:0009987 cellular process; GO:0010646 regulation of cell communication; GO:0010647 positive regulation of cell communicati…	GO:0005622 intracellular; GO:0005623 cell; GO:0005737 cytoplasm; GO:0005829 cytosol; GO:0008021 synaptic vesicle; GO:0012505 endomembrane system; GO:0012506 vesicle membrane; GO:0016020 membrane; GO:0030133 transport vesicle; GO:0030658 transport vesicle membrane; GO:0030659 cytoplasmic vesicle membrane; GO:0030672 synaptic vesicle membrane; GO:0031090 organelle membrane; GO:0031224 intrinsic com…	GO:0000166 nucleotide binding; GO:0001882 nucleoside binding; GO:0001883 purine nucleoside binding; GO:0003824 catalytic activity; GO:0003924 GTPase activity; GO:0005488 binding; GO:0005515 protein binding; GO:0005525 GTP binding; GO:0008092 cytoskeletal protein binding; GO:0016462 pyrophosphatase activity; GO:0016787 hydrolase activity; GO:0016817 hydrolase activity, acting on acid anhydrides; G…	PF00071	Ras family	U	KOG0093	GTPase Rab3, small G protein superfamily
Q96K19	E3 ubiquitin-protein ligase RNF170 OS=Homo sapiens OX=9606 GN=RNF170 PE=1 SV=2	RNF170	0.687	0.00024063	Down	29.814	12.8	3	3	3	0.799	0.82	0.808	1.245	1.128	1.162	plasma membrane	K15707						PF00097	Zinc finger, C3HC4 type (RING finger)	O	KOG2164	Predicted E3 ubiquitin ligase
Q96FZ2	Abasic site processing protein HMCES OS=Homo sapiens OX=9606 GN=HMCES PE=1 SV=1	HMCES	1.44	0.000142384	Up	40.574	9.6	3	3	3	1.177	1.197	1.2	0.815	0.799	0.868	nucleus									S	KOG2618	Uncharacterized conserved protein
Q9H2H9	Sodium-coupled neutral amino acid transporter 1 OS=Homo sapiens OX=9606 GN=SLC38A1 PE=1 SV=1	SLC38A1	0.743	0.000221716	Down	54.047	3.5	2	2	2	0.846	0.876	0.824	1.122	1.127	1.177	plasma membrane	K14990	SLC38A1; solute carrier family 38 (sodium-coupled neutral amino acid transporter), member 1	hsa04724 Glutamatergic synapse; hsa04727 GABAergic synapse	GO:0000003 reproduction; GO:0001504 neurotransmitter uptake; GO:0001505 regulation of neurotransmitter levels; GO:0003333 amino acid transmembrane transport; GO:0006810 transport; GO:0006811 ion transport; GO:0006812 cation transport; GO:0006814 sodium ion transport; GO:0006820 anion transport; GO:0006836 neurotransmitter transport; GO:0006855 drug transmembrane transport; GO:0006865 amino acid t…	GO:0005623 cell; GO:0005886 plasma membrane; GO:0005887 integral component of plasma membrane; GO:0016020 membrane; GO:0016021 integral component of membrane; GO:0030424 axon; GO:0031224 intrinsic component of membrane; GO:0031226 intrinsic component of plasma membrane; GO:0042995 cell projection; GO:0043005 neuron projection; GO:0071944 cell periphery; GO:0120025 plasma membrane bounded cell pro…	GO:0005215 transporter activity; GO:0005283 amino acid:sodium symporter activity; GO:0005342 organic acid transmembrane transporter activity; GO:0005343 organic acid:sodium symporter activity; GO:0005416 amino acid:cation symporter activity; GO:0008324 cation transmembrane transporter activity; GO:0008509 anion transmembrane transporter activity; GO:0008514 organic anion transmembrane transporter…			P	KOG1305	Amino acid transporter protein
Q13127	RE1-silencing transcription factor OS=Homo sapiens OX=9606 GN=REST PE=1 SV=3	REST	0.713	0.00112497	Down	121.87	2.5	2	2	2	0.81	0.875	0.8	1.21	1.097	1.177	nucleus	K09222	REST; RE1-silencing transcription factor	hsa04550 Signaling pathways regulating pluripotency of stem cells; hsa05016 Huntington disease	GO:0000122 negative regulation of transcription by RNA polymerase II; GO:0002244 hematopoietic progenitor cell differentiation; GO:0002376 immune system process; GO:0002520 immune system development; GO:0002791 regulation of peptide secretion; GO:0002792 negative regulation of peptide secretion; GO:0006139 nucleobase-containing compound metabolic process; GO:0006325 chromatin organization; GO:000…	GO:0000785 chromatin; GO:0005622 intracellular; GO:0005623 cell; GO:0005634 nucleus; GO:0005654 nucleoplasm; GO:0005694 chromosome; GO:0005737 cytoplasm; GO:0005829 cytosol; GO:0017053 transcription repressor complex; GO:0031974 membrane-enclosed lumen; GO:0031981 nuclear lumen; GO:0032991 protein-containing complex; GO:0043226 organelle; GO:0043227 membrane-bounded organelle; GO:0043228 non-memb…	GO:0000976 transcription regulatory region sequence-specific DNA binding; GO:0000977 RNA polymerase II transcription regulatory region sequence-specific DNA binding; GO:0000978 RNA polymerase II cis-regulatory region sequence-specific DNA binding; GO:0000981 DNA-binding transcription factor activity, RNA polymerase II-specific; GO:0000987 cis-regulatory region sequence-specific DNA binding; GO:00…	PF13909	C2H2-type zinc-finger domain	K	KOG1721	FOG: Zn-finger
P50914	60S ribosomal protein L14 OS=Homo sapiens OX=9606 GN=RPL14 PE=1 SV=4	RPL14	0.689	0.000623514	Down	23.432	15.3	3	3	3	0.821	0.843	0.756	1.198	1.125	1.189	mitochondria	K02875	RP-L14e; large subunit ribosomal protein L14e	hsa03010 Ribosome; hsa05171 Coronavirus disease - COVID-19	GO:0000184 nuclear-transcribed mRNA catabolic process, nonsense-mediated decay; GO:0000956 nuclear-transcribed mRNA catabolic process; GO:0006139 nucleobase-containing compound metabolic process; GO:0006364 rRNA processing; GO:0006396 RNA processing; GO:0006401 RNA catabolic process; GO:0006402 mRNA catabolic process; GO:0006412 translation; GO:0006413 translational initiation; GO:0006518 peptide…	GO:0005622 intracellular; GO:0005623 cell; GO:0005737 cytoplasm; GO:0005783 endoplasmic reticulum; GO:0005789 endoplasmic reticulum membrane; GO:0005791 rough endoplasmic reticulum; GO:0005829 cytosol; GO:0005840 ribosome; GO:0012505 endomembrane system; GO:0015934 large ribosomal subunit; GO:0016020 membrane; GO:0022625 cytosolic large ribosomal subunit; GO:0022626 cytosolic ribosome; GO:0030867…	GO:0003676 nucleic acid binding; GO:0003723 RNA binding; GO:0003735 structural constituent of ribosome; GO:0005198 structural molecule activity; GO:0005488 binding; GO:0097159 organic cyclic compound binding; GO:1901363 heterocyclic compound binding;			J	KOG3421	60S ribosomal protein L14
Q15181	Inorganic pyrophosphatase OS=Homo sapiens OX=9606 GN=PPA1 PE=1 SV=2	PPA1	1.432	3.3788e-05	Up	32.66	43.9	9	9	19	1.178	1.189	1.19	0.846	0.8	0.838	cytoplasm	K01507	ppa; inorganic pyrophosphatase [EC:3.6.1.1]	hsa00190 Oxidative phosphorylation	GO:0006082 organic acid metabolic process; GO:0006139 nucleobase-containing compound metabolic process; GO:0006399 tRNA metabolic process; GO:0006412 translation; GO:0006418 tRNA aminoacylation for protein translation; GO:0006518 peptide metabolic process; GO:0006520 cellular amino acid metabolic process; GO:0006725 cellular aromatic compound metabolic process; GO:0006793 phosphorus metabolic pro…	GO:0005622 intracellular; GO:0005623 cell; GO:0005737 cytoplasm; GO:0005829 cytosol;	GO:0003824 catalytic activity; GO:0004427 inorganic diphosphatase activity; GO:0016462 pyrophosphatase activity; GO:0016787 hydrolase activity; GO:0016817 hydrolase activity, acting on acid anhydrides; GO:0016818 hydrolase activity, acting on acid anhydrides, in phosphorus-containing anhydrides;	PF00719	Inorganic pyrophosphatase	C	KOG1626	Inorganic pyrophosphatase/Nucleosome remodeling factor, subunit NURF38
Q8NB66	Protein unc-13 homolog C OS=Homo sapiens OX=9606 GN=UNC13C PE=2 SV=3	UNC13C	1.429	0.0009488	Up	250.91	0.5	1	1	1	1.227	1.149	1.188	0.839	0.776	0.879	nucleus	K15293	UNC13A_B_C; protein unc-13 A/B/C	hsa04721 Synaptic vesicle cycle	GO:0001505 regulation of neurotransmitter levels; GO:0006810 transport; GO:0006836 neurotransmitter transport; GO:0006887 exocytosis; GO:0007154 cell communication; GO:0007165 signal transduction; GO:0007267 cell-cell signaling; GO:0007268 chemical synaptic transmission; GO:0007269 neurotransmitter secretion; GO:0009987 cellular process; GO:0010646 regulation of cell communication; GO:0016043 cel…	GO:0005622 intracellular; GO:0005623 cell; GO:0005737 cytoplasm; GO:0005886 plasma membrane; GO:0008021 synaptic vesicle; GO:0012505 endomembrane system; GO:0012506 vesicle membrane; GO:0016020 membrane; GO:0030133 transport vesicle; GO:0030424 axon; GO:0030658 transport vesicle membrane; GO:0030659 cytoplasmic vesicle membrane; GO:0030672 synaptic vesicle membrane; GO:0031090 organelle membrane;…	GO:0000149 SNARE binding; GO:0001565 phorbol ester receptor activity; GO:0001566 non-kinase phorbol ester receptor activity; GO:0005488 binding; GO:0005515 protein binding; GO:0005516 calmodulin binding; GO:0017075 syntaxin-1 binding; GO:0019905 syntaxin binding; GO:0038023 signaling receptor activity; GO:0060089 molecular transducer activity;	PF00130; PF00168; PF06292; PF10540	Phorbol esters/diacylglycerol binding domain (C1 domain); C2 domain; Domain of Unknown Function (DUF1041); Munc13 (mammalian uncoordinated) homology domain	TU	KOG1011	Neurotransmitter release regulator, UNC-13
Q9NYP9	Protein Mis18-alpha OS=Homo sapiens OX=9606 GN=MIS18A PE=1 SV=1	MIS18A	1.429	0.00842481	Up	25.863	15.5	3	3	3	1.191	1.249	1.122	0.724	0.903	0.866	extracellular	K11564			GO:0006323 DNA packaging; GO:0006325 chromatin organization; GO:0006333 chromatin assembly or disassembly; GO:0006334 nucleosome assembly; GO:0006336 DNA replication-independent nucleosome assembly; GO:0006338 chromatin remodeling; GO:0006996 organelle organization; GO:0007059 chromosome segregation; GO:0009987 cellular process; GO:0016043 cellular component organization; GO:0022607 cellular comp…	GO:0000775 chromosome, centromeric region; GO:0000785 chromatin; GO:0005622 intracellular; GO:0005623 cell; GO:0005634 nucleus; GO:0005654 nucleoplasm; GO:0005694 chromosome; GO:0005737 cytoplasm; GO:0005829 cytosol; GO:0031974 membrane-enclosed lumen; GO:0031981 nuclear lumen; GO:0043226 organelle; GO:0043227 membrane-bounded organelle; GO:0043228 non-membrane-bounded organelle; GO:0043229 intra…		PF03226	Yippee putative zinc-binding protein
P49642	DNA primase small subunit OS=Homo sapiens OX=9606 GN=PRIM1 PE=1 SV=1	PRIM1	1.427	0.000997411	Up	49.901	5.5	2	2	3	1.138	1.218	1.206	0.788	0.82	0.889	cytoplasm	K02684	PRI1; DNA primase small subunit [EC:2.7.7.102]	hsa03030 DNA replication	GO:0000082 G1/S transition of mitotic cell cycle; GO:0000278 mitotic cell cycle; GO:0000723 telomere maintenance; GO:0006139 nucleobase-containing compound metabolic process; GO:0006259 DNA metabolic process; GO:0006260 DNA replication; GO:0006261 DNA-dependent DNA replication; GO:0006269 DNA replication, synthesis of RNA primer; GO:0006725 cellular aromatic compound metabolic process; GO:0006807…	GO:0000228 nuclear chromosome; GO:0000428 DNA-directed RNA polymerase complex; GO:0005622 intracellular; GO:0005623 cell; GO:0005634 nucleus; GO:0005654 nucleoplasm; GO:0005657 replication fork; GO:0005658 alpha DNA polymerase:primase complex; GO:0005694 chromosome; GO:0030880 RNA polymerase complex; GO:0030894 replisome; GO:0031974 membrane-enclosed lumen; GO:0031981 nuclear lumen; GO:0032991 pr…	GO:0003676 nucleic acid binding; GO:0003677 DNA binding; GO:0003697 single-stranded DNA binding; GO:0003824 catalytic activity; GO:0003896 DNA primase activity; GO:0003899 DNA-directed 5'-3' RNA polymerase activity; GO:0005488 binding; GO:0016740 transferase activity; GO:0016772 transferase activity, transferring phosphorus-containing groups; GO:0016779 nucleotidyltransferase activity; GO:0034062…			L	KOG2851	Eukaryotic-type DNA primase, catalytic (small) subunit
P49207	60S ribosomal protein L34 OS=Homo sapiens OX=9606 GN=RPL34 PE=1 SV=3	RPL34	0.44	1.22048e-05	Down	13.293	22.2	3	3	5	0.611	0.604	0.58	1.408	1.384	1.29	nucleus	K02915	RP-L34e; large subunit ribosomal protein L34e	hsa03010 Ribosome; hsa05171 Coronavirus disease - COVID-19	GO:0000184 nuclear-transcribed mRNA catabolic process, nonsense-mediated decay; GO:0000956 nuclear-transcribed mRNA catabolic process; GO:0006139 nucleobase-containing compound metabolic process; GO:0006401 RNA catabolic process; GO:0006402 mRNA catabolic process; GO:0006412 translation; GO:0006413 translational initiation; GO:0006518 peptide metabolic process; GO:0006605 protein targeting; GO:00…	GO:0005622 intracellular; GO:0005623 cell; GO:0005737 cytoplasm; GO:0005829 cytosol; GO:0005840 ribosome; GO:0015934 large ribosomal subunit; GO:0022625 cytosolic large ribosomal subunit; GO:0022626 cytosolic ribosome; GO:0032991 protein-containing complex; GO:0043226 organelle; GO:0043228 non-membrane-bounded organelle; GO:0043229 intracellular organelle; GO:0043232 intracellular non-membrane-bo…	GO:0003676 nucleic acid binding; GO:0003723 RNA binding; GO:0003735 structural constituent of ribosome; GO:0005198 structural molecule activity; GO:0005488 binding; GO:0097159 organic cyclic compound binding; GO:1901363 heterocyclic compound binding;			J	KOG1790	60s ribosomal protein L34
P42766	60S ribosomal protein L35 OS=Homo sapiens OX=9606 GN=RPL35 PE=1 SV=2	RPL35	0.673	0.00182963	Down	14.551	8.1	1	1	2	0.827	0.801	0.769	1.083	1.284	1.194	cytoplasm	K02918	RP-L35e; large subunit ribosomal protein L35e	hsa03010 Ribosome; hsa05171 Coronavirus disease - COVID-19	GO:0000184 nuclear-transcribed mRNA catabolic process, nonsense-mediated decay; GO:0000463 maturation of LSU-rRNA from tricistronic rRNA transcript (SSU-rRNA, 5.8S rRNA, LSU-rRNA); GO:0000470 maturation of LSU-rRNA; GO:0000956 nuclear-transcribed mRNA catabolic process; GO:0006139 nucleobase-containing compound metabolic process; GO:0006364 rRNA processing; GO:0006396 RNA processing; GO:0006401 R…	GO:0005622 intracellular; GO:0005623 cell; GO:0005634 nucleus; GO:0005730 nucleolus; GO:0005737 cytoplasm; GO:0005829 cytosol; GO:0005840 ribosome; GO:0015934 large ribosomal subunit; GO:0022625 cytosolic large ribosomal subunit; GO:0022626 cytosolic ribosome; GO:0031974 membrane-enclosed lumen; GO:0031981 nuclear lumen; GO:0032991 protein-containing complex; GO:0043226 organelle; GO:0043227 memb…	GO:0003676 nucleic acid binding; GO:0003723 RNA binding; GO:0003729 mRNA binding; GO:0003735 structural constituent of ribosome; GO:0005198 structural molecule activity; GO:0005488 binding; GO:0043021 ribonucleoprotein complex binding; GO:0044877 protein-containing complex binding; GO:0097159 organic cyclic compound binding; GO:1901363 heterocyclic compound binding;			J	KOG3436	60S ribosomal protein L35
Q99584	Protein S100-A13 OS=Homo sapiens OX=9606 GN=S100A13 PE=1 SV=1	S100A13	0.588	0.000183755	Down	11.471	29.6	4	4	9	0.742	0.782	0.686	1.267	1.267	1.222	cytoplasm	K23765			GO:0001775 cell activation; GO:0001816 cytokine production; GO:0002252 immune effector process; GO:0002263 cell activation involved in immune response; GO:0002274 myeloid leukocyte activation; GO:0002275 myeloid cell activation involved in immune response; GO:0002279 mast cell activation involved in immune response; GO:0002366 leukocyte activation involved in immune response; GO:0002376 immune sy…	GO:0005576 extracellular region; GO:0005615 extracellular space; GO:0005622 intracellular; GO:0005623 cell; GO:0005634 nucleus; GO:0005730 nucleolus; GO:0005737 cytoplasm; GO:0005829 cytosol; GO:0005886 plasma membrane; GO:0016020 membrane; GO:0031974 membrane-enclosed lumen; GO:0031981 nuclear lumen; GO:0043226 organelle; GO:0043227 membrane-bounded organelle; GO:0043228 non-membrane-bounded org…	GO:0005102 signaling receptor binding; GO:0005488 binding; GO:0005507 copper ion binding; GO:0005509 calcium ion binding; GO:0005515 protein binding; GO:0008144 drug binding; GO:0008270 zinc ion binding; GO:0017134 fibroblast growth factor binding; GO:0019838 growth factor binding; GO:0042802 identical protein binding; GO:0042803 protein homodimerization activity; GO:0043167 ion binding; GO:00431…	PF01023	S-100/ICaBP type calcium binding domain
Q8TCT8	Signal peptide peptidase-like 2A OS=Homo sapiens OX=9606 GN=SPPL2A PE=1 SV=2	SPPL2A	0.586	0.000192503	Down	58.143	3.3	3	3	3	0.709	0.726	0.761	1.296	1.288	1.164	plasma membrane	K09596			GO:0001959 regulation of cytokine-mediated signaling pathway; GO:0002682 regulation of immune system process; GO:0006508 proteolysis; GO:0006509 membrane protein ectodomain proteolysis; GO:0006807 nitrogen compound metabolic process; GO:0008152 metabolic process; GO:0009966 regulation of signal transduction; GO:0010646 regulation of cell communication; GO:0010803 regulation of tumor necrosis fact…	GO:0000323 lytic vacuole; GO:0005622 intracellular; GO:0005623 cell; GO:0005737 cytoplasm; GO:0005764 lysosome; GO:0005765 lysosomal membrane; GO:0005768 endosome; GO:0005770 late endosome; GO:0005773 vacuole; GO:0005774 vacuolar membrane; GO:0005783 endoplasmic reticulum; GO:0005789 endoplasmic reticulum membrane; GO:0005798 Golgi-associated vesicle; GO:0005886 plasma membrane; GO:0010008 endoso…	GO:0003824 catalytic activity; GO:0004175 endopeptidase activity; GO:0004190 aspartic-type endopeptidase activity; GO:0005488 binding; GO:0005515 protein binding; GO:0008233 peptidase activity; GO:0016787 hydrolase activity; GO:0042500 aspartic endopeptidase activity, intramembrane cleaving; GO:0042802 identical protein binding; GO:0042803 protein homodimerization activity; GO:0046983 protein dim…			S	KOG2443	Uncharacterized conserved protein
O43291	Kunitz-type protease inhibitor 2 OS=Homo sapiens OX=9606 GN=SPINT2 PE=1 SV=2	SPINT2	0.634	0.000628692	Down	28.228	44.4	8	8	12	0.804	0.808	0.701	1.231	1.202	1.213	extracellular	K23421			GO:0000003 reproduction; GO:0000902 cell morphogenesis; GO:0000904 cell morphogenesis involved in differentiation; GO:0001701 in utero embryonic development; GO:0001763 morphogenesis of a branching structure; GO:0001838 embryonic epithelial tube formation; GO:0001841 neural tube formation; GO:0001843 neural tube closure; GO:0001890 placenta development; GO:0001892 embryonic placenta development; …	GO:0005576 extracellular region; GO:0005622 intracellular; GO:0005623 cell; GO:0005737 cytoplasm; GO:0005886 plasma membrane; GO:0016020 membrane; GO:0016021 integral component of membrane; GO:0031224 intrinsic component of membrane; GO:0071944 cell periphery;	GO:0004857 enzyme inhibitor activity; GO:0004866 endopeptidase inhibitor activity; GO:0004867 serine-type endopeptidase inhibitor activity; GO:0030234 enzyme regulator activity; GO:0030414 peptidase inhibitor activity; GO:0061134 peptidase regulator activity; GO:0061135 endopeptidase regulator activity; GO:0098772 molecular function regulator;	PF00014	Kunitz/Bovine pancreatic trypsin inhibitor domain	O	KOG4295	Serine proteinase inhibitor (KU family)
Q9NUV7	Serine palmitoyltransferase 3 OS=Homo sapiens OX=9606 GN=SPTLC3 PE=1 SV=3	SPTLC3	0.764	0.0166696	Down	62.049	2.2	1	1	1	0.816	0.834	0.937	1.018	1.215	1.155	nucleus	K00654	SPT; serine palmitoyltransferase [EC:2.3.1.50]	hsa00600 Sphingolipid metabolism; hsa04071 Sphingolipid signaling pathway; hsa01100 Metabolic pathways	GO:0006629 lipid metabolic process; GO:0006643 membrane lipid metabolic process; GO:0006665 sphingolipid metabolic process; GO:0006807 nitrogen compound metabolic process; GO:0008152 metabolic process; GO:0008610 lipid biosynthetic process; GO:0009058 biosynthetic process; GO:0009987 cellular process; GO:0030148 sphingolipid biosynthetic process; GO:0044237 cellular metabolic process; GO:0044238 …	GO:0002178 palmitoyltransferase complex; GO:0005622 intracellular; GO:0005623 cell; GO:0005737 cytoplasm; GO:0005783 endoplasmic reticulum; GO:0005789 endoplasmic reticulum membrane; GO:0012505 endomembrane system; GO:0016020 membrane; GO:0017059 serine C-palmitoyltransferase complex; GO:0031211 endoplasmic reticulum palmitoyltransferase complex; GO:0031984 organelle subcompartment; GO:0032991 pr…	GO:0003824 catalytic activity; GO:0004758 serine C-palmitoyltransferase activity; GO:0016408 C-acyltransferase activity; GO:0016409 palmitoyltransferase activity; GO:0016454 C-palmitoyltransferase activity; GO:0016740 transferase activity; GO:0016746 transferase activity, transferring acyl groups; GO:0016747 transferase activity, transferring acyl groups other than amino-acyl groups;	PF00155	Aminotransferase class I and II	E	KOG1357	Serine palmitoyltransferase
P41227	N-alpha-acetyltransferase 10 OS=Homo sapiens OX=9606 GN=NAA10 PE=1 SV=1	NAA10	1.425	0.000172868	Up	26.458	26.8	7	7	10	1.213	1.211	1.145	0.865	0.824	0.816	nucleus	K20791			GO:0006323 DNA packaging; GO:0006464 cellular protein modification process; GO:0006473 protein acetylation; GO:0006474 N-terminal protein amino acid acetylation; GO:0006475 internal protein amino acid acetylation; GO:0006807 nitrogen compound metabolic process; GO:0006996 organelle organization; GO:0007063 regulation of sister chromatid cohesion; GO:0007088 regulation of mitotic nuclear division;…	GO:0005622 intracellular; GO:0005623 cell; GO:0005634 nucleus; GO:0005730 nucleolus; GO:0005737 cytoplasm; GO:0005829 cytosol; GO:0005840 ribosome; GO:0022626 cytosolic ribosome; GO:0031248 protein acetyltransferase complex; GO:0031414 N-terminal protein acetyltransferase complex; GO:0031415 NatA complex; GO:0031974 membrane-enclosed lumen; GO:0031981 nuclear lumen; GO:0032991 protein-containing …	GO:0003824 catalytic activity; GO:0004596 peptide alpha-N-acetyltransferase activity; GO:0008080 N-acetyltransferase activity; GO:0016407 acetyltransferase activity; GO:0016410 N-acyltransferase activity; GO:0016740 transferase activity; GO:0016746 transferase activity, transferring acyl groups; GO:0016747 transferase activity, transferring acyl groups other than amino-acyl groups; GO:0034212 pep…			S	KOG3235	Subunit of the major N alpha-acetyltransferase
P60903	Protein S100-A10 OS=Homo sapiens OX=9606 GN=S100A10 PE=1 SV=2	S100A10	0.724	0.000643407	Down	11.203	17.5	1	1	3	0.876	0.834	0.794	1.123	1.193	1.144	cytoplasm	K17274	S100A10; protein S100-A10	hsa05132 Salmonella infection	GO:0001765 membrane raft assembly; GO:0001952 regulation of cell-matrix adhesion; GO:0001954 positive regulation of cell-matrix adhesion; GO:0006810 transport; GO:0006900 vesicle budding from membrane; GO:0006996 organelle organization; GO:0008104 protein localization; GO:0009987 cellular process; GO:0010638 positive regulation of organelle organization; GO:0010720 positive regulation of cell dev…		GO:0005488 binding; GO:0005515 protein binding; GO:0042802 identical protein binding; GO:0042803 protein homodimerization activity; GO:0044325 ion channel binding; GO:0046983 protein dimerization activity;	PF01023	S-100/ICaBP type calcium binding domain
Q6ZNG1	Zinc finger protein 600 OS=Homo sapiens OX=9606 GN=ZNF600 PE=1 SV=2	ZNF600	0.727	0.0332042	Down	83.123	1.8	1	1	1	0.684	0.964	0.866	1.132	1.132	1.192	nucleus	K09228	KRAB; KRAB domain-containing zinc finger protein	hsa05168 Herpes simplex virus 1 infection	GO:0006355 regulation of transcription, DNA-templated; GO:0006357 regulation of transcription by RNA polymerase II; GO:0009889 regulation of biosynthetic process; GO:0010468 regulation of gene expression; GO:0010556 regulation of macromolecule biosynthetic process; GO:0019219 regulation of nucleobase-containing compound metabolic process; GO:0019222 regulation of metabolic process; GO:0031323 reg…		GO:0000981 DNA-binding transcription factor activity, RNA polymerase II-specific; GO:0003700 DNA-binding transcription factor activity; GO:0140110 transcription regulator activity;	PF00096; PF12874	Zinc finger, C2H2 type; Zinc-finger of C2H2 type	K	KOG1721	FOG: Zn-finger
P60842	Eukaryotic initiation factor 4A-I OS=Homo sapiens OX=9606 GN=EIF4A1 PE=1 SV=1	EIF4A1	1.423	1.62527e-06	Up	46.153	38.2	17	8	51	1.189	1.208	1.201	0.854	0.836	0.839	nucleus	K03257	EIF4A; translation initiation factor 4A	hsa03013 RNA transport	GO:0006139 nucleobase-containing compound metabolic process; GO:0006412 translation; GO:0006413 translational initiation; GO:0006518 peptide metabolic process; GO:0006725 cellular aromatic compound metabolic process; GO:0006807 nitrogen compound metabolic process; GO:0008152 metabolic process; GO:0009058 biosynthetic process; GO:0009059 macromolecule biosynthetic process; GO:0009987 cellular proc…	GO:0005622 intracellular; GO:0005623 cell; GO:0005634 nucleus; GO:0005730 nucleolus; GO:0005737 cytoplasm; GO:0005829 cytosol; GO:0016281 eukaryotic translation initiation factor 4F complex; GO:0031974 membrane-enclosed lumen; GO:0031981 nuclear lumen; GO:0032991 protein-containing complex; GO:0043226 organelle; GO:0043227 membrane-bounded organelle; GO:0043228 non-membrane-bounded organelle; GO:…	GO:0000339 RNA cap binding; GO:0003676 nucleic acid binding; GO:0003723 RNA binding; GO:0003724 RNA helicase activity; GO:0003725 double-stranded RNA binding; GO:0003729 mRNA binding; GO:0003824 catalytic activity; GO:0004386 helicase activity; GO:0005488 binding; GO:0008135 translation factor activity, RNA binding; GO:0008186 RNA-dependent ATPase activity; GO:0016462 pyrophosphatase activity; GO…	PF00270	DEAD/DEAH box helicase	A	KOG0327	Translation initiation factor 4F, helicase subunit (eIF-4A) and related helicases
Q7Z2W4	Zinc finger CCCH-type antiviral protein 1 OS=Homo sapiens OX=9606 GN=ZC3HAV1 PE=1 SV=3	ZC3HAV1	0.726	0.000825204	Down	101.43	15.2	11	11	11	0.833	0.826	0.856	1.182	1.202	1.079	cytoplasm	K15259			GO:0001817 regulation of cytokine production; GO:0001819 positive regulation of cytokine production; GO:0002682 regulation of immune system process; GO:0002684 positive regulation of immune system process; GO:0002697 regulation of immune effector process; GO:0002699 positive regulation of immune effector process; GO:0002831 regulation of response to biotic stimulus; GO:0002833 positive regulation…	GO:0000323 lytic vacuole; GO:0005622 intracellular; GO:0005623 cell; GO:0005634 nucleus; GO:0005737 cytoplasm; GO:0005764 lysosome; GO:0005768 endosome; GO:0005770 late endosome; GO:0005773 vacuole; GO:0005829 cytosol; GO:0012505 endomembrane system; GO:0031410 cytoplasmic vesicle; GO:0031982 vesicle; GO:0043226 organelle; GO:0043227 membrane-bounded organelle; GO:0043229 intracellular organelle;…	GO:0005488 binding; GO:0005515 protein binding; GO:0017151 DEAD/H-box RNA helicase binding; GO:0019899 enzyme binding; GO:0042802 identical protein binding;
P15260	Interferon gamma receptor 1 OS=Homo sapiens OX=9606 GN=IFNGR1 PE=1 SV=1	IFNGR1	0.748	0.00280425	Down	54.404	2.2	1	1	2	0.834	0.818	0.906	1.116	1.092	1.21	extracellular	K05132	IFNGR1; interferon gamma receptor 1	hsa04380 Osteoclast differentiation; hsa05200 Pathways in cancer [Cancer network viewer]; hsa04650 Natural killer cell mediated cytotoxicity; hsa05168 Herpes simplex virus 1 infection; hsa05321 Inflammatory bowel disease; hsa05145 Toxoplasmosis; hsa04630 JAK-STAT signaling pathway; hsa05152 Tuberculosis; hsa05142 Chagas disease; hsa04658 Th1 and Th2 cell differentiation; hsa05140 Leishmaniasis; h…	GO:0001959 regulation of cytokine-mediated signaling pathway; GO:0002252 immune effector process; GO:0002376 immune system process; GO:0002682 regulation of immune system process; GO:0006950 response to stress; GO:0006952 defense response; GO:0006955 immune response; GO:0007154 cell communication; GO:0007165 signal transduction; GO:0007166 cell surface receptor signaling pathway; GO:0009605 respo…	GO:0005622 intracellular; GO:0005623 cell; GO:0005737 cytoplasm; GO:0005783 endoplasmic reticulum; GO:0005886 plasma membrane; GO:0005887 integral component of plasma membrane; GO:0012505 endomembrane system; GO:0014069 postsynaptic density; GO:0016020 membrane; GO:0016021 integral component of membrane; GO:0030425 dendrite; GO:0031224 intrinsic component of membrane; GO:0031226 intrinsic compone…	GO:0004888 transmembrane signaling receptor activity; GO:0004896 cytokine receptor activity; GO:0004904 interferon receptor activity; GO:0004906 interferon-gamma receptor activity; GO:0038023 signaling receptor activity; GO:0060089 molecular transducer activity;
Q9NWT8	Aurora kinase A-interacting protein OS=Homo sapiens OX=9606 GN=AURKAIP1 PE=1 SV=1	AURKAIP1	0.707	8.30247e-05	Down	22.354	5	1	1	1	0.84	0.813	0.818	1.131	1.158	1.206	mitochondria	K16830			GO:0006139 nucleobase-containing compound metabolic process; GO:0006396 RNA processing; GO:0006397 mRNA processing; GO:0006412 translation; GO:0006414 translational elongation; GO:0006415 translational termination; GO:0006518 peptide metabolic process; GO:0006725 cellular aromatic compound metabolic process; GO:0006807 nitrogen compound metabolic process; GO:0007088 regulation of mitotic nuclear …	GO:0005622 intracellular; GO:0005623 cell; GO:0005634 nucleus; GO:0005654 nucleoplasm; GO:0005737 cytoplasm; GO:0005739 mitochondrion; GO:0005740 mitochondrial envelope; GO:0005743 mitochondrial inner membrane; GO:0016020 membrane; GO:0019866 organelle inner membrane; GO:0031090 organelle membrane; GO:0031966 mitochondrial membrane; GO:0031967 organelle envelope; GO:0031974 membrane-enclosed lume…		PF08213	Mitochondrial domain of unknown function (DUF1713)
Q8N4T8	Carbonyl reductase family member 4 OS=Homo sapiens OX=9606 GN=CBR4 PE=1 SV=3	CBR4	0.711	0.00182661	Down	25.301	13.1	2	2	2	0.811	0.838	0.831	1.195	1.062	1.231	cytoplasm	K11539	CBR4; carbonyl reductase 4 / 3-oxoacyl-[acyl-carrier protein] reductase beta subunit [EC:1.1.1.-]	hsa00061 Fatty acid biosynthesis; hsa01212 Fatty acid metabolism; hsa01100 Metabolic pathways	GO:0006066 alcohol metabolic process; GO:0006082 organic acid metabolic process; GO:0006629 lipid metabolic process; GO:0006631 fatty acid metabolic process; GO:0006633 fatty acid biosynthetic process; GO:0006725 cellular aromatic compound metabolic process; GO:0006807 nitrogen compound metabolic process; GO:0008152 metabolic process; GO:0008610 lipid biosynthetic process; GO:0009058 biosynthetic…	GO:0005622 intracellular; GO:0005623 cell; GO:0005737 cytoplasm; GO:0005739 mitochondrion; GO:0005759 mitochondrial matrix; GO:0031974 membrane-enclosed lumen; GO:0032991 protein-containing complex; GO:0043226 organelle; GO:0043227 membrane-bounded organelle; GO:0043229 intracellular organelle; GO:0043231 intracellular membrane-bounded organelle; GO:0043233 organelle lumen; GO:0070013 intracellul…	GO:0000166 nucleotide binding; GO:0003824 catalytic activity; GO:0003955 NAD(P)H dehydrogenase (quinone) activity; GO:0005488 binding; GO:0008753 NADPH dehydrogenase (quinone) activity; GO:0016491 oxidoreductase activity; GO:0016614 oxidoreductase activity, acting on CH-OH group of donors; GO:0016616 oxidoreductase activity, acting on the CH-OH group of donors, NAD or NADP as acceptor; GO:0016651…	PF13561	Enoyl-(Acyl carrier protein) reductase	Q	KOG1200	Mitochondrial/plastidial beta-ketoacyl-ACP reductase
Q9Y605	MORF4 family-associated protein 1 OS=Homo sapiens OX=9606 GN=MRFAP1 PE=1 SV=1	MRFAP1	1.42	0.00516171	Up	14.649	18.9	1	1	1	1.117	1.195	1.242	0.748	0.853	0.902	cytoplasm					GO:0005622 intracellular; GO:0005623 cell; GO:0005634 nucleus; GO:0005737 cytoplasm; GO:0005829 cytosol; GO:0043226 organelle; GO:0043227 membrane-bounded organelle; GO:0043229 intracellular organelle; GO:0043231 intracellular membrane-bounded organelle;
O75923	Dysferlin OS=Homo sapiens OX=9606 GN=DYSF PE=1 SV=1	DYSF	0.575	0.00368536	Down	237.29	1.7	2	2	2	0.779	0.681	0.709	1.072	1.288	1.411	cytoplasm	K18261			GO:0003008 system process; GO:0003012 muscle system process; GO:0006810 transport; GO:0006906 vesicle fusion; GO:0006936 muscle contraction; GO:0006996 organelle organization; GO:0009987 cellular process; GO:0016043 cellular component organization; GO:0016050 vesicle organization; GO:0016192 vesicle-mediated transport; GO:0032501 multicellular organismal process; GO:0048284 organelle fusion; GO:0…	GO:0005622 intracellular; GO:0005623 cell; GO:0005737 cytoplasm; GO:0005768 endosome; GO:0005769 early endosome; GO:0005770 late endosome; GO:0005815 microtubule organizing center; GO:0005856 cytoskeleton; GO:0005886 plasma membrane; GO:0012505 endomembrane system; GO:0012506 vesicle membrane; GO:0015630 microtubule cytoskeleton; GO:0016020 membrane; GO:0030139 endocytic vesicle; GO:0030315 T-tub…	GO:0005488 binding; GO:0005509 calcium ion binding; GO:0005543 phospholipid binding; GO:0005544 calcium-dependent phospholipid binding; GO:0008289 lipid binding; GO:0043167 ion binding; GO:0043168 anion binding; GO:0043169 cation binding; GO:0046872 metal ion binding;	PF00168; PF08151; PF08165; PF08150	C2 domain; FerI (NUC094) domain; FerA (NUC095) domain; FerB (NUC096) domain	M	KOG1326	Membrane-associated protein FER-1 and related ferlins, contain multiple C2 domains
Q96CG8	Collagen triple helix repeat-containing protein 1 OS=Homo sapiens OX=9606 GN=CTHRC1 PE=1 SV=1	CTHRC1	0.737	7.89261e-05	Down	26.224	20.6	4	4	6	0.826	0.831	0.85	1.12	1.11	1.17	extracellular				GO:0001503 ossification; GO:0001736 establishment of planar polarity; GO:0001738 morphogenesis of a polarized epithelium; GO:0001838 embryonic epithelial tube formation; GO:0001841 neural tube formation; GO:0001843 neural tube closure; GO:0002009 morphogenesis of an epithelium; GO:0006928 movement of cell or subcellular component; GO:0007154 cell communication; GO:0007164 establishment of tissue …	GO:0005576 extracellular region; GO:0005615 extracellular space; GO:0005622 intracellular; GO:0005623 cell; GO:0005737 cytoplasm; GO:0031012 extracellular matrix;	GO:0001664 G protein-coupled receptor binding; GO:0005102 signaling receptor binding; GO:0005109 frizzled binding; GO:0005488 binding; GO:0005515 protein binding; GO:0017147 Wnt-protein binding;
Q69YN4	Protein virilizer homolog OS=Homo sapiens OX=9606 GN=VIRMA PE=1 SV=2	VIRMA	1.419	0.000100559	Up	202.02	3.5	6	6	6	1.15	1.212	1.189	0.808	0.854	0.841	nucleus	K22910			GO:0001510 RNA methylation; GO:0006139 nucleobase-containing compound metabolic process; GO:0006725 cellular aromatic compound metabolic process; GO:0006807 nitrogen compound metabolic process; GO:0008152 metabolic process; GO:0009451 RNA modification; GO:0009987 cellular process; GO:0010468 regulation of gene expression; GO:0016070 RNA metabolic process; GO:0016071 mRNA metabolic process; GO:001…	GO:0005622 intracellular; GO:0005623 cell; GO:0005634 nucleus; GO:0005654 nucleoplasm; GO:0005737 cytoplasm; GO:0005829 cytosol; GO:0016604 nuclear body; GO:0016607 nuclear speck; GO:0031974 membrane-enclosed lumen; GO:0031981 nuclear lumen; GO:0032991 protein-containing complex; GO:0034708 methyltransferase complex; GO:0036396 RNA N6-methyladenosine methyltransferase complex; GO:0043226 organell…				K	KOG4822	Predicted nuclear membrane protein involved in mRNA transport and sex determination via splicing modulation
Q9BQT9	Calsyntenin-3 OS=Homo sapiens OX=9606 GN=CLSTN3 PE=1 SV=1	CLSTN3	0.597	0.00455954	Down	106.1	1	1	1	1	0.667	0.719	0.837	1.277	1.101	1.348	plasma membrane	K22661			GO:0001558 regulation of cell growth; GO:0007154 cell communication; GO:0007267 cell-cell signaling; GO:0007268 chemical synaptic transmission; GO:0007275 multicellular organism development; GO:0007399 nervous system development; GO:0007416 synapse assembly; GO:0009987 cellular process; GO:0010646 regulation of cell communication; GO:0010647 positive regulation of cell communication; GO:0016043 c…	GO:0000139 Golgi membrane; GO:0005622 intracellular; GO:0005623 cell; GO:0005737 cytoplasm; GO:0005783 endoplasmic reticulum; GO:0005789 endoplasmic reticulum membrane; GO:0005794 Golgi apparatus; GO:0005886 plasma membrane; GO:0009986 cell surface; GO:0012505 endomembrane system; GO:0014069 postsynaptic density; GO:0016020 membrane; GO:0031090 organelle membrane; GO:0031984 organelle subcompartm…		PF00028	Cadherin domain	W	KOG1834	Calsyntenin
P42262	Glutamate receptor 2 OS=Homo sapiens OX=9606 GN=GRIA2 PE=1 SV=3	GRIA2	0.51	7.7778e-05	Down	98.82	1	1	1	2	0.713	0.667	0.621	1.309	1.289	1.327	plasma membrane	K05198	GRIA2; glutamate receptor 2	hsa04080 Neuroactive ligand-receptor interaction; hsa05017 Spinocerebellar ataxia; hsa04724 Glutamatergic synapse; hsa05016 Huntington disease; hsa04713 Circadian entrainment; hsa05033 Nicotine addiction; hsa05030 Cocaine addiction; hsa04024 cAMP signaling pathway; hsa04723 Retrograde endocannabinoid signaling; hsa04730 Long-term depression; hsa04720 Long-term potentiation; hsa05022 Pathways of n…	GO:0001919 regulation of receptor recycling; GO:0003008 system process; GO:0006810 transport; GO:0006811 ion transport; GO:0006812 cation transport; GO:0006813 potassium ion transport; GO:0006814 sodium ion transport; GO:0006897 endocytosis; GO:0006898 receptor-mediated endocytosis; GO:0007154 cell communication; GO:0007165 signal transduction; GO:0007166 cell surface receptor signaling pathway; …	GO:0005622 intracellular; GO:0005623 cell; GO:0005737 cytoplasm; GO:0005783 endoplasmic reticulum; GO:0005886 plasma membrane; GO:0005887 integral component of plasma membrane; GO:0008021 synaptic vesicle; GO:0008328 ionotropic glutamate receptor complex; GO:0009897 external side of plasma membrane; GO:0009986 cell surface; GO:0012505 endomembrane system; GO:0012506 vesicle membrane; GO:0014069 p…	GO:0000149 SNARE binding; GO:0001540 amyloid-beta binding; GO:0004888 transmembrane signaling receptor activity; GO:0004970 ionotropic glutamate receptor activity; GO:0004971 AMPA glutamate receptor activity; GO:0005215 transporter activity; GO:0005216 ion channel activity; GO:0005230 extracellular ligand-gated ion channel activity; GO:0005231 excitatory extracellular ligand-gated ion channel act…	PF10613	Ligated ion channel L-glutamate- and glycine-binding site	EPT	KOG1054	Glutamate-gated AMPA-type ion channel receptor subunit GluR2 and related subunits
Q9BQC3	2-(3-amino-3-carboxypropyl)histidine synthase subunit 2 OS=Homo sapiens OX=9606 GN=DPH2 PE=1 SV=1	DPH2	1.419	0.00593176	Up	52.082	2.7	1	1	1	1.069	1.201	1.284	0.857	0.774	0.873	cytoplasm,nucleus	K17866			GO:0006417 regulation of translation; GO:0006448 regulation of translational elongation; GO:0006464 cellular protein modification process; GO:0006807 nitrogen compound metabolic process; GO:0008152 metabolic process; GO:0009058 biosynthetic process; GO:0009889 regulation of biosynthetic process; GO:0009987 cellular process; GO:0010468 regulation of gene expression; GO:0010556 regulation of macrom…	GO:0005622 intracellular; GO:0005623 cell; GO:0005737 cytoplasm; GO:0005829 cytosol;	GO:0003824 catalytic activity; GO:0016740 transferase activity; GO:0016765 transferase activity, transferring alkyl or aryl (other than methyl) groups; GO:0090560 2-(3-amino-3-carboxypropyl)histidine synthase activity;			J	KOG2648	Diphthamide biosynthesis protein
P49915	GMP synthase [glutamine-hydrolyzing] OS=Homo sapiens OX=9606 GN=GMPS PE=1 SV=1	GMPS	1.417	2.91058e-06	Up	76.715	32.6	18	18	31	1.162	1.186	1.178	0.84	0.829	0.82	cytoplasm,nucleus	K01951	guaA; GMP synthase (glutamine-hydrolysing) [EC:6.3.5.2]	hsa00983 Drug metabolism - other enzymes; hsa00230 Purine metabolism; hsa01100 Metabolic pathways	GO:0001101 response to acid chemical; GO:0006139 nucleobase-containing compound metabolic process; GO:0006144 purine nucleobase metabolic process; GO:0006163 purine nucleotide metabolic process; GO:0006164 purine nucleotide biosynthetic process; GO:0006177 GMP biosynthetic process; GO:0006725 cellular aromatic compound metabolic process; GO:0006753 nucleoside phosphate metabolic process; GO:00067…	GO:0005622 intracellular; GO:0005623 cell; GO:0005737 cytoplasm; GO:0005829 cytosol;	GO:0003824 catalytic activity; GO:0003921 GMP synthase activity; GO:0003922 GMP synthase (glutamine-hydrolyzing) activity; GO:0005488 binding; GO:0005515 protein binding; GO:0016874 ligase activity; GO:0016879 ligase activity, forming carbon-nitrogen bonds; GO:0016884 carbon-nitrogen ligase activity, with glutamine as amido-N-donor; GO:0019899 enzyme binding;	PF00117; PF02540; PF00958	Glutamine amidotransferase class-I; NAD synthase; GMP synthase C terminal domain	F	KOG1622	GMP synthase
O75054	Immunoglobulin superfamily member 3 OS=Homo sapiens OX=9606 GN=IGSF3 PE=2 SV=3	IGSF3	0.71	3.03374e-05	Down	135.19	6.3	6	6	6	0.826	0.826	0.819	1.19	1.162	1.126	plasma membrane	K06522			GO:0007154 cell communication; GO:0007165 signal transduction; GO:0007166 cell surface receptor signaling pathway; GO:0007275 multicellular organism development; GO:0009987 cellular process; GO:0023052 signaling; GO:0032501 multicellular organismal process; GO:0032502 developmental process; GO:0032808 lacrimal gland development; GO:0035272 exocrine system development; GO:0048513 animal organ deve…	GO:0005623 cell; GO:0005886 plasma membrane; GO:0016020 membrane; GO:0016021 integral component of membrane; GO:0031224 intrinsic component of membrane; GO:0071944 cell periphery;		PF07686	Immunoglobulin V-set domain
Q9BXU7	Ubiquitin carboxyl-terminal hydrolase 26 OS=Homo sapiens OX=9606 GN=USP26 PE=1 SV=1	USP26	1.416	0.0025262	Up	104.05	1.4	1	1	2	1.163	1.189	1.196	0.752	0.876	0.878	nucleus	K11850			GO:0006464 cellular protein modification process; GO:0006508 proteolysis; GO:0006807 nitrogen compound metabolic process; GO:0008152 metabolic process; GO:0009987 cellular process; GO:0016579 protein deubiquitination; GO:0019538 protein metabolic process; GO:0036211 protein modification process; GO:0043170 macromolecule metabolic process; GO:0043412 macromolecule modification; GO:0044237 cellular…	GO:0005622 intracellular; GO:0005623 cell; GO:0005634 nucleus; GO:0005654 nucleoplasm; GO:0031974 membrane-enclosed lumen; GO:0031981 nuclear lumen; GO:0043226 organelle; GO:0043227 membrane-bounded organelle; GO:0043229 intracellular organelle; GO:0043231 intracellular membrane-bounded organelle; GO:0043233 organelle lumen; GO:0070013 intracellular organelle lumen;	GO:0003824 catalytic activity; GO:0008233 peptidase activity; GO:0008234 cysteine-type peptidase activity; GO:0016787 hydrolase activity; GO:0019783 ubiquitin-like protein-specific protease activity; GO:0036459 thiol-dependent ubiquitinyl hydrolase activity; GO:0070011 peptidase activity, acting on L-amino acid peptides; GO:0101005 ubiquitinyl hydrolase activity; GO:0140096 catalytic activity, ac…			O	KOG1868	Ubiquitin C-terminal hydrolase
P18065	Insulin-like growth factor-binding protein 2 OS=Homo sapiens OX=9606 GN=IGFBP2 PE=1 SV=2	IGFBP2	0.649	0.00237056	Down	34.814	7.7	2	2	2	0.716	0.816	0.813	1.316	1.164	1.133	extracellular	K23575			GO:0000003 reproduction; GO:0001101 response to acid chemical; GO:0002682 regulation of immune system process; GO:0002684 positive regulation of immune system process; GO:0002694 regulation of leukocyte activation; GO:0002696 positive regulation of leukocyte activation; GO:0006807 nitrogen compound metabolic process; GO:0007154 cell communication; GO:0007165 signal transduction; GO:0007565 female…	GO:0005576 extracellular region; GO:0005615 extracellular space; GO:0005622 intracellular; GO:0005623 cell; GO:0005737 cytoplasm; GO:0005886 plasma membrane; GO:0016020 membrane; GO:0016324 apical plasma membrane; GO:0031410 cytoplasmic vesicle; GO:0031982 vesicle; GO:0043226 organelle; GO:0043227 membrane-bounded organelle; GO:0043229 intracellular organelle; GO:0045177 apical part of cell; GO:0…	GO:0005102 signaling receptor binding; GO:0005488 binding; GO:0005515 protein binding; GO:0005520 insulin-like growth factor binding; GO:0019838 growth factor binding; GO:0031994 insulin-like growth factor I binding; GO:0031995 insulin-like growth factor II binding;	PF00219; PF00086	Insulin-like growth factor binding protein; Thyroglobulin type-1 repeat
Q7Z5J8	Ankyrin and armadillo repeat-containing protein OS=Homo sapiens OX=9606 GN=ANKAR PE=2 SV=3	ANKAR	0.769	0.0386413	Down	162.02	1	1	1	1	0.814	0.856	0.926	1.006	1.298	1.073	plasma membrane					GO:0005622 intracellular; GO:0005623 cell; GO:0005634 nucleus; GO:0005737 cytoplasm; GO:0043226 organelle; GO:0043227 membrane-bounded organelle; GO:0043229 intracellular organelle; GO:0043231 intracellular membrane-bounded organelle;				M	KOG4177	Ankyrin
P07951	Tropomyosin beta chain OS=Homo sapiens OX=9606 GN=TPM2 PE=1 SV=1	TPM2	1.416	8.91427e-05	Up	32.85	28.5	11	1	1	1.218	1.194	1.137	0.825	0.846	0.836	cytoplasm	K10374	TPM2; tropomyosin 2	hsa04260 Cardiac muscle contraction; hsa05410 Hypertrophic cardiomyopathy; hsa05414 Dilated cardiomyopathy; hsa04261 Adrenergic signaling in cardiomyocytes	GO:0003008 system process; GO:0003012 muscle system process; GO:0006936 muscle contraction; GO:0006996 organelle organization; GO:0007010 cytoskeleton organization; GO:0007015 actin filament organization; GO:0009987 cellular process; GO:0016043 cellular component organization; GO:0030029 actin filament-based process; GO:0030036 actin cytoskeleton organization; GO:0032501 multicellular organismal …	GO:0005622 intracellular; GO:0005623 cell; GO:0005737 cytoplasm; GO:0005856 cytoskeleton; GO:0005862 muscle thin filament tropomyosin; GO:0005865 striated muscle thin filament; GO:0005884 actin filament; GO:0015629 actin cytoskeleton; GO:0030016 myofibril; GO:0030017 sarcomere; GO:0036379 myofilament; GO:0043226 organelle; GO:0043228 non-membrane-bounded organelle; GO:0043229 intracellular organe…	GO:0003779 actin binding; GO:0005198 structural molecule activity; GO:0005488 binding; GO:0005515 protein binding; GO:0008092 cytoskeletal protein binding; GO:0008307 structural constituent of muscle; GO:0042802 identical protein binding; GO:0042803 protein homodimerization activity; GO:0044877 protein-containing complex binding; GO:0046982 protein heterodimerization activity; GO:0046983 protein …			Z	KOG1003	Actin filament-coating protein tropomyosin
Q58FF6	Putative heat shock protein HSP 90-beta 4 OS=Homo sapiens OX=9606 GN=HSP90AB4P PE=5 SV=1	HSP90AB4P	0.467	5.60564e-05	Down	58.264	8.9	5	1	6	0.602	0.678	0.604	1.366	1.301	1.367	cytoplasm							PF02518	Histidine kinase-, DNA gyrase B-, and HSP90-like ATPase	O	KOG0019	Molecular chaperone (HSP90 family)
Q9UHK6	Alpha-methylacyl-CoA racemase OS=Homo sapiens OX=9606 GN=AMACR PE=1 SV=2	AMACR	0.71	0.000301314	Down	42.386	17.3	5	5	6	0.816	0.81	0.852	1.13	1.22	1.138	mitochondria	K01796	E5.1.99.4; alpha-methylacyl-CoA racemase [EC:5.1.99.4]	hsa00120 Primary bile acid biosynthesis; hsa04146 Peroxisome; hsa01100 Metabolic pathways	GO:0006082 organic acid metabolic process; GO:0006605 protein targeting; GO:0006625 protein targeting to peroxisome; GO:0006629 lipid metabolic process; GO:0006631 fatty acid metabolic process; GO:0006635 fatty acid beta-oxidation; GO:0006694 steroid biosynthetic process; GO:0006699 bile acid biosynthetic process; GO:0006720 isoprenoid metabolic process; GO:0006810 transport; GO:0006886 intracell…	GO:0005622 intracellular; GO:0005623 cell; GO:0005737 cytoplasm; GO:0005739 mitochondrion; GO:0005777 peroxisome; GO:0005782 peroxisomal matrix; GO:0005829 cytosol; GO:0005886 plasma membrane; GO:0016020 membrane; GO:0031907 microbody lumen; GO:0031974 membrane-enclosed lumen; GO:0042579 microbody; GO:0043226 organelle; GO:0043227 membrane-bounded organelle; GO:0043229 intracellular organelle; GO…	GO:0003824 catalytic activity; GO:0005102 signaling receptor binding; GO:0005488 binding; GO:0005515 protein binding; GO:0008111 alpha-methylacyl-CoA racemase activity; GO:0016853 isomerase activity; GO:0016854 racemase and epimerase activity;			I	KOG3957	Predicted L-carnitine dehydratase/alpha-methylacyl-CoA racemase
Q01130	Serine/arginine-rich splicing factor 2 OS=Homo sapiens OX=9606 GN=SRSF2 PE=1 SV=4	SRSF2	1.415	0.000261567	Up	25.476	14	3	2	7	1.188	1.162	1.18	0.804	0.812	0.878	nucleus	K12891	SFRS2; splicing factor, arginine/serine-rich 2	hsa05168 Herpes simplex virus 1 infection; hsa03040 Spliceosome	GO:0000278 mitotic cell cycle; GO:0000375 RNA splicing, via transesterification reactions; GO:0000377 RNA splicing, via transesterification reactions with bulged adenosine as nucleophile; GO:0000381 regulation of alternative mRNA splicing, via spliceosome; GO:0000398 mRNA splicing, via spliceosome; GO:0006139 nucleobase-containing compound metabolic process; GO:0006396 RNA processing; GO:0006397 …	GO:0005622 intracellular; GO:0005623 cell; GO:0005634 nucleus; GO:0005654 nucleoplasm; GO:0005681 spliceosomal complex; GO:0005737 cytoplasm; GO:0005829 cytosol; GO:0016604 nuclear body; GO:0016607 nuclear speck; GO:0031974 membrane-enclosed lumen; GO:0031981 nuclear lumen; GO:0032991 protein-containing complex; GO:0035061 interchromatin granule; GO:0043226 organelle; GO:0043227 membrane-bounded …	GO:0003676 nucleic acid binding; GO:0003712 transcription coregulator activity; GO:0003714 transcription corepressor activity; GO:0003723 RNA binding; GO:0005080 protein kinase C binding; GO:0005488 binding; GO:0005515 protein binding; GO:0019899 enzyme binding; GO:0019900 kinase binding; GO:0019901 protein kinase binding; GO:0036002 pre-mRNA binding; GO:0097159 organic cyclic compound binding; G…	PF00076	RNA recognition motif. (a.k.a. RRM, RBD, or RNP domain)	A	KOG4207	Predicted splicing factor, SR protein superfamily
Q14166	Tubulin--tyrosine ligase-like protein 12 OS=Homo sapiens OX=9606 GN=TTLL12 PE=1 SV=2	TTLL12	1.413	1.83503e-05	Up	74.403	22.8	11	11	11	1.176	1.176	1.226	0.845	0.838	0.85	cytoplasm	K16609								O	KOG2155	Tubulin-tyrosine ligase-related protein
P14209	CD99 antigen OS=Homo sapiens OX=9606 GN=CD99 PE=1 SV=1	CD99	0.696	0.000240036	Down	18.848	15.1	2	2	6	0.808	0.839	0.834	1.228	1.127	1.212	extracellular	K06520	CD99; CD99 antigen	hsa04670 Leukocyte transendothelial migration; hsa04514 Cell adhesion molecules	GO:0002682 regulation of immune system process; GO:0048583 regulation of response to stimulus; GO:0050776 regulation of immune response; GO:0050789 regulation of biological process; GO:0065007 biological regulation;	GO:0005622 intracellular; GO:0005623 cell; GO:0005737 cytoplasm; GO:0005886 plasma membrane; GO:0005887 integral component of plasma membrane; GO:0016020 membrane; GO:0016021 integral component of membrane; GO:0031224 intrinsic component of membrane; GO:0031226 intrinsic component of plasma membrane; GO:0071944 cell periphery;
O43148	mRNA cap guanine-N7 methyltransferase OS=Homo sapiens OX=9606 GN=RNMT PE=1 SV=1	RNMT	1.41	0.00265688	Up	54.843	13.9	6	6	7	1.16	1.167	1.216	0.756	0.875	0.881	nucleus	K00565	RNMT; mRNA (guanine-N7-)-methyltransferase [EC:2.1.1.56]	hsa03015 mRNA surveillance pathway	GO:0001510 RNA methylation; GO:0006139 nucleobase-containing compound metabolic process; GO:0006351 transcription, DNA-templated; GO:0006366 transcription by RNA polymerase II; GO:0006370 7-methylguanosine mRNA capping; GO:0006396 RNA processing; GO:0006397 mRNA processing; GO:0006725 cellular aromatic compound metabolic process; GO:0006807 nitrogen compound metabolic process; GO:0008152 metaboli…	GO:0001650 fibrillar center; GO:0005622 intracellular; GO:0005623 cell; GO:0005634 nucleus; GO:0005654 nucleoplasm; GO:0005730 nucleolus; GO:0005845 mRNA cap binding complex; GO:0031533 mRNA cap methyltransferase complex; GO:0031974 membrane-enclosed lumen; GO:0031981 nuclear lumen; GO:0032991 protein-containing complex; GO:0034518 RNA cap binding complex; GO:0034708 methyltransferase complex; GO…	GO:0003676 nucleic acid binding; GO:0003723 RNA binding; GO:0003824 catalytic activity; GO:0004482 mRNA (guanine-N7-)-methyltransferase activity; GO:0005488 binding; GO:0008168 methyltransferase activity; GO:0008170 N-methyltransferase activity; GO:0008173 RNA methyltransferase activity; GO:0008174 mRNA methyltransferase activity; GO:0008757 S-adenosylmethionine-dependent methyltransferase activi…			A	KOG1975	mRNA cap methyltransferase
Q9Y624	Junctional adhesion molecule A OS=Homo sapiens OX=9606 GN=F11R PE=1 SV=1	F11R	0.735	2.7108e-05	Down	32.583	39.1	10	10	27	0.826	0.864	0.841	1.14	1.143	1.161	extracellular	K06089	F11R; junctional adhesion molecule 1	hsa05120 Epithelial cell signaling in Helicobacter pylori infection; hsa04670 Leukocyte transendothelial migration; hsa04514 Cell adhesion molecules; hsa04530 Tight junction	GO:0001817 regulation of cytokine production; GO:0001885 endothelial cell development; GO:0002064 epithelial cell development; GO:0002376 immune system process; GO:0003008 system process; GO:0003013 circulatory system process; GO:0003158 endothelium development; GO:0006810 transport; GO:0006928 movement of cell or subcellular component; GO:0006950 response to stress; GO:0006952 defense response; …	GO:0005622 intracellular; GO:0005623 cell; GO:0005737 cytoplasm; GO:0005886 plasma membrane; GO:0005911 cell-cell junction; GO:0005923 bicellular tight junction; GO:0016020 membrane; GO:0030054 cell junction; GO:0031410 cytoplasmic vesicle; GO:0031982 vesicle; GO:0036056 filtration diaphragm; GO:0036057 slit diaphragm; GO:0043226 organelle; GO:0043227 membrane-bounded organelle; GO:0043229 intrac…	GO:0005488 binding; GO:0005515 protein binding; GO:0019904 protein domain specific binding; GO:0030165 PDZ domain binding;	PF07686; PF13927	Immunoglobulin V-set domain; Immunoglobulin domain
O75891	Cytosolic 10-formyltetrahydrofolate dehydrogenase OS=Homo sapiens OX=9606 GN=ALDH1L1 PE=1 SV=2	ALDH1L1	0.69	0.00185917	Down	98.828	1.7	1	1	3	0.764	0.862	0.808	1.096	1.189	1.243	cytoplasm	K00289	ALDH1L; formyltetrahydrofolate dehydrogenase [EC:1.5.1.6]	hsa00670 One carbon pool by folate	GO:0006082 organic acid metabolic process; GO:0006575 cellular modified amino acid metabolic process; GO:0006725 cellular aromatic compound metabolic process; GO:0006732 coenzyme metabolic process; GO:0006760 folic acid-containing compound metabolic process; GO:0006766 vitamin metabolic process; GO:0006767 water-soluble vitamin metabolic process; GO:0006807 nitrogen compound metabolic process; GO…	GO:0005622 intracellular; GO:0005623 cell; GO:0005737 cytoplasm; GO:0005829 cytosol;	GO:0003824 catalytic activity; GO:0004029 aldehyde dehydrogenase (NAD+) activity; GO:0016155 formyltetrahydrofolate dehydrogenase activity; GO:0016491 oxidoreductase activity; GO:0016620 oxidoreductase activity, acting on the aldehyde or oxo group of donors, NAD or NADP as acceptor; GO:0016645 oxidoreductase activity, acting on the CH-NH group of donors; GO:0016646 oxidoreductase activity, acting…	PF00551; PF02911; PF00550	Formyl transferase; Formyl transferase, C-terminal domain; Phosphopantetheine attachment site	F	KOG2452	Formyltetrahydrofolate dehydrogenase
Q16763	Ubiquitin-conjugating enzyme E2 S OS=Homo sapiens OX=9606 GN=UBE2S PE=1 SV=2	UBE2S	1.407	0.000412415	Up	23.845	41.4	6	6	11	1.142	1.204	1.224	0.885	0.818	0.835	cytoplasm	K10583	UBE2S; ubiquitin-conjugating enzyme E2 S [EC:2.3.2.23]	hsa04120 Ubiquitin mediated proteolysis	GO:0000209 protein polyubiquitination; GO:0000278 mitotic cell cycle; GO:0000280 nuclear division; GO:0006464 cellular protein modification process; GO:0006508 proteolysis; GO:0006511 ubiquitin-dependent protein catabolic process; GO:0006807 nitrogen compound metabolic process; GO:0006996 organelle organization; GO:0007049 cell cycle; GO:0008152 metabolic process; GO:0009056 catabolic process; GO…	GO:0000151 ubiquitin ligase complex; GO:0000152 nuclear ubiquitin ligase complex; GO:0005622 intracellular; GO:0005623 cell; GO:0005634 nucleus; GO:0005654 nucleoplasm; GO:0005680 anaphase-promoting complex; GO:0005737 cytoplasm; GO:0005829 cytosol; GO:0031461 cullin-RING ubiquitin ligase complex; GO:0031974 membrane-enclosed lumen; GO:0031981 nuclear lumen; GO:0032991 protein-containing complex;…	GO:0003824 catalytic activity; GO:0004842 ubiquitin-protein transferase activity; GO:0005488 binding; GO:0005515 protein binding; GO:0016740 transferase activity; GO:0019787 ubiquitin-like protein transferase activity; GO:0019899 enzyme binding; GO:0031625 ubiquitin protein ligase binding; GO:0044389 ubiquitin-like protein ligase binding; GO:0061630 ubiquitin protein ligase activity; GO:0061631 u…	PF00179	Ubiquitin-conjugating enzyme	O	KOG0423	Ubiquitin-protein ligase
Q96PY5	Formin-like protein 2 OS=Homo sapiens OX=9606 GN=FMNL2 PE=1 SV=3	FMNL2	0.768	0.0122138	Down	123.32	5.2	5	5	6	0.855	0.855	0.886	1.241	1.012	1.129	cytoplasm,nucleus									TZ	KOG1923	Rac1 GTPase effector FRL
Q9BUK6	Protein misato homolog 1 OS=Homo sapiens OX=9606 GN=MSTO1 PE=1 SV=1	MSTO1	1.406	0.000307752	Up	61.835	5.3	2	2	2	1.217	1.176	1.145	0.816	0.878	0.822	nucleus				GO:0006996 organelle organization; GO:0007005 mitochondrion organization; GO:0009987 cellular process; GO:0016043 cellular component organization; GO:0048311 mitochondrion distribution; GO:0051179 localization; GO:0051640 organelle localization; GO:0051641 cellular localization; GO:0051646 mitochondrion localization; GO:0071840 cellular component organization or biogenesis;	GO:0005622 intracellular; GO:0005623 cell; GO:0005737 cytoplasm; GO:0005739 mitochondrion; GO:0005740 mitochondrial envelope; GO:0005741 mitochondrial outer membrane; GO:0016020 membrane; GO:0019867 outer membrane; GO:0031090 organelle membrane; GO:0031966 mitochondrial membrane; GO:0031967 organelle envelope; GO:0031968 organelle outer membrane; GO:0031975 envelope; GO:0043226 organelle; GO:0043…		PF10644	Misato Segment II myosin-like domain	Z	KOG2530	Members of tubulin/FtsZ family
P05091	Aldehyde dehydrogenase, mitochondrial OS=Homo sapiens OX=9606 GN=ALDH2 PE=1 SV=2	ALDH2	0.724	4.51808e-05	Down	56.381	36.2	14	12	25	0.808	0.851	0.843	1.152	1.165	1.141	mitochondria	K00128	ALDH; aldehyde dehydrogenase (NAD+) [EC:1.2.1.3]	hsa01240 Biosynthesis of cofactors; hsa00071 Fatty acid degradation; hsa00410 beta-Alanine metabolism; hsa00770 Pantothenate and CoA biosynthesis; hsa00620 Pyruvate metabolism; hsa00310 Lysine degradation; hsa00380 Tryptophan metabolism; hsa00010 Glycolysis / Gluconeogenesis; hsa00053 Ascorbate and aldarate metabolism; hsa00561 Glycerolipid metabolism; hsa00340 Histidine metabolism; hsa01100 Meta…	GO:0001101 response to acid chemical; GO:0001889 liver development; GO:0002237 response to molecule of bacterial origin; GO:0005975 carbohydrate metabolic process; GO:0006066 alcohol metabolic process; GO:0006067 ethanol metabolic process; GO:0006069 ethanol oxidation; GO:0006091 generation of precursor metabolites and energy; GO:0006950 response to stress; GO:0007275 multicellular organism devel…	GO:0005622 intracellular; GO:0005623 cell; GO:0005737 cytoplasm; GO:0005739 mitochondrion; GO:0005759 mitochondrial matrix; GO:0031974 membrane-enclosed lumen; GO:0043226 organelle; GO:0043227 membrane-bounded organelle; GO:0043229 intracellular organelle; GO:0043231 intracellular membrane-bounded organelle; GO:0043233 organelle lumen; GO:0070013 intracellular organelle lumen;	GO:0000166 nucleotide binding; GO:0003824 catalytic activity; GO:0004029 aldehyde dehydrogenase (NAD+) activity; GO:0004030 aldehyde dehydrogenase [NAD(P)+] activity; GO:0005488 binding; GO:0005515 protein binding; GO:0009055 electron transfer activity; GO:0016491 oxidoreductase activity; GO:0016620 oxidoreductase activity, acting on the aldehyde or oxo group of donors, NAD or NADP as acceptor; G…			C	KOG2450	Aldehyde dehydrogenase
O00115	Deoxyribonuclease-2-alpha OS=Homo sapiens OX=9606 GN=DNASE2 PE=1 SV=2	DNASE2	0.651	9.82202e-05	Down	39.58	9.2	3	3	3	0.791	0.765	0.792	1.197	1.257	1.153	extracellular	K01158	DNASE2; deoxyribonuclease II [EC:3.1.22.1]	hsa04142 Lysosome	GO:0000737 DNA catabolic process, endonucleolytic; GO:0002262 myeloid cell homeostasis; GO:0002376 immune system process; GO:0002520 immune system development; GO:0006139 nucleobase-containing compound metabolic process; GO:0006259 DNA metabolic process; GO:0006308 DNA catabolic process; GO:0006309 apoptotic DNA fragmentation; GO:0006725 cellular aromatic compound metabolic process; GO:0006807 ni…	GO:0000323 lytic vacuole; GO:0005622 intracellular; GO:0005623 cell; GO:0005737 cytoplasm; GO:0005764 lysosome; GO:0005773 vacuole; GO:0043226 organelle; GO:0043227 membrane-bounded organelle; GO:0043229 intracellular organelle; GO:0043231 intracellular membrane-bounded organelle;	GO:0003676 nucleic acid binding; GO:0003677 DNA binding; GO:0003824 catalytic activity; GO:0004518 nuclease activity; GO:0004519 endonuclease activity; GO:0004520 endodeoxyribonuclease activity; GO:0004531 deoxyribonuclease II activity; GO:0004536 deoxyribonuclease activity; GO:0005488 binding; GO:0016787 hydrolase activity; GO:0016788 hydrolase activity, acting on ester bonds; GO:0016889 endodeo…			L	KOG3825	Deoxyribonuclease II
Q92838	Ectodysplasin-A OS=Homo sapiens OX=9606 GN=EDA PE=1 SV=2	EDA	0.698	0.000840248	Down	41.293	3.3	1	1	1	0.773	0.847	0.832	1.238	1.14	1.134	cytoplasm	K05480	EDA; ectodysplasin-A	hsa04064 NF-kappa B signaling pathway; hsa04060 Cytokine-cytokine receptor interaction	GO:0006355 regulation of transcription, DNA-templated; GO:0007154 cell communication; GO:0007165 signal transduction; GO:0007166 cell surface receptor signaling pathway; GO:0007275 multicellular organism development; GO:0009653 anatomical structure morphogenesis; GO:0009887 animal organ morphogenesis; GO:0009889 regulation of biosynthetic process; GO:0009966 regulation of signal transduction; GO:…	GO:0005622 intracellular; GO:0005623 cell; GO:0005811 lipid droplet; GO:0005856 cytoskeleton; GO:0005886 plasma membrane; GO:0016020 membrane; GO:0016021 integral component of membrane; GO:0031224 intrinsic component of membrane; GO:0043226 organelle; GO:0043227 membrane-bounded organelle; GO:0043228 non-membrane-bounded organelle; GO:0043229 intracellular organelle; GO:0043231 intracellular memb…	GO:0005102 signaling receptor binding; GO:0005123 death receptor binding; GO:0005126 cytokine receptor binding; GO:0005488 binding; GO:0005515 protein binding; GO:0030545 receptor regulator activity; GO:0032813 tumor necrosis factor receptor superfamily binding; GO:0038177 death receptor agonist activity; GO:0048018 receptor ligand activity; GO:0098772 molecular function regulator;	PF00229	TNF(Tumour Necrosis Factor) family
Q9H3H1	tRNA dimethylallyltransferase OS=Homo sapiens OX=9606 GN=TRIT1 PE=1 SV=1	TRIT1	1.401	0.000381045	Up	52.725	2.4	1	1	1	1.131	1.179	1.223	0.82	0.875	0.826	nucleus	K00791	miaA; tRNA dimethylallyltransferase [EC:2.5.1.75]	hsa01100 Metabolic pathways	GO:0000959 mitochondrial RNA metabolic process; GO:0000963 mitochondrial RNA processing; GO:0006139 nucleobase-containing compound metabolic process; GO:0006396 RNA processing; GO:0006399 tRNA metabolic process; GO:0006400 tRNA modification; GO:0006725 cellular aromatic compound metabolic process; GO:0006807 nitrogen compound metabolic process; GO:0008033 tRNA processing; GO:0008152 metabolic pro…	GO:0005622 intracellular; GO:0005623 cell; GO:0005737 cytoplasm; GO:0005739 mitochondrion; GO:0005759 mitochondrial matrix; GO:0031974 membrane-enclosed lumen; GO:0043226 organelle; GO:0043227 membrane-bounded organelle; GO:0043229 intracellular organelle; GO:0043231 intracellular membrane-bounded organelle; GO:0043233 organelle lumen; GO:0070013 intracellular organelle lumen;	GO:0003824 catalytic activity; GO:0016740 transferase activity; GO:0016765 transferase activity, transferring alkyl or aryl (other than methyl) groups; GO:0052381 tRNA dimethylallyltransferase activity; GO:0140098 catalytic activity, acting on RNA; GO:0140101 catalytic activity, acting on a tRNA;	PF01715	IPP transferase	J	KOG1384	tRNA delta(2)-isopentenylpyrophosphate transferase
P43364	Melanoma-associated antigen 11 OS=Homo sapiens OX=9606 GN=MAGEA11 PE=1 SV=2	MAGEA11	0.443	1.05519e-05	Down	48.129	2.6	1	1	1	0.638	0.594	0.584	1.352	1.346	1.399	nucleus					GO:0005622 intracellular; GO:0005623 cell; GO:0005634 nucleus; GO:0005654 nucleoplasm; GO:0005737 cytoplasm; GO:0005829 cytosol; GO:0016604 nuclear body; GO:0031974 membrane-enclosed lumen; GO:0031981 nuclear lumen; GO:0043226 organelle; GO:0043227 membrane-bounded organelle; GO:0043229 intracellular organelle; GO:0043231 intracellular membrane-bounded organelle; GO:0043233 organelle lumen; GO:00…				S	KOG4562	Uncharacterized conserved protein (tumor-rejection antigen MAGE in humans)
O15439	Multidrug resistance-associated protein 4 OS=Homo sapiens OX=9606 GN=ABCC4 PE=1 SV=3	ABCC4	0.598	0.000129954	Down	149.52	2.3	3	2	2	0.724	0.726	0.774	1.287	1.174	1.261	plasma membrane	K05673	ABCC4; ATP-binding cassette, subfamily C (CFTR/MRP), member 4	hsa04024 cAMP signaling pathway; hsa04976 Bile secretion; hsa01523 Antifolate resistance; hsa02010 ABC transporters	GO:0002576 platelet degranulation; GO:0006810 transport; GO:0006811 ion transport; GO:0006820 anion transport; GO:0006869 lipid transport; GO:0006887 exocytosis; GO:0006996 organelle organization; GO:0008152 metabolic process; GO:0009987 cellular process; GO:0010876 lipid localization; GO:0015698 inorganic anion transport; GO:0015711 organic anion transport; GO:0015718 monocarboxylic acid transpo…	GO:0005622 intracellular; GO:0005623 cell; GO:0005737 cytoplasm; GO:0005886 plasma membrane; GO:0005887 integral component of plasma membrane; GO:0012505 endomembrane system; GO:0012506 vesicle membrane; GO:0016020 membrane; GO:0016021 integral component of membrane; GO:0016323 basolateral plasma membrane; GO:0030141 secretory granule; GO:0030659 cytoplasmic vesicle membrane; GO:0030667 secretory…	GO:0003824 catalytic activity; GO:0005215 transporter activity; GO:0008509 anion transmembrane transporter activity; GO:0015075 ion transmembrane transporter activity; GO:0015103 inorganic anion transmembrane transporter activity; GO:0015318 inorganic molecular entity transmembrane transporter activity; GO:0015399 primary active transmembrane transporter activity; GO:0015662 ion transmembrane tra…	PF00005	ABC transporter	Q	KOG0054	Multidrug resistance-associated protein/mitoxantrone resistance protein, ABC superfamily
Q6PJG6	BRCA1-associated ATM activator 1 OS=Homo sapiens OX=9606 GN=BRAT1 PE=1 SV=2	BRAT1	1.4	0.00320665	Up	88.118	7.3	5	5	6	1.199	1.077	1.256	0.799	0.847	0.877	extracellular	K23112			GO:0001558 regulation of cell growth; GO:0001932 regulation of protein phosphorylation; GO:0001934 positive regulation of protein phosphorylation; GO:0005975 carbohydrate metabolic process; GO:0005996 monosaccharide metabolic process; GO:0006006 glucose metabolic process; GO:0006915 apoptotic process; GO:0006928 movement of cell or subcellular component; GO:0006950 response to stress; GO:0006974 …	GO:0005622 intracellular; GO:0005623 cell; GO:0005634 nucleus; GO:0005654 nucleoplasm; GO:0005737 cytoplasm; GO:0031974 membrane-enclosed lumen; GO:0031981 nuclear lumen; GO:0043226 organelle; GO:0043227 membrane-bounded organelle; GO:0043229 intracellular organelle; GO:0043231 intracellular membrane-bounded organelle; GO:0043233 organelle lumen; GO:0070013 intracellular organelle lumen;
P21741	Midkine OS=Homo sapiens OX=9606 GN=MDK PE=1 SV=1	MDK	0.548	0.000411858	Down	15.585	23.8	3	3	3	0.669	0.783	0.657	1.288	1.275	1.285	extracellular	K06828			GO:0001662 behavioral fear response; GO:0002209 behavioral defense response; GO:0003008 system process; GO:0006355 regulation of transcription, DNA-templated; GO:0006928 movement of cell or subcellular component; GO:0006950 response to stress; GO:0006952 defense response; GO:0007275 multicellular organism development; GO:0007399 nervous system development; GO:0007417 central nervous system develo…	GO:0005622 intracellular; GO:0005623 cell; GO:0005737 cytoplasm; GO:0042995 cell projection;	GO:0005488 binding; GO:0005539 glycosaminoglycan binding; GO:0008201 heparin binding; GO:0043167 ion binding; GO:0043168 anion binding; GO:0097367 carbohydrate derivative binding; GO:1901681 sulfur compound binding;	PF05196; PF01091	PTN/MK heparin-binding protein family, N-terminal domain; PTN/MK heparin-binding protein family, C-terminal domain
O94851	[F-actin]-monooxygenase MICAL2 OS=Homo sapiens OX=9606 GN=MICAL2 PE=1 SV=1	MICAL2	0.661	9.57856e-05	Down	126.69	8.5	7	7	8	0.79	0.803	0.812	1.186	1.274	1.178	nucleus	K19947			GO:0001947 heart looping; GO:0002009 morphogenesis of an epithelium; GO:0003007 heart morphogenesis; GO:0003143 embryonic heart tube morphogenesis; GO:0006355 regulation of transcription, DNA-templated; GO:0006357 regulation of transcription by RNA polymerase II; GO:0006790 sulfur compound metabolic process; GO:0006996 organelle organization; GO:0007010 cytoskeleton organization; GO:0007015 actin…	GO:0005622 intracellular; GO:0005623 cell; GO:0005634 nucleus; GO:0043226 organelle; GO:0043227 membrane-bounded organelle; GO:0043229 intracellular organelle; GO:0043231 intracellular membrane-bounded organelle;	GO:0000166 nucleotide binding; GO:0003779 actin binding; GO:0003824 catalytic activity; GO:0004497 monooxygenase activity; GO:0005488 binding; GO:0005515 protein binding; GO:0008092 cytoskeletal protein binding; GO:0016491 oxidoreductase activity; GO:0016705 oxidoreductase activity, acting on paired donors, with incorporation or reduction of molecular oxygen; GO:0016709 oxidoreductase activity, a…	PF00307; PF00412	Calponin homology (CH) domain; LIM domain	TZ	KOG1700	Regulatory protein MLP and related LIM proteins
Q9H0C8	Integrin-linked kinase-associated serine/threonine phosphatase 2C OS=Homo sapiens OX=9606 GN=ILKAP PE=1 SV=1	ILKAP	1.399	9.46826e-08	Up	42.906	13.5	6	6	6	1.174	1.18	1.178	0.836	0.846	0.842	nucleus	K17500			GO:0006275 regulation of DNA replication; GO:0006464 cellular protein modification process; GO:0006470 protein dephosphorylation; GO:0006793 phosphorus metabolic process; GO:0006796 phosphate-containing compound metabolic process; GO:0006807 nitrogen compound metabolic process; GO:0008152 metabolic process; GO:0009889 regulation of biosynthetic process; GO:0009987 cellular process; GO:0010556 reg…	GO:0005622 intracellular; GO:0005623 cell; GO:0005634 nucleus; GO:0005654 nucleoplasm; GO:0005737 cytoplasm; GO:0005829 cytosol; GO:0031974 membrane-enclosed lumen; GO:0031981 nuclear lumen; GO:0043226 organelle; GO:0043227 membrane-bounded organelle; GO:0043229 intracellular organelle; GO:0043231 intracellular membrane-bounded organelle; GO:0043233 organelle lumen; GO:0070013 intracellular organ…	GO:0003824 catalytic activity; GO:0004721 phosphoprotein phosphatase activity; GO:0004722 protein serine/threonine phosphatase activity; GO:0016787 hydrolase activity; GO:0016788 hydrolase activity, acting on ester bonds; GO:0016791 phosphatase activity; GO:0042578 phosphoric ester hydrolase activity; GO:0140096 catalytic activity, acting on a protein;			T	KOG0698	Serine/threonine protein phosphatase
P04083	Annexin A1 OS=Homo sapiens OX=9606 GN=ANXA1 PE=1 SV=2	ANXA1	1.399	4.43102e-05	Up	38.714	28.6	10	10	16	1.167	1.156	1.154	0.843	0.842	0.8	cytoplasm	K17091			GO:0000003 reproduction; GO:0000302 response to reactive oxygen species; GO:0001655 urogenital system development; GO:0001775 cell activation; GO:0001776 leukocyte homeostasis; GO:0001780 neutrophil homeostasis; GO:0001817 regulation of cytokine production; GO:0001818 negative regulation of cytokine production; GO:0001819 positive regulation of cytokine production; GO:0001889 liver development; G…	GO:0000323 lytic vacuole; GO:0001533 cornified envelope; GO:0005576 extracellular region; GO:0005615 extracellular space; GO:0005622 intracellular; GO:0005623 cell; GO:0005634 nucleus; GO:0005654 nucleoplasm; GO:0005737 cytoplasm; GO:0005739 mitochondrion; GO:0005740 mitochondrial envelope; GO:0005764 lysosome; GO:0005768 endosome; GO:0005769 early endosome; GO:0005773 vacuole; GO:0005829 cytosol…	GO:0003676 nucleic acid binding; GO:0003677 DNA binding; GO:0003697 single-stranded DNA binding; GO:0003824 catalytic activity; GO:0004857 enzyme inhibitor activity; GO:0004859 phospholipase inhibitor activity; GO:0005102 signaling receptor binding; GO:0005198 structural molecule activity; GO:0005488 binding; GO:0005509 calcium ion binding; GO:0005515 protein binding; GO:0005543 phospholipid bind…			U	KOG0819	Annexin
P05455	Lupus La protein OS=Homo sapiens OX=9606 GN=SSB PE=1 SV=2	SSB	1.397	1.09114e-05	Up	46.836	31.4	14	14	23	1.173	1.181	1.172	0.843	0.858	0.823	nucleus	K11090	LA; lupus La protein	hsa05322 Systemic lupus erythematosus	GO:0000956 nuclear-transcribed mRNA catabolic process; GO:0000966 RNA 5'-end processing; GO:0001682 tRNA 5'-leader removal; GO:0006139 nucleobase-containing compound metabolic process; GO:0006396 RNA processing; GO:0006399 tRNA metabolic process; GO:0006400 tRNA modification; GO:0006401 RNA catabolic process; GO:0006402 mRNA catabolic process; GO:0006403 RNA localization; GO:0006405 RNA export fr…	GO:0005622 intracellular; GO:0005623 cell; GO:0005634 nucleus; GO:0005737 cytoplasm; GO:0032991 protein-containing complex; GO:0043226 organelle; GO:0043227 membrane-bounded organelle; GO:0043229 intracellular organelle; GO:0043231 intracellular membrane-bounded organelle; GO:1990904 ribonucleoprotein complex;	GO:0000049 tRNA binding; GO:0003676 nucleic acid binding; GO:0003723 RNA binding; GO:0003727 single-stranded RNA binding; GO:0003729 mRNA binding; GO:0005488 binding; GO:0008187 poly-pyrimidine tract binding; GO:0008266 poly(U) RNA binding; GO:0097159 organic cyclic compound binding; GO:1901363 heterocyclic compound binding; GO:1990825 sequence-specific mRNA binding;	PF05383; PF00076; PF08777	La domain; RNA recognition motif. (a.k.a. RRM, RBD, or RNP domain); RNA binding motif	A	KOG4213	RNA-binding protein La
P25391	Laminin subunit alpha-1 OS=Homo sapiens OX=9606 GN=LAMA1 PE=1 SV=2	LAMA1	0.741	4.31059e-05	Down	337.08	14.5	38	38	48	0.855	0.844	0.843	1.12	1.177	1.134	extracellular	K05637	LAMA1_2; laminin, alpha 1/2	hsa05410 Hypertrophic cardiomyopathy; hsa04510 Focal adhesion; hsa05146 Amoebiasis; hsa05200 Pathways in cancer [Cancer network viewer]; hsa05412 Arrhythmogenic right ventricular cardiomyopathy; hsa05222 Small cell lung cancer; hsa05416 Viral myocarditis; hsa04512 ECM-receptor interaction; hsa05165 Human papillomavirus infection; hsa05145 Toxoplasmosis; hsa04151 PI3K-Akt signaling pathway; hsa054…	GO:0001568 blood vessel development; GO:0001654 eye development; GO:0001738 morphogenesis of a polarized epithelium; GO:0001763 morphogenesis of a branching structure; GO:0001944 vasculature development; GO:0002009 morphogenesis of an epithelium; GO:0002011 morphogenesis of an epithelial sheet; GO:0006464 cellular protein modification process; GO:0006468 protein phosphorylation; GO:0006793 phosph…	GO:0005576 extracellular region; GO:0005604 basement membrane; GO:0005606 laminin-1 complex; GO:0005608 laminin-3 complex; GO:0005615 extracellular space; GO:0005911 cell-cell junction; GO:0016020 membrane; GO:0030054 cell junction; GO:0031012 extracellular matrix; GO:0032991 protein-containing complex; GO:0043256 laminin complex; GO:0062023 collagen-containing extracellular matrix;	GO:0005198 structural molecule activity; GO:0005201 extracellular matrix structural constituent; GO:0005488 binding; GO:0005515 protein binding; GO:0008022 protein C-terminus binding; GO:0008289 lipid binding; GO:0043208 glycosphingolipid binding; GO:0046625 sphingolipid binding; GO:0051861 glycolipid binding; GO:0097367 carbohydrate derivative binding;	PF00053; PF00054	Laminin EGF-like (Domains III and V); Laminin G domain	W	KOG1836	Extracellular matrix glycoprotein Laminin subunits alpha and gamma
Q16822	Phosphoenolpyruvate carboxykinase [GTP], mitochondrial OS=Homo sapiens OX=9606 GN=PCK2 PE=1 SV=4	PCK2	0.698	1.45082e-06	Down	70.698	32.5	19	19	35	0.829	0.813	0.808	1.166	1.174	1.17	mitochondria	K01596	E4.1.1.32; phosphoenolpyruvate carboxykinase (GTP) [EC:4.1.1.32]	hsa03320 PPAR signaling pathway; hsa00020 Citrate cycle (TCA cycle); hsa04922 Glucagon signaling pathway; hsa00620 Pyruvate metabolism; hsa00010 Glycolysis / Gluconeogenesis; hsa04151 PI3K-Akt signaling pathway; hsa04920 Adipocytokine signaling pathway; hsa04964 Proximal tubule bicarbonate reclamation; hsa04910 Insulin signaling pathway; hsa04068 FoxO signaling pathway; hsa01100 Metabolic pathway…	GO:0002791 regulation of peptide secretion; GO:0002793 positive regulation of peptide secretion; GO:0005975 carbohydrate metabolic process; GO:0005996 monosaccharide metabolic process; GO:0006006 glucose metabolic process; GO:0006082 organic acid metabolic process; GO:0006090 pyruvate metabolic process; GO:0006094 gluconeogenesis; GO:0006107 oxaloacetate metabolic process; GO:0006116 NADH oxidati…	GO:0005622 intracellular; GO:0005623 cell; GO:0005737 cytoplasm; GO:0005739 mitochondrion; GO:0005759 mitochondrial matrix; GO:0031974 membrane-enclosed lumen; GO:0043226 organelle; GO:0043227 membrane-bounded organelle; GO:0043229 intracellular organelle; GO:0043231 intracellular membrane-bounded organelle; GO:0043233 organelle lumen; GO:0070013 intracellular organelle lumen;	GO:0003824 catalytic activity; GO:0004611 phosphoenolpyruvate carboxykinase activity; GO:0004613 phosphoenolpyruvate carboxykinase (GTP) activity; GO:0016829 lyase activity; GO:0016830 carbon-carbon lyase activity; GO:0016831 carboxy-lyase activity;	PF00821	Phosphoenolpyruvate carboxykinase	C	KOG3749	Phosphoenolpyruvate carboxykinase
Q8NCN5	Pyruvate dehydrogenase phosphatase regulatory subunit, mitochondrial OS=Homo sapiens OX=9606 GN=PDPR PE=1 SV=2	PDPR	0.769	0.0015935	Down	99.363	2.4	2	2	2	0.844	0.915	0.838	1.082	1.154	1.143	mitochondria	K17509			GO:0006140 regulation of nucleotide metabolic process; GO:0006464 cellular protein modification process; GO:0006470 protein dephosphorylation; GO:0006793 phosphorus metabolic process; GO:0006796 phosphate-containing compound metabolic process; GO:0006807 nitrogen compound metabolic process; GO:0008152 metabolic process; GO:0009889 regulation of biosynthetic process; GO:0009987 cellular process; G…	GO:0005622 intracellular; GO:0005623 cell; GO:0005737 cytoplasm; GO:0005739 mitochondrion; GO:0005759 mitochondrial matrix; GO:0031974 membrane-enclosed lumen; GO:0043226 organelle; GO:0043227 membrane-bounded organelle; GO:0043229 intracellular organelle; GO:0043231 intracellular membrane-bounded organelle; GO:0043233 organelle lumen; GO:0070013 intracellular organelle lumen;	GO:0003824 catalytic activity; GO:0004721 phosphoprotein phosphatase activity; GO:0004741 [pyruvate dehydrogenase (lipoamide)] phosphatase activity; GO:0016491 oxidoreductase activity; GO:0016787 hydrolase activity; GO:0016788 hydrolase activity, acting on ester bonds; GO:0016791 phosphatase activity; GO:0042578 phosphoric ester hydrolase activity; GO:0140096 catalytic activity, acting on a prote…	PF01266; PF01571; PF08669	FAD dependent oxidoreductase; Aminomethyltransferase folate-binding domain; Glycine cleavage T-protein C-terminal barrel domain	C	KOG2844	Dimethylglycine dehydrogenase precursor
Q86SQ0	Pleckstrin homology-like domain family B member 2 OS=Homo sapiens OX=9606 GN=PHLDB2 PE=1 SV=2	PHLDB2	0.687	0.00357354	Down	142.16	2	2	2	2	0.907	0.765	0.755	1.202	1.197	1.136	nucleus	K23794			GO:0000226 microtubule cytoskeleton organization; GO:0001952 regulation of cell-matrix adhesion; GO:0001953 negative regulation of cell-matrix adhesion; GO:0006996 organelle organization; GO:0007010 cytoskeleton organization; GO:0007017 microtubule-based process; GO:0007162 negative regulation of cell adhesion; GO:0008104 protein localization; GO:0009987 cellular process; GO:0010470 regulation of…	GO:0005622 intracellular; GO:0005623 cell; GO:0005737 cytoplasm; GO:0005829 cytosol; GO:0005856 cytoskeleton; GO:0005886 plasma membrane; GO:0005938 cell cortex; GO:0016020 membrane; GO:0031252 cell leading edge; GO:0043226 organelle; GO:0043228 non-membrane-bounded organelle; GO:0043229 intracellular organelle; GO:0043232 intracellular non-membrane-bounded organelle; GO:0045111 intermediate fila…		PF00169	PH domain
Q9GZY8	Mitochondrial fission factor OS=Homo sapiens OX=9606 GN=MFF PE=1 SV=1	MFF	0.712	0.018722	Down	38.464	33.9	8	8	11	0.785	1.01	0.78	1.275	1.196	1.146	mitochondria	K22076			GO:0000266 mitochondrial fission; GO:0001836 release of cytochrome c from mitochondria; GO:0006605 protein targeting; GO:0006626 protein targeting to mitochondrion; GO:0006810 transport; GO:0006839 mitochondrial transport; GO:0006886 intracellular protein transport; GO:0006915 apoptotic process; GO:0006996 organelle organization; GO:0007005 mitochondrion organization; GO:0007031 peroxisome organi…	GO:0005622 intracellular; GO:0005623 cell; GO:0005737 cytoplasm; GO:0005739 mitochondrion; GO:0005740 mitochondrial envelope; GO:0005741 mitochondrial outer membrane; GO:0005777 peroxisome; GO:0008021 synaptic vesicle; GO:0012505 endomembrane system; GO:0016020 membrane; GO:0016021 integral component of membrane; GO:0019867 outer membrane; GO:0030133 transport vesicle; GO:0031090 organelle membra…	GO:0005488 binding; GO:0005515 protein binding; GO:0019899 enzyme binding; GO:0042802 identical protein binding; GO:0042803 protein homodimerization activity; GO:0044877 protein-containing complex binding; GO:0046983 protein dimerization activity; GO:0051020 GTPase binding;
P29401	Transketolase OS=Homo sapiens OX=9606 GN=TKT PE=1 SV=3	TKT	1.396	6.67522e-06	Up	67.877	35.2	18	18	49	1.187	1.15	1.171	0.842	0.843	0.828	cytoplasm	K00615	E2.2.1.1; transketolase [EC:2.2.1.1]	hsa01200 Carbon metabolism; hsa00030 Pentose phosphate pathway; hsa01230 Biosynthesis of amino acids; hsa01100 Metabolic pathways	GO:0005975 carbohydrate metabolic process; GO:0005996 monosaccharide metabolic process; GO:0005997 xylulose metabolic process; GO:0005999 xylulose biosynthetic process; GO:0006081 cellular aldehyde metabolic process; GO:0006098 pentose-phosphate shunt; GO:0006139 nucleobase-containing compound metabolic process; GO:0006725 cellular aromatic compound metabolic process; GO:0006732 coenzyme metaboli…	GO:0005622 intracellular; GO:0005623 cell; GO:0005634 nucleus; GO:0005654 nucleoplasm; GO:0005737 cytoplasm; GO:0005777 peroxisome; GO:0005783 endoplasmic reticulum; GO:0005789 endoplasmic reticulum membrane; GO:0005829 cytosol; GO:0012505 endomembrane system; GO:0016020 membrane; GO:0016604 nuclear body; GO:0016607 nuclear speck; GO:0031974 membrane-enclosed lumen; GO:0031981 nuclear lumen; GO:0…	GO:0000287 magnesium ion binding; GO:0003824 catalytic activity; GO:0004802 transketolase activity; GO:0005488 binding; GO:0005515 protein binding; GO:0016740 transferase activity; GO:0016744 transferase activity, transferring aldehyde or ketonic groups; GO:0019842 vitamin binding; GO:0030246 carbohydrate binding; GO:0030976 thiamine pyrophosphate binding; GO:0036094 small molecule binding; GO:00…	PF00456; PF02779; PF02780	Transketolase, thiamine diphosphate binding domain; Transketolase, pyrimidine binding domain; Transketolase, C-terminal domain	G	KOG0523	Transketolase
Q96EP1	E3 ubiquitin-protein ligase CHFR OS=Homo sapiens OX=9606 GN=CHFR PE=1 SV=2	CHFR	1.395	0.00554553	Up	73.386	5.6	4	4	4	1.18	1.055	1.291	0.818	0.866	0.843	nucleus	K10644			GO:0000075 cell cycle checkpoint; GO:0000209 protein polyubiquitination; GO:0000278 mitotic cell cycle; GO:0006464 cellular protein modification process; GO:0006508 proteolysis; GO:0006511 ubiquitin-dependent protein catabolic process; GO:0006807 nitrogen compound metabolic process; GO:0007049 cell cycle; GO:0007093 mitotic cell cycle checkpoint; GO:0007346 regulation of mitotic cell cycle; GO:00…	GO:0005622 intracellular; GO:0005623 cell; GO:0005634 nucleus; GO:0005654 nucleoplasm; GO:0016604 nuclear body; GO:0016605 PML body; GO:0031974 membrane-enclosed lumen; GO:0031981 nuclear lumen; GO:0043226 organelle; GO:0043227 membrane-bounded organelle; GO:0043229 intracellular organelle; GO:0043231 intracellular membrane-bounded organelle; GO:0043233 organelle lumen; GO:0070013 intracellular o…	GO:0000166 nucleotide binding; GO:0003824 catalytic activity; GO:0004842 ubiquitin-protein transferase activity; GO:0005488 binding; GO:0016740 transferase activity; GO:0019787 ubiquitin-like protein transferase activity; GO:0036094 small molecule binding; GO:0061630 ubiquitin protein ligase activity; GO:0061659 ubiquitin-like protein ligase activity; GO:0097159 organic cyclic compound binding; G…	PF13923; PF10283	Zinc finger, C3HC4 type (RING finger); Zinc-finger (CX5CX6HX5H) motif	O	KOG0802	E3 ubiquitin ligase
P53367	Arfaptin-1 OS=Homo sapiens OX=9606 GN=ARFIP1 PE=1 SV=2	ARFIP1	0.593	6.01503e-05	Down	41.738	10.5	3	3	5	0.749	0.764	0.701	1.251	1.27	1.211	cytoplasm	K20314			GO:0002791 regulation of peptide secretion; GO:0006810 transport; GO:0006886 intracellular protein transport; GO:0008064 regulation of actin polymerization or depolymerization; GO:0008104 protein localization; GO:0009987 cellular process; GO:0015031 protein transport; GO:0015833 peptide transport; GO:0016043 cellular component organization; GO:0030832 regulation of actin filament length; GO:00308…	GO:0000139 Golgi membrane; GO:0005622 intracellular; GO:0005623 cell; GO:0005737 cytoplasm; GO:0005794 Golgi apparatus; GO:0005802 trans-Golgi network; GO:0005829 cytosol; GO:0012505 endomembrane system; GO:0016020 membrane; GO:0031090 organelle membrane; GO:0031984 organelle subcompartment; GO:0032588 trans-Golgi network membrane; GO:0043226 organelle; GO:0043227 membrane-bounded organelle; GO:0…	GO:0005488 binding; GO:0005543 phospholipid binding; GO:0008289 lipid binding; GO:0035091 phosphatidylinositol binding; GO:0043167 ion binding; GO:0043168 anion binding; GO:0070273 phosphatidylinositol-4-phosphate binding; GO:1901981 phosphatidylinositol phosphate binding;	PF06456	Arfaptin-like domain	U	KOG3876	Arfaptin and related proteins
P16403	Histone H1.2 OS=Homo sapiens OX=9606 GN=H1-2 PE=1 SV=2	H1-2	0.35	7.99381e-06	Down	21.364	35.7	8	2	14	0.487	0.506	0.533	1.385	1.501	1.474	nucleus	K11275			GO:0000122 negative regulation of transcription by RNA polymerase II; GO:0006323 DNA packaging; GO:0006325 chromatin organization; GO:0006333 chromatin assembly or disassembly; GO:0006355 regulation of transcription, DNA-templated; GO:0006357 regulation of transcription by RNA polymerase II; GO:0006464 cellular protein modification process; GO:0006479 protein methylation; GO:0006807 nitrogen comp…	GO:0000228 nuclear chromosome; GO:0000785 chromatin; GO:0000790 nuclear chromatin; GO:0000791 euchromatin; GO:0005622 intracellular; GO:0005623 cell; GO:0005634 nucleus; GO:0005694 chromosome; GO:0005719 nuclear euchromatin; GO:0031974 membrane-enclosed lumen; GO:0031981 nuclear lumen; GO:0035327 transcriptionally active chromatin; GO:0043226 organelle; GO:0043227 membrane-bounded organelle; GO:0…	GO:0003676 nucleic acid binding; GO:0003677 DNA binding; GO:0003682 chromatin binding; GO:0005488 binding; GO:0031490 chromatin DNA binding; GO:0097159 organic cyclic compound binding; GO:1901363 heterocyclic compound binding;	PF00538	linker histone H1 and H5 family	B	KOG4012	Histone H1
P50750	Cyclin-dependent kinase 9 OS=Homo sapiens OX=9606 GN=CDK9 PE=1 SV=3	CDK9	1.395	0.0079709	Up	42.777	18.8	6	5	8	1.214	1.233	1.093	0.9	0.884	0.753	nucleus	K02211	CDK9; cyclin-dependent kinase 9 [EC:2.7.11.22 2.7.11.23]	hsa05202 Transcriptional misregulation in cancer	GO:0001932 regulation of protein phosphorylation; GO:0001934 positive regulation of protein phosphorylation; GO:0006139 nucleobase-containing compound metabolic process; GO:0006259 DNA metabolic process; GO:0006260 DNA replication; GO:0006261 DNA-dependent DNA replication; GO:0006282 regulation of DNA repair; GO:0006351 transcription, DNA-templated; GO:0006352 DNA-templated transcription, initiat…	GO:0000307 cyclin-dependent protein kinase holoenzyme complex; GO:0005622 intracellular; GO:0005623 cell; GO:0005634 nucleus; GO:0005654 nucleoplasm; GO:0005694 chromosome; GO:0005737 cytoplasm; GO:0008023 transcription elongation factor complex; GO:0008024 cyclin/CDK positive transcription elongation factor complex; GO:0016604 nuclear body; GO:0016605 PML body; GO:0019908 nuclear cyclin-dependen…	GO:0001067 regulatory region nucleic acid binding; GO:0001221 transcription cofactor binding; GO:0001223 transcription coactivator binding; GO:0003676 nucleic acid binding; GO:0003677 DNA binding; GO:0003682 chromatin binding; GO:0003723 RNA binding; GO:0003824 catalytic activity; GO:0004672 protein kinase activity; GO:0004674 protein serine/threonine kinase activity; GO:0004693 cyclin-dependent …	PF00069	Protein kinase domain	D	KOG0669	Cyclin T-dependent kinase CDK9
P55268	Laminin subunit beta-2 OS=Homo sapiens OX=9606 GN=LAMB2 PE=1 SV=2	LAMB2	0.705	0.00539741	Down	195.98	2.9	4	4	4	0.733	0.908	0.826	1.139	1.153	1.207	extracellular	K06243	LAMB2; laminin, beta 2	hsa04510 Focal adhesion; hsa05146 Amoebiasis; hsa05200 Pathways in cancer [Cancer network viewer]; hsa05222 Small cell lung cancer; hsa05165 Human papillomavirus infection; hsa04512 ECM-receptor interaction; hsa05145 Toxoplasmosis; hsa04151 PI3K-Akt signaling pathway	GO:0000902 cell morphogenesis; GO:0000904 cell morphogenesis involved in differentiation; GO:0001654 eye development; GO:0001655 urogenital system development; GO:0001656 metanephros development; GO:0001822 kidney development; GO:0002064 epithelial cell development; GO:0003008 system process; GO:0006464 cellular protein modification process; GO:0006807 nitrogen compound metabolic process; GO:0006…	GO:0005576 extracellular region; GO:0005604 basement membrane; GO:0005608 laminin-3 complex; GO:0005622 intracellular; GO:0005623 cell; GO:0005737 cytoplasm; GO:0005783 endoplasmic reticulum; GO:0005788 endoplasmic reticulum lumen; GO:0012505 endomembrane system; GO:0031012 extracellular matrix; GO:0031974 membrane-enclosed lumen; GO:0032991 protein-containing complex; GO:0043083 synaptic cleft; …	GO:0005102 signaling receptor binding; GO:0005178 integrin binding; GO:0005198 structural molecule activity; GO:0005488 binding; GO:0005515 protein binding; GO:0044877 protein-containing complex binding; GO:0050839 cell adhesion molecule binding;	PF00053	Laminin EGF-like (Domains III and V)	W	KOG0994	Extracellular matrix glycoprotein Laminin subunit beta
A6NED2	RCC1 domain-containing protein 1 OS=Homo sapiens OX=9606 GN=RCCD1 PE=1 SV=1	RCCD1	1.394	0.000611417	Up	40.078	3.5	1	1	1	1.184	1.153	1.188	0.815	0.815	0.899	nucleus					GO:0005622 intracellular; GO:0005623 cell; GO:0005737 cytoplasm; GO:0005829 cytosol; GO:0005886 plasma membrane; GO:0016020 membrane; GO:0071944 cell periphery;				DZ	KOG1426	FOG: RCC1 domain
Q13423	NAD(P) transhydrogenase, mitochondrial OS=Homo sapiens OX=9606 GN=NNT PE=1 SV=3	NNT	0.754	0.0239065	Down	113.89	11.7	11	11	12	0.832	0.763	0.974	1.223	1.095	1.09	plasma membrane	K00323	NNT; H+-translocating NAD(P) transhydrogenase [EC:1.6.1.2 7.1.1.1]	hsa00760 Nicotinate and nicotinamide metabolism; hsa01100 Metabolic pathways	GO:0006082 organic acid metabolic process; GO:0006091 generation of precursor metabolites and energy; GO:0006099 tricarboxylic acid cycle; GO:0006101 citrate metabolic process; GO:0006139 nucleobase-containing compound metabolic process; GO:0006725 cellular aromatic compound metabolic process; GO:0006732 coenzyme metabolic process; GO:0006733 oxidoreduction coenzyme metabolic process; GO:0006739 …	GO:0005622 intracellular; GO:0005623 cell; GO:0005737 cytoplasm; GO:0005739 mitochondrion; GO:0005740 mitochondrial envelope; GO:0005743 mitochondrial inner membrane; GO:0005746 mitochondrial respirasome; GO:0016020 membrane; GO:0019866 organelle inner membrane; GO:0031090 organelle membrane; GO:0031966 mitochondrial membrane; GO:0031967 organelle envelope; GO:0031975 envelope; GO:0043226 organel…	GO:0000166 nucleotide binding; GO:0003824 catalytic activity; GO:0003957 NAD(P)+ transhydrogenase (B-specific) activity; GO:0005215 transporter activity; GO:0005488 binding; GO:0008324 cation transmembrane transporter activity; GO:0008746 NAD(P)+ transhydrogenase activity; GO:0008750 NAD(P)+ transhydrogenase (AB-specific) activity; GO:0015075 ion transmembrane transporter activity; GO:0015077 mon…	PF05222; PF01262	Alanine dehydrogenase/PNT, N-terminal domain; Alanine dehydrogenase/PNT, C-terminal domain
Q9UIQ6	Leucyl-cystinyl aminopeptidase OS=Homo sapiens OX=9606 GN=LNPEP PE=1 SV=3	LNPEP	0.724	0.000105648	Down	117.35	6.8	5	5	5	0.844	0.827	0.836	1.108	1.171	1.182	cytoplasm	K01257	LNPEP; cystinyl aminopeptidase [EC:3.4.11.3]	hsa04614 Renin-angiotensin system	GO:0000003 reproduction; GO:0000209 protein polyubiquitination; GO:0002376 immune system process; GO:0002474 antigen processing and presentation of peptide antigen via MHC class I; GO:0002478 antigen processing and presentation of exogenous peptide antigen; GO:0002480 antigen processing and presentation of exogenous peptide antigen via MHC class I, TAP-independent; GO:0003008 system process; GO:0…	GO:0005576 extracellular region; GO:0005622 intracellular; GO:0005623 cell; GO:0005737 cytoplasm; GO:0005768 endosome; GO:0005769 early endosome; GO:0005829 cytosol; GO:0005886 plasma membrane; GO:0005887 integral component of plasma membrane; GO:0009986 cell surface; GO:0012505 endomembrane system; GO:0012506 vesicle membrane; GO:0016020 membrane; GO:0016021 integral component of membrane; GO:00…	GO:0001595 angiotensin receptor activity; GO:0001653 peptide receptor activity; GO:0003824 catalytic activity; GO:0004177 aminopeptidase activity; GO:0004888 transmembrane signaling receptor activity; GO:0004930 G protein-coupled receptor activity; GO:0005488 binding; GO:0008233 peptidase activity; GO:0008235 metalloexopeptidase activity; GO:0008237 metallopeptidase activity; GO:0008238 exopeptid…	PF01433; PF11838	Peptidase family M1; Domain of unknown function (DUF3358)	EO	KOG1046	Puromycin-sensitive aminopeptidase and related aminopeptidases
Q15800	Methylsterol monooxygenase 1 OS=Homo sapiens OX=9606 GN=MSMO1 PE=1 SV=1	MSMO1	0.596	3.87762e-05	Down	35.215	4.8	1	1	2	0.704	0.754	0.761	1.219	1.252	1.255	extracellular	K07750	MESO1; methylsterol monooxygenase [EC:1.14.18.9]	hsa00100 Steroid biosynthesis; hsa01100 Metabolic pathways	GO:0006066 alcohol metabolic process; GO:0006082 organic acid metabolic process; GO:0006629 lipid metabolic process; GO:0006631 fatty acid metabolic process; GO:0006694 steroid biosynthetic process; GO:0006695 cholesterol biosynthetic process; GO:0008152 metabolic process; GO:0008202 steroid metabolic process; GO:0008203 cholesterol metabolic process; GO:0008610 lipid biosynthetic process; GO:000…	GO:0005622 intracellular; GO:0005623 cell; GO:0005737 cytoplasm; GO:0005783 endoplasmic reticulum; GO:0005789 endoplasmic reticulum membrane; GO:0005886 plasma membrane; GO:0012505 endomembrane system; GO:0016020 membrane; GO:0016021 integral component of membrane; GO:0031224 intrinsic component of membrane; GO:0031984 organelle subcompartment; GO:0042175 nuclear outer membrane-endoplasmic reticu…	GO:0000254 C-4 methylsterol oxidase activity; GO:0003824 catalytic activity; GO:0004497 monooxygenase activity; GO:0016491 oxidoreductase activity; GO:0016705 oxidoreductase activity, acting on paired donors, with incorporation or reduction of molecular oxygen; GO:0016709 oxidoreductase activity, acting on paired donors, with incorporation or reduction of molecular oxygen, NAD(P)H as one donor, a…			I	KOG0873	C-4 sterol methyl oxidase
P13693	Translationally-controlled tumor protein OS=Homo sapiens OX=9606 GN=TPT1 PE=1 SV=1	TPT1	1.393	0.00339051	Up	19.595	31.4	5	5	8	1.182	1.231	1.121	0.792	0.822	0.923	cytoplasm,nucleus				GO:0000003 reproduction; GO:0007276 gamete generation; GO:0007283 spermatogenesis; GO:0008283 cell population proliferation; GO:0009966 regulation of signal transduction; GO:0009968 negative regulation of signal transduction; GO:0009987 cellular process; GO:0010646 regulation of cell communication; GO:0010648 negative regulation of cell communication; GO:0010941 regulation of cell death; GO:00198…	GO:0005622 intracellular; GO:0005623 cell; GO:0005634 nucleus; GO:0005654 nucleoplasm; GO:0005737 cytoplasm; GO:0005768 endosome; GO:0005770 late endosome; GO:0005771 multivesicular body; GO:0005829 cytosol; GO:0012505 endomembrane system; GO:0031410 cytoplasmic vesicle; GO:0031974 membrane-enclosed lumen; GO:0031981 nuclear lumen; GO:0031982 vesicle; GO:0043226 organelle; GO:0043227 membrane-bou…	GO:0005488 binding; GO:0005509 calcium ion binding; GO:0005515 protein binding; GO:0008017 microtubule binding; GO:0008092 cytoskeletal protein binding; GO:0008134 transcription factor binding; GO:0015631 tubulin binding; GO:0043167 ion binding; GO:0043169 cation binding; GO:0046872 metal ion binding;	PF00838	Translationally controlled tumour protein	DZ	KOG1727	Microtubule-binding protein (translationally controlled tumor protein)
P98160	Basement membrane-specific heparan sulfate proteoglycan core protein OS=Homo sapiens OX=9606 GN=HSPG2 PE=1 SV=4	HSPG2	0.678	4.87687e-05	Down	468.83	10.7	32	32	41	0.806	0.808	0.768	1.142	1.185	1.188	extracellular	K06255	HSPG2; basement membrane-specific heparan sulfate proteoglycan core protein	hsa04512 ECM-receptor interaction; hsa05161 Hepatitis B; hsa05205 Proteoglycans in cancer	GO:0001523 retinoid metabolic process; GO:0006022 aminoglycan metabolic process; GO:0006023 aminoglycan biosynthetic process; GO:0006024 glycosaminoglycan biosynthetic process; GO:0006026 aminoglycan catabolic process; GO:0006027 glycosaminoglycan catabolic process; GO:0006629 lipid metabolic process; GO:0006720 isoprenoid metabolic process; GO:0006721 terpenoid metabolic process; GO:0006807 nitr…	GO:0000323 lytic vacuole; GO:0005576 extracellular region; GO:0005604 basement membrane; GO:0005622 intracellular; GO:0005623 cell; GO:0005737 cytoplasm; GO:0005764 lysosome; GO:0005773 vacuole; GO:0005775 vacuolar lumen; GO:0005794 Golgi apparatus; GO:0005796 Golgi lumen; GO:0005886 plasma membrane; GO:0012505 endomembrane system; GO:0016020 membrane; GO:0031012 extracellular matrix; GO:0031974 …	GO:0005102 signaling receptor binding; GO:0005178 integrin binding; GO:0005488 binding; GO:0005515 protein binding; GO:0008022 protein C-terminus binding; GO:0044877 protein-containing complex binding; GO:0050750 low-density lipoprotein particle receptor binding; GO:0050839 cell adhesion molecule binding; GO:0070325 lipoprotein particle receptor binding;	PF13927; PF00053; PF07679; PF13895; PF00054; PF00008	Immunoglobulin domain; Laminin EGF-like (Domains III and V); Immunoglobulin I-set domain; Immunoglobulin domain; Laminin G domain; EGF-like domain	O	KOG3509	Basement membrane-specific heparan sulfate proteoglycan (HSPG) core protein
Q9BTT0	Acidic leucine-rich nuclear phosphoprotein 32 family member E OS=Homo sapiens OX=9606 GN=ANP32E PE=1 SV=1	ANP32E	1.393	7.92107e-05	Up	30.692	9.3	2	2	4	1.223	1.144	1.202	0.855	0.852	0.856	cytoplasm,nucleus	K18648			GO:0006323 DNA packaging; GO:0006325 chromatin organization; GO:0006333 chromatin assembly or disassembly; GO:0006334 nucleosome assembly; GO:0006338 chromatin remodeling; GO:0006810 transport; GO:0006913 nucleocytoplasmic transport; GO:0006996 organelle organization; GO:0009987 cellular process; GO:0010941 regulation of cell death; GO:0016043 cellular component organization; GO:0022607 cellular …	GO:0000228 nuclear chromosome; GO:0000785 chromatin; GO:0000790 nuclear chromatin; GO:0000812 Swr1 complex; GO:0005622 intracellular; GO:0005623 cell; GO:0005634 nucleus; GO:0005694 chromosome; GO:0005737 cytoplasm; GO:0031410 cytoplasmic vesicle; GO:0031974 membrane-enclosed lumen; GO:0031981 nuclear lumen; GO:0031982 vesicle; GO:0032991 protein-containing complex; GO:0043226 organelle; GO:00432…	GO:0004857 enzyme inhibitor activity; GO:0005488 binding; GO:0005515 protein binding; GO:0019208 phosphatase regulator activity; GO:0019212 phosphatase inhibitor activity; GO:0030234 enzyme regulator activity; GO:0042393 histone binding; GO:0098772 molecular function regulator;			D	KOG2739	Leucine-rich acidic nuclear protein
P61081	NEDD8-conjugating enzyme Ubc12 OS=Homo sapiens OX=9606 GN=UBE2M PE=1 SV=1	UBE2M	1.392	0.0486815	Up	20.9	35	6	6	8	1.392	1.092	1.121	0.941	0.934	0.715	cytoplasm	K10579	UBE2M; ubiquitin-conjugating enzyme E2 M [EC:2.3.2.34]	hsa04120 Ubiquitin mediated proteolysis	GO:0006464 cellular protein modification process; GO:0006807 nitrogen compound metabolic process; GO:0008152 metabolic process; GO:0009987 cellular process; GO:0010941 regulation of cell death; GO:0010942 positive regulation of cell death; GO:0016567 protein ubiquitination; GO:0019538 protein metabolic process; GO:0032446 protein modification by small protein conjugation; GO:0036211 protein modif…	GO:0005622 intracellular; GO:0005623 cell; GO:0005634 nucleus; GO:0005654 nucleoplasm; GO:0005737 cytoplasm; GO:0005829 cytosol; GO:0031974 membrane-enclosed lumen; GO:0031981 nuclear lumen; GO:0043226 organelle; GO:0043227 membrane-bounded organelle; GO:0043229 intracellular organelle; GO:0043231 intracellular membrane-bounded organelle; GO:0043233 organelle lumen; GO:0070013 intracellular organ…	GO:0003824 catalytic activity; GO:0004842 ubiquitin-protein transferase activity; GO:0016740 transferase activity; GO:0019787 ubiquitin-like protein transferase activity; GO:0019788 NEDD8 transferase activity; GO:0140096 catalytic activity, acting on a protein;	PF00179	Ubiquitin-conjugating enzyme	O	KOG0420	Ubiquitin-protein ligase
O95302	Peptidyl-prolyl cis-trans isomerase FKBP9 OS=Homo sapiens OX=9606 GN=FKBP9 PE=1 SV=2	FKBP9	0.769	0.000124121	Down	63.083	15.1	9	8	9	0.887	0.873	0.842	1.132	1.108	1.142	extracellular	K09575			GO:0000413 protein peptidyl-prolyl isomerization; GO:0006457 protein folding; GO:0006464 cellular protein modification process; GO:0006807 nitrogen compound metabolic process; GO:0008152 metabolic process; GO:0009987 cellular process; GO:0018193 peptidyl-amino acid modification; GO:0018208 peptidyl-proline modification; GO:0019538 protein metabolic process; GO:0036211 protein modification process…	GO:0005622 intracellular; GO:0005623 cell; GO:0005737 cytoplasm; GO:0005783 endoplasmic reticulum; GO:0012505 endomembrane system; GO:0043226 organelle; GO:0043227 membrane-bounded organelle; GO:0043229 intracellular organelle; GO:0043231 intracellular membrane-bounded organelle;	GO:0003755 peptidyl-prolyl cis-trans isomerase activity; GO:0003824 catalytic activity; GO:0005488 binding; GO:0005509 calcium ion binding; GO:0005527 macrolide binding; GO:0005528 FK506 binding; GO:0008144 drug binding; GO:0016853 isomerase activity; GO:0016859 cis-trans isomerase activity; GO:0043167 ion binding; GO:0043169 cation binding; GO:0046872 metal ion binding; GO:0097159 organic cyclic…	PF00254	FKBP-type peptidyl-prolyl cis-trans isomerase	O	KOG0549	FKBP-type peptidyl-prolyl cis-trans isomerase
O95749	Geranylgeranyl pyrophosphate synthase OS=Homo sapiens OX=9606 GN=GGPS1 PE=1 SV=1	GGPS1	1.391	0.00684028	Up	34.87	7.7	2	2	3	1.276	1.097	1.147	0.826	0.919	0.786	cytoplasm	K00804	GGPS1; geranylgeranyl diphosphate synthase, type III [EC:2.5.1.1 2.5.1.10 2.5.1.29]	hsa00900 Terpenoid backbone biosynthesis; hsa01100 Metabolic pathways	GO:0006066 alcohol metabolic process; GO:0006629 lipid metabolic process; GO:0006694 steroid biosynthetic process; GO:0006695 cholesterol biosynthetic process; GO:0006720 isoprenoid metabolic process; GO:0008152 metabolic process; GO:0008202 steroid metabolic process; GO:0008203 cholesterol metabolic process; GO:0008610 lipid biosynthetic process; GO:0009058 biosynthetic process; GO:0009889 regul…	GO:0005622 intracellular; GO:0005623 cell; GO:0005737 cytoplasm; GO:0005829 cytosol;	GO:0003824 catalytic activity; GO:0004161 dimethylallyltranstransferase activity; GO:0004311 farnesyltranstransferase activity; GO:0004337 geranyltranstransferase activity; GO:0004659 prenyltransferase activity; GO:0005488 binding; GO:0005515 protein binding; GO:0016740 transferase activity; GO:0016765 transferase activity, transferring alkyl or aryl (other than methyl) groups; GO:0042802 identic…	PF00348	Polyprenyl synthetase	H	KOG0777	Geranylgeranyl pyrophosphate synthase/Polyprenyl synthetase
P22455	Fibroblast growth factor receptor 4 OS=Homo sapiens OX=9606 GN=FGFR4 PE=1 SV=2	FGFR4	0.642	0.0065183	Down	87.953	4	2	2	2	0.83	0.66	0.839	1.294	1.183	1.149	plasma membrane	K05095	FGFR4; fibroblast growth factor receptor 4 [EC:2.7.10.1]	hsa04014 Ras signaling pathway; hsa05200 Pathways in cancer [Cancer network viewer]; hsa04020 Calcium signaling pathway; hsa04810 Regulation of actin cytoskeleton; hsa04550 Signaling pathways regulating pluripotency of stem cells; hsa04151 PI3K-Akt signaling pathway; hsa04015 Rap1 signaling pathway; hsa04144 Endocytosis; hsa04010 MAPK signaling pathway	GO:0000165 MAPK cascade; GO:0001759 organ induction; GO:0001816 cytokine production; GO:0001817 regulation of cytokine production; GO:0001818 negative regulation of cytokine production; GO:0001932 regulation of protein phosphorylation; GO:0001934 positive regulation of protein phosphorylation; GO:0003156 regulation of animal organ formation; GO:0006066 alcohol metabolic process; GO:0006464 cellul…	GO:0005576 extracellular region; GO:0005622 intracellular; GO:0005623 cell; GO:0005737 cytoplasm; GO:0005768 endosome; GO:0005783 endoplasmic reticulum; GO:0005794 Golgi apparatus; GO:0005886 plasma membrane; GO:0005887 integral component of plasma membrane; GO:0012505 endomembrane system; GO:0016020 membrane; GO:0016021 integral component of membrane; GO:0030133 transport vesicle; GO:0031224 int…	GO:0003824 catalytic activity; GO:0004672 protein kinase activity; GO:0004713 protein tyrosine kinase activity; GO:0004714 transmembrane receptor protein tyrosine kinase activity; GO:0004888 transmembrane signaling receptor activity; GO:0005007 fibroblast growth factor-activated receptor activity; GO:0005085 guanyl-nucleotide exchange factor activity; GO:0005088 Ras guanyl-nucleotide exchange fac…	PF07679; PF13927; PF07714	Immunoglobulin I-set domain; Immunoglobulin domain; Protein tyrosine kinase	T	KOG0200	Fibroblast/platelet-derived growth factor receptor and related receptor tyrosine kinases
Q8IWR0	Zinc finger CCCH domain-containing protein 7A OS=Homo sapiens OX=9606 GN=ZC3H7A PE=1 SV=1	ZC3H7A	1.39	0.00297762	Up	110.54	5.6	4	3	5	1.17	1.165	1.185	0.792	0.932	0.808	nucleus				GO:0006139 nucleobase-containing compound metabolic process; GO:0006396 RNA processing; GO:0006725 cellular aromatic compound metabolic process; GO:0006807 nitrogen compound metabolic process; GO:0008152 metabolic process; GO:0009892 negative regulation of metabolic process; GO:0009987 cellular process; GO:0010033 response to organic substance; GO:0010467 gene expression; GO:0010468 regulation of…		GO:0003676 nucleic acid binding; GO:0003723 RNA binding; GO:0005488 binding; GO:0035198 miRNA binding; GO:0061980 regulatory RNA binding; GO:0097159 organic cyclic compound binding; GO:1901363 heterocyclic compound binding;
O75487	Glypican-4 OS=Homo sapiens OX=9606 GN=GPC4 PE=1 SV=4	GPC4	0.694	0.00271936	Down	62.411	2.5	1	1	1	0.842	0.869	0.731	1.21	1.142	1.169	extracellular	K08110	GPC4; glypican 4	hsa04310 Wnt signaling pathway	GO:0001523 retinoid metabolic process; GO:0006022 aminoglycan metabolic process; GO:0006023 aminoglycan biosynthetic process; GO:0006024 glycosaminoglycan biosynthetic process; GO:0006026 aminoglycan catabolic process; GO:0006027 glycosaminoglycan catabolic process; GO:0006629 lipid metabolic process; GO:0006720 isoprenoid metabolic process; GO:0006721 terpenoid metabolic process; GO:0006807 nitr…	GO:0000323 lytic vacuole; GO:0005622 intracellular; GO:0005623 cell; GO:0005737 cytoplasm; GO:0005764 lysosome; GO:0005773 vacuole; GO:0005775 vacuolar lumen; GO:0005794 Golgi apparatus; GO:0005796 Golgi lumen; GO:0005886 plasma membrane; GO:0009897 external side of plasma membrane; GO:0009986 cell surface; GO:0012505 endomembrane system; GO:0016020 membrane; GO:0031974 membrane-enclosed lumen; G…	GO:0015026 coreceptor activity; GO:0038023 signaling receptor activity; GO:0060089 molecular transducer activity; GO:0071936 coreceptor activity involved in Wnt signaling pathway; GO:1904929 coreceptor activity involved in Wnt signaling pathway, planar cell polarity pathway;			T	KOG3821	Heparin sulfate cell surface proteoglycan
Q8N4C6	Ninein OS=Homo sapiens OX=9606 GN=NIN PE=1 SV=4	NIN	0.618	0.000278725	Down	243.25	0.8	2	1	5	0.776	0.796	0.7	1.214	1.215	1.248	nucleus	K16476			GO:0000226 microtubule cytoskeleton organization; GO:0000902 cell morphogenesis; GO:0000904 cell morphogenesis involved in differentiation; GO:0006996 organelle organization; GO:0007010 cytoskeleton organization; GO:0007017 microtubule-based process; GO:0007020 microtubule nucleation; GO:0007049 cell cycle; GO:0007098 centrosome cycle; GO:0007275 multicellular organism development; GO:0007399 ner…	GO:0000242 pericentriolar material; GO:0000922 spindle pole; GO:0005622 intracellular; GO:0005623 cell; GO:0005634 nucleus; GO:0005730 nucleolus; GO:0005737 cytoplasm; GO:0005813 centrosome; GO:0005814 centriole; GO:0005815 microtubule organizing center; GO:0005819 spindle; GO:0005856 cytoskeleton; GO:0005874 microtubule; GO:0005886 plasma membrane; GO:0005929 cilium; GO:0015630 microtubule cytos…	GO:0005488 binding; GO:0005515 protein binding; GO:0019899 enzyme binding; GO:0019900 kinase binding;
P02654	Apolipoprotein C-I OS=Homo sapiens OX=9606 GN=APOC1 PE=1 SV=1	APOC1	0.668	0.000135648	Down	9.3318	21.7	2	2	2	0.82	0.814	0.752	1.18	1.199	1.195	extracellular	K22286	APOC1; apolipoprotein C-I	hsa04979 Cholesterol metabolism	GO:0006066 alcohol metabolic process; GO:0006629 lipid metabolic process; GO:0006638 neutral lipid metabolic process; GO:0006639 acylglycerol metabolic process; GO:0006641 triglyceride metabolic process; GO:0006807 nitrogen compound metabolic process; GO:0006810 transport; GO:0006811 ion transport; GO:0006820 anion transport; GO:0006869 lipid transport; GO:0008152 metabolic process; GO:0008202 st…	GO:0005576 extracellular region; GO:0005615 extracellular space; GO:0005622 intracellular; GO:0005623 cell; GO:0005737 cytoplasm; GO:0005783 endoplasmic reticulum; GO:0012505 endomembrane system; GO:0032991 protein-containing complex; GO:0032994 protein-lipid complex; GO:0034358 plasma lipoprotein particle; GO:0034361 very-low-density lipoprotein particle; GO:0034364 high-density lipoprotein part…	GO:0004857 enzyme inhibitor activity; GO:0004859 phospholipase inhibitor activity; GO:0005488 binding; GO:0005504 fatty acid binding; GO:0005543 phospholipid binding; GO:0008047 enzyme activator activity; GO:0008289 lipid binding; GO:0030234 enzyme regulator activity; GO:0031210 phosphatidylcholine binding; GO:0031406 carboxylic acid binding; GO:0033293 monocarboxylic acid binding; GO:0036094 sma…
Q96P16	Regulation of nuclear pre-mRNA domain-containing protein 1A OS=Homo sapiens OX=9606 GN=RPRD1A PE=1 SV=1	RPRD1A	1.388	0.0145423	Up	35.719	23.4	5	5	5	1.144	1.078	1.297	0.772	0.823	0.94	nucleus	K15559			GO:0006139 nucleobase-containing compound metabolic process; GO:0006351 transcription, DNA-templated; GO:0006355 regulation of transcription, DNA-templated; GO:0006357 regulation of transcription by RNA polymerase II; GO:0006366 transcription by RNA polymerase II; GO:0006464 cellular protein modification process; GO:0006470 protein dephosphorylation; GO:0006725 cellular aromatic compound metaboli…	GO:0000428 DNA-directed RNA polymerase complex; GO:0005622 intracellular; GO:0005623 cell; GO:0005634 nucleus; GO:0005654 nucleoplasm; GO:0016591 RNA polymerase II, holoenzyme; GO:0030880 RNA polymerase complex; GO:0031974 membrane-enclosed lumen; GO:0031981 nuclear lumen; GO:0032991 protein-containing complex; GO:0043226 organelle; GO:0043227 membrane-bounded organelle; GO:0043229 intracellular …	GO:0005488 binding; GO:0005515 protein binding; GO:0042802 identical protein binding;			A	KOG2669	Regulator of nuclear mRNA
O76062	Delta(14)-sterol reductase TM7SF2 OS=Homo sapiens OX=9606 GN=TM7SF2 PE=1 SV=3	TM7SF2	0.72	0.000460561	Down	46.405	3.1	1	1	1	0.846	0.819	0.833	1.089	1.19	1.191	plasma membrane	K00222	TM7SF2; Delta14-sterol reductase [EC:1.3.1.70]	hsa00100 Steroid biosynthesis; hsa01100 Metabolic pathways	GO:0006066 alcohol metabolic process; GO:0006629 lipid metabolic process; GO:0006694 steroid biosynthetic process; GO:0006695 cholesterol biosynthetic process; GO:0008152 metabolic process; GO:0008202 steroid metabolic process; GO:0008203 cholesterol metabolic process; GO:0008610 lipid biosynthetic process; GO:0009058 biosynthetic process; GO:0009889 regulation of biosynthetic process; GO:0016125…	GO:0005622 intracellular; GO:0005623 cell; GO:0005737 cytoplasm; GO:0005783 endoplasmic reticulum; GO:0005789 endoplasmic reticulum membrane; GO:0005886 plasma membrane; GO:0005887 integral component of plasma membrane; GO:0012505 endomembrane system; GO:0016020 membrane; GO:0016021 integral component of membrane; GO:0030176 integral component of endoplasmic reticulum membrane; GO:0031224 intrins…	GO:0000166 nucleotide binding; GO:0003824 catalytic activity; GO:0005488 binding; GO:0016491 oxidoreductase activity; GO:0016627 oxidoreductase activity, acting on the CH-CH group of donors; GO:0016628 oxidoreductase activity, acting on the CH-CH group of donors, NAD or NADP as acceptor; GO:0036094 small molecule binding; GO:0048037 cofactor binding; GO:0050613 delta14-sterol reductase activity; …			I	KOG1435	Sterol reductase/lamin B receptor
Q5T2W1	Na(+)/H(+) exchange regulatory cofactor NHE-RF3 OS=Homo sapiens OX=9606 GN=PDZK1 PE=1 SV=2	PDZK1	0.739	0.000259259	Down	57.129	4	2	2	3	0.857	0.864	0.817	1.142	1.112	1.182	cytoplasm	K24057			GO:0006810 transport; GO:0006811 ion transport; GO:0006812 cation transport; GO:0006869 lipid transport; GO:0008104 protein localization; GO:0008283 cell population proliferation; GO:0010876 lipid localization; GO:0015695 organic cation transport; GO:0015696 ammonium transport; GO:0015697 quaternary ammonium group transport; GO:0015838 amino-acid betaine transport; GO:0015850 organic hydroxy comp…	GO:0005623 cell; GO:0005886 plasma membrane; GO:0005902 microvillus; GO:0005903 brush border; GO:0016020 membrane; GO:0016324 apical plasma membrane; GO:0031253 cell projection membrane; GO:0031526 brush border membrane; GO:0031528 microvillus membrane; GO:0042995 cell projection; GO:0045121 membrane raft; GO:0045177 apical part of cell; GO:0071944 cell periphery; GO:0098589 membrane region; GO:0…	GO:0005102 signaling receptor binding; GO:0005124 scavenger receptor binding; GO:0005215 transporter activity; GO:0005488 binding; GO:0005515 protein binding; GO:0019904 protein domain specific binding; GO:0030165 PDZ domain binding; GO:0044877 protein-containing complex binding;	PF00595	PDZ domain (Also known as DHR or GLGF)	S	KOG3528	FOG: PDZ domain
Q14764	Major vault protein OS=Homo sapiens OX=9606 GN=MVP PE=1 SV=4	MVP	0.67	0.0141123	Down	99.326	5.6	4	4	4	0.807	0.71	0.874	1.089	1.37	1.107	cytoplasm	K17266			GO:0001775 cell activation; GO:0001932 regulation of protein phosphorylation; GO:0001933 negative regulation of protein phosphorylation; GO:0002252 immune effector process; GO:0002263 cell activation involved in immune response; GO:0002274 myeloid leukocyte activation; GO:0002275 myeloid cell activation involved in immune response; GO:0002283 neutrophil activation involved in immune response; GO:…	GO:0005576 extracellular region; GO:0005622 intracellular; GO:0005623 cell; GO:0005634 nucleus; GO:0005737 cytoplasm; GO:0005829 cytosol; GO:0005856 cytoskeleton; GO:0012505 endomembrane system; GO:0030141 secretory granule; GO:0031410 cytoplasmic vesicle; GO:0031974 membrane-enclosed lumen; GO:0031982 vesicle; GO:0031983 vesicle lumen; GO:0034774 secretory granule lumen; GO:0043226 organelle; GO…	GO:0005488 binding; GO:0005515 protein binding; GO:0019899 enzyme binding; GO:0019900 kinase binding; GO:0019901 protein kinase binding; GO:0019902 phosphatase binding; GO:0019903 protein phosphatase binding; GO:0042802 identical protein binding;	PF01505; PF11978	Major Vault Protein repeat; Shoulder domain
O75175	CCR4-NOT transcription complex subunit 3 OS=Homo sapiens OX=9606 GN=CNOT3 PE=1 SV=1	CNOT3	1.388	0.030845	Up	81.871	2.8	2	2	2	1.324	1.034	1.16	0.943	0.852	0.74	nucleus	K12580	CNOT3; CCR4-NOT transcription complex subunit 3	hsa03018 RNA degradation	GO:0000075 cell cycle checkpoint; GO:0000077 DNA damage checkpoint; GO:0000278 mitotic cell cycle; GO:0000288 nuclear-transcribed mRNA catabolic process, deadenylation-dependent decay; GO:0000289 nuclear-transcribed mRNA poly(A) tail shortening; GO:0000956 nuclear-transcribed mRNA catabolic process; GO:0001701 in utero embryonic development; GO:0001824 blastocyst development; GO:0001825 blastocys…	GO:0000932 P-body; GO:0005622 intracellular; GO:0005623 cell; GO:0005737 cytoplasm; GO:0005829 cytosol; GO:0030014 CCR4-NOT complex; GO:0030015 CCR4-NOT core complex; GO:0032991 protein-containing complex; GO:0035770 ribonucleoprotein granule; GO:0036464 cytoplasmic ribonucleoprotein granule; GO:0043226 organelle; GO:0043228 non-membrane-bounded organelle; GO:0043229 intracellular organelle; GO:0…				K	KOG2150	CCR4-NOT transcriptional regulation complex, NOT5 subunit
Q5VWQ0	Lysine-specific demethylase 9 OS=Homo sapiens OX=9606 GN=RSBN1 PE=1 SV=2	RSBN1	1.387	0.00216478	Up	90.071	4.6	3	3	3	1.228	1.178	1.113	0.894	0.788	0.855	nucleus	K22610				GO:0005622 intracellular; GO:0005623 cell; GO:0005634 nucleus; GO:0043226 organelle; GO:0043227 membrane-bounded organelle; GO:0043229 intracellular organelle; GO:0043231 intracellular membrane-bounded organelle;				S	KOG4425	Uncharacterized conserved protein
Q96MA6	Adenylate kinase 8 OS=Homo sapiens OX=9606 GN=AK8 PE=1 SV=1	AK8	0.534	1.01414e-05	Down	54.925	2.3	1	1	1	0.683	0.701	0.681	1.34	1.278	1.249	cytoplasm	K00939	adk; adenylate kinase [EC:2.7.4.3]	hsa01240 Biosynthesis of cofactors; hsa00730 Thiamine metabolism; hsa00230 Purine metabolism; hsa01100 Metabolic pathways	GO:0006139 nucleobase-containing compound metabolic process; GO:0006165 nucleoside diphosphate phosphorylation; GO:0006725 cellular aromatic compound metabolic process; GO:0006753 nucleoside phosphate metabolic process; GO:0006793 phosphorus metabolic process; GO:0006796 phosphate-containing compound metabolic process; GO:0006807 nitrogen compound metabolic process; GO:0007275 multicellular organ…	GO:0005622 intracellular; GO:0005623 cell; GO:0005737 cytoplasm; GO:0005829 cytosol; GO:0005856 cytoskeleton; GO:0005929 cilium; GO:0005930 axoneme; GO:0031514 motile cilium; GO:0032838 plasma membrane bounded cell projection cytoplasm; GO:0036126 sperm flagellum; GO:0042995 cell projection; GO:0043226 organelle; GO:0043228 non-membrane-bounded organelle; GO:0043229 intracellular organelle; GO:00…	GO:0003824 catalytic activity; GO:0004017 adenylate kinase activity; GO:0004127 cytidylate kinase activity; GO:0004550 nucleoside diphosphate kinase activity; GO:0016301 kinase activity; GO:0016740 transferase activity; GO:0016772 transferase activity, transferring phosphorus-containing groups; GO:0016776 phosphotransferase activity, phosphate group as acceptor; GO:0019205 nucleobase-containing c…	PF00406	Adenylate kinase	F	KOG3079	Uridylate kinase/adenylate kinase
Q3SXM5	Inactive hydroxysteroid dehydrogenase-like protein 1 OS=Homo sapiens OX=9606 GN=HSDL1 PE=1 SV=3	HSDL1	0.76	0.000803466	Down	37.001	4.8	2	2	2	0.866	0.899	0.815	1.153	1.126	1.116	plasma membrane							PF00106	short chain dehydrogenase	Q	KOG1014	17 beta-hydroxysteroid dehydrogenase type 3, HSD17B3
P00995	Serine protease inhibitor Kazal-type 1 OS=Homo sapiens OX=9606 GN=SPINK1 PE=1 SV=2	SPINK1	0.547	0.000796611	Down	8.5067	43	2	2	2	0.688	0.675	0.736	1.19	1.436	1.209	extracellular	K23417			GO:0000003 reproduction; GO:0001932 regulation of protein phosphorylation; GO:0001933 negative regulation of protein phosphorylation; GO:0002791 regulation of peptide secretion; GO:0002793 positive regulation of peptide secretion; GO:0003006 developmental process involved in reproduction; GO:0006873 cellular ion homeostasis; GO:0006874 cellular calcium ion homeostasis; GO:0006875 cellular metal i…	GO:0001669 acrosomal vesicle; GO:0005576 extracellular region; GO:0005615 extracellular space; GO:0005622 intracellular; GO:0005623 cell; GO:0005737 cytoplasm; GO:0012505 endomembrane system; GO:0030141 secretory granule; GO:0031410 cytoplasmic vesicle; GO:0031982 vesicle; GO:0043226 organelle; GO:0043227 membrane-bounded organelle; GO:0043229 intracellular organelle; GO:0097708 intracellular ves…	GO:0004857 enzyme inhibitor activity; GO:0004866 endopeptidase inhibitor activity; GO:0004867 serine-type endopeptidase inhibitor activity; GO:0030234 enzyme regulator activity; GO:0030414 peptidase inhibitor activity; GO:0061134 peptidase regulator activity; GO:0061135 endopeptidase regulator activity; GO:0098772 molecular function regulator;	PF00050	Kazal-type serine protease inhibitor domain	S	KOG3649	FOG: Kazal-type serine protease inhibitor domain
Q9NQX7	Integral membrane protein 2C OS=Homo sapiens OX=9606 GN=ITM2C PE=1 SV=1	ITM2C	0.443	2.3086e-06	Down	30.223	28.5	6	6	9	0.626	0.584	0.603	1.368	1.366	1.355	cytoplasm	K18265			GO:0007275 multicellular organism development; GO:0007399 nervous system development; GO:0009889 regulation of biosynthetic process; GO:0009890 negative regulation of biosynthetic process; GO:0009892 negative regulation of metabolic process; GO:0009966 regulation of signal transduction; GO:0009967 positive regulation of signal transduction; GO:0009987 cellular process; GO:0010556 regulation of ma…	GO:0000323 lytic vacuole; GO:0005576 extracellular region; GO:0005615 extracellular space; GO:0005622 intracellular; GO:0005623 cell; GO:0005737 cytoplasm; GO:0005764 lysosome; GO:0005773 vacuole; GO:0005794 Golgi apparatus; GO:0005886 plasma membrane; GO:0012505 endomembrane system; GO:0016020 membrane; GO:0031982 vesicle; GO:0043226 organelle; GO:0043227 membrane-bounded organelle; GO:0043229 i…	GO:0000166 nucleotide binding; GO:0001540 amyloid-beta binding; GO:0005488 binding; GO:0005524 ATP binding; GO:0008144 drug binding; GO:0017076 purine nucleotide binding; GO:0030554 adenyl nucleotide binding; GO:0032553 ribonucleotide binding; GO:0032555 purine ribonucleotide binding; GO:0032559 adenyl ribonucleotide binding; GO:0033218 amide binding; GO:0035639 purine ribonucleoside triphosphate…	PF04089	BRICHOS domain	U	KOG4681	Uncharacterized conserved protein
P06744	Glucose-6-phosphate isomerase OS=Homo sapiens OX=9606 GN=GPI PE=1 SV=4	GPI	1.386	5.99833e-05	Up	63.146	17	8	8	15	1.16	1.157	1.174	0.87	0.824	0.825	cytoplasm	K01810	GPI; glucose-6-phosphate isomerase [EC:5.3.1.9]	hsa00500 Starch and sucrose metabolism; hsa00010 Glycolysis / Gluconeogenesis; hsa01200 Carbon metabolism; hsa00030 Pentose phosphate pathway; hsa00520 Amino sugar and nucleotide sugar metabolism; hsa01100 Metabolic pathways	GO:0001701 in utero embryonic development; GO:0001704 formation of primary germ layer; GO:0001707 mesoderm formation; GO:0001775 cell activation; GO:0002252 immune effector process; GO:0002262 myeloid cell homeostasis; GO:0002263 cell activation involved in immune response; GO:0002274 myeloid leukocyte activation; GO:0002275 myeloid cell activation involved in immune response; GO:0002283 neutroph…	GO:0005576 extracellular region; GO:0005622 intracellular; GO:0005623 cell; GO:0005634 nucleus; GO:0005654 nucleoplasm; GO:0005737 cytoplasm; GO:0005829 cytosol; GO:0005886 plasma membrane; GO:0005929 cilium; GO:0012505 endomembrane system; GO:0016020 membrane; GO:0030141 secretory granule; GO:0031090 organelle membrane; GO:0031253 cell projection membrane; GO:0031410 cytoplasmic vesicle; GO:0031…	GO:0003824 catalytic activity; GO:0004347 glucose-6-phosphate isomerase activity; GO:0005488 binding; GO:0005515 protein binding; GO:0016853 isomerase activity; GO:0016860 intramolecular oxidoreductase activity; GO:0016861 intramolecular oxidoreductase activity, interconverting aldoses and ketoses; GO:0016866 intramolecular transferase activity; GO:0019899 enzyme binding; GO:0030246 carbohydrate …	PF00342	Phosphoglucose isomerase	F	KOG2446	Glucose-6-phosphate isomerase
P61758	Prefoldin subunit 3 OS=Homo sapiens OX=9606 GN=VBP1 PE=1 SV=4	VBP1	1.385	0.000616531	Up	22.626	24.4	6	6	11	1.245	1.16	1.122	0.871	0.838	0.838	mitochondria				GO:0007017 microtubule-based process; GO:0007021 tubulin complex assembly; GO:0009987 cellular process; GO:0016043 cellular component organization; GO:0022607 cellular component assembly; GO:0034622 cellular protein-containing complex assembly; GO:0043933 protein-containing complex subunit organization; GO:0044085 cellular component biogenesis; GO:0065003 protein-containing complex assembly; GO:0…	GO:0005622 intracellular; GO:0005623 cell; GO:0005634 nucleus; GO:0005737 cytoplasm; GO:0005829 cytosol; GO:0005844 polysome; GO:0016272 prefoldin complex; GO:0032991 protein-containing complex; GO:0043226 organelle; GO:0043227 membrane-bounded organelle; GO:0043229 intracellular organelle; GO:0043231 intracellular membrane-bounded organelle; GO:1990904 ribonucleoprotein complex;	GO:0005488 binding; GO:0005515 protein binding; GO:0008092 cytoskeletal protein binding; GO:0015631 tubulin binding;			O	KOG3313	Molecular chaperone Prefoldin, subunit 3
P04062	Lysosomal acid glucosylceramidase OS=Homo sapiens OX=9606 GN=GBA PE=1 SV=3	GBA	0.708	0.000215469	Down	59.716	10.4	5	5	6	0.788	0.858	0.829	1.15	1.154	1.19	extracellular	K01201	GBA; glucosylceramidase [EC:3.2.1.45]	hsa04142 Lysosome; hsa00600 Sphingolipid metabolism; hsa00511 Other glycan degradation; hsa01100 Metabolic pathways	GO:0001817 regulation of cytokine production; GO:0001818 negative regulation of cytokine production; GO:0001932 regulation of protein phosphorylation; GO:0001933 negative regulation of protein phosphorylation; GO:0006066 alcohol metabolic process; GO:0006469 negative regulation of protein kinase activity; GO:0006629 lipid metabolic process; GO:0006643 membrane lipid metabolic process; GO:0006664 …	GO:0000323 lytic vacuole; GO:0005576 extracellular region; GO:0005615 extracellular space; GO:0005622 intracellular; GO:0005623 cell; GO:0005737 cytoplasm; GO:0005764 lysosome; GO:0005765 lysosomal membrane; GO:0005773 vacuole; GO:0005774 vacuolar membrane; GO:0005775 vacuolar lumen; GO:0016020 membrane; GO:0019898 extrinsic component of membrane; GO:0031090 organelle membrane; GO:0031974 membran…	GO:0003824 catalytic activity; GO:0004348 glucosylceramidase activity; GO:0004553 hydrolase activity, hydrolyzing O-glycosyl compounds; GO:0005102 signaling receptor binding; GO:0005124 scavenger receptor binding; GO:0005488 binding; GO:0005515 protein binding; GO:0016787 hydrolase activity; GO:0016798 hydrolase activity, acting on glycosyl bonds;	PF02055	O-Glycosyl hydrolase family 30	G	KOG2566	Beta-glucocerebrosidase
Q9UHV9	Prefoldin subunit 2 OS=Homo sapiens OX=9606 GN=PFDN2 PE=1 SV=1	PFDN2	1.385	0.000366278	Up	16.648	27.9	4	4	9	1.178	1.227	1.111	0.849	0.85	0.839	cytoplasm	K09549			GO:0006457 protein folding; GO:0009987 cellular process; GO:0010638 positive regulation of organelle organization; GO:0033043 regulation of organelle organization; GO:0048518 positive regulation of biological process; GO:0048522 positive regulation of cellular process; GO:0050789 regulation of biological process; GO:0050794 regulation of cellular process; GO:0051128 regulation of cellular compone…	GO:0005622 intracellular; GO:0005623 cell; GO:0005634 nucleus; GO:0005737 cytoplasm; GO:0005739 mitochondrion; GO:0005829 cytosol; GO:0016272 prefoldin complex; GO:0032991 protein-containing complex; GO:0043226 organelle; GO:0043227 membrane-bounded organelle; GO:0043229 intracellular organelle; GO:0043231 intracellular membrane-bounded organelle;	GO:0005488 binding; GO:0005515 protein binding; GO:0044183 protein folding chaperone; GO:0051082 unfolded protein binding;			O	KOG4098	Molecular chaperone Prefoldin, subunit 2
Q9UK23	N-acetylglucosamine-1-phosphodiester alpha-N-acetylglucosaminidase OS=Homo sapiens OX=9606 GN=NAGPA PE=1 SV=2	NAGPA	0.765	0.0221599	Down	56.072	4.5	2	2	2	0.917	0.815	0.857	0.989	1.218	1.177	extracellular	K01125	NAGPA; N-acetylglucosamine-1-phosphodiester alpha-N-acetylglucosaminidase [EC:3.1.4.45]	hsa04142 Lysosome	GO:0002790 peptide secretion; GO:0005975 carbohydrate metabolic process; GO:0006464 cellular protein modification process; GO:0006605 protein targeting; GO:0006622 protein targeting to lysosome; GO:0006623 protein targeting to vacuole; GO:0006807 nitrogen compound metabolic process; GO:0006810 transport; GO:0006886 intracellular protein transport; GO:0006996 organelle organization; GO:0007033 vac…	GO:0005623 cell; GO:0005886 plasma membrane; GO:0005887 integral component of plasma membrane; GO:0016020 membrane; GO:0016021 integral component of membrane; GO:0031224 intrinsic component of membrane; GO:0031226 intrinsic component of plasma membrane; GO:0071944 cell periphery;	GO:0003824 catalytic activity; GO:0003944 N-acetylglucosamine-1-phosphodiester alpha-N-acetylglucosaminidase activity; GO:0004553 hydrolase activity, hydrolyzing O-glycosyl compounds; GO:0015929 hexosaminidase activity; GO:0016787 hydrolase activity; GO:0016798 hydrolase activity, acting on glycosyl bonds;	PF09992	Predicted periplasmic protein (DUF2233)
Q9Y2L1	Exosome complex exonuclease RRP44 OS=Homo sapiens OX=9606 GN=DIS3 PE=1 SV=2	DIS3	1.384	0.000179053	Up	109	15.9	12	12	16	1.163	1.213	1.142	0.875	0.83	0.837	cytoplasm,nucleus	K12585	DIS3; exosome complex exonuclease DIS3/RRP44 [EC:3.1.13.-]	hsa03018 RNA degradation	GO:0000288 nuclear-transcribed mRNA catabolic process, deadenylation-dependent decay; GO:0000291 nuclear-transcribed mRNA catabolic process, exonucleolytic; GO:0000956 nuclear-transcribed mRNA catabolic process; GO:0006139 nucleobase-containing compound metabolic process; GO:0006364 rRNA processing; GO:0006396 RNA processing; GO:0006401 RNA catabolic process; GO:0006402 mRNA catabolic process; GO…	GO:0000176 nuclear exosome (RNase complex); GO:0000178 exosome (RNase complex); GO:0005622 intracellular; GO:0005623 cell; GO:0005634 nucleus; GO:0005654 nucleoplasm; GO:0005737 cytoplasm; GO:0005829 cytosol; GO:0031974 membrane-enclosed lumen; GO:0031981 nuclear lumen; GO:0032991 protein-containing complex; GO:0043226 organelle; GO:0043227 membrane-bounded organelle; GO:0043229 intracellular org…	GO:0000175 3'-5'-exoribonuclease activity; GO:0003824 catalytic activity; GO:0004518 nuclease activity; GO:0004519 endonuclease activity; GO:0004527 exonuclease activity; GO:0004532 exoribonuclease activity; GO:0004540 ribonuclease activity; GO:0005085 guanyl-nucleotide exchange factor activity; GO:0005488 binding; GO:0005515 protein binding; GO:0008408 3'-5' exonuclease activity; GO:0016787 hydr…	PF13638; PF00773	PIN domain; RNB domain	J	KOG2102	Exosomal 3'-5' exoribonuclease complex, subunit Rrp44/Dis3
Q9Y3A5	Ribosome maturation protein SBDS OS=Homo sapiens OX=9606 GN=SBDS PE=1 SV=4	SBDS	1.384	0.00306212	Up	28.763	29.6	7	7	9	1.251	1.168	1.094	0.871	0.876	0.792	mitochondria	K14574	SDO1; ribosome maturation protein SDO1	hsa03008 Ribosome biogenesis in eukaryotes	GO:0000226 microtubule cytoskeleton organization; GO:0000278 mitotic cell cycle; GO:0001501 skeletal system development; GO:0001503 ossification; GO:0001701 in utero embryonic development; GO:0001824 blastocyst development; GO:0001832 blastocyst growth; GO:0001833 inner cell mass cell proliferation; GO:0002376 immune system process; GO:0002520 immune system development; GO:0006139 nucleobase-cont…	GO:0000922 spindle pole; GO:0005622 intracellular; GO:0005623 cell; GO:0005634 nucleus; GO:0005654 nucleoplasm; GO:0005730 nucleolus; GO:0005737 cytoplasm; GO:0005819 spindle; GO:0005829 cytosol; GO:0005856 cytoskeleton; GO:0015630 microtubule cytoskeleton; GO:0031974 membrane-enclosed lumen; GO:0031981 nuclear lumen; GO:0043226 organelle; GO:0043227 membrane-bounded organelle; GO:0043228 non-mem…	GO:0003676 nucleic acid binding; GO:0003723 RNA binding; GO:0005488 binding; GO:0005515 protein binding; GO:0008017 microtubule binding; GO:0008092 cytoskeletal protein binding; GO:0015631 tubulin binding; GO:0019843 rRNA binding; GO:0043021 ribonucleoprotein complex binding; GO:0043022 ribosome binding; GO:0044877 protein-containing complex binding; GO:0097159 organic cyclic compound binding; GO…	PF09377	SBDS protein C-terminal domain	J	KOG2917	Predicted exosome subunit
P11182	Lipoamide acyltransferase component of branched-chain alpha-keto acid dehydrogenase complex, mitochondrial OS=Homo sapiens OX=9606 GN=DBT PE=1 SV=3	DBT	0.738	0.000938239	Down	53.486	7.5	3	3	3	0.902	0.815	0.819	1.134	1.17	1.131	mitochondria	K09699	DBT; 2-oxoisovalerate dehydrogenase E2 component (dihydrolipoyl transacylase) [EC:2.3.1.168]	hsa00640 Propanoate metabolism; hsa00280 Valine, leucine and isoleucine degradation; hsa01100 Metabolic pathways		GO:0005622 intracellular; GO:0005623 cell; GO:0005737 cytoplasm; GO:0005739 mitochondrion; GO:0005759 mitochondrial matrix; GO:0005947 mitochondrial alpha-ketoglutarate dehydrogenase complex; GO:0009295 nucleoid; GO:0030062 mitochondrial tricarboxylic acid cycle enzyme complex; GO:0031974 membrane-enclosed lumen; GO:0032991 protein-containing complex; GO:0042645 mitochondrial nucleoid; GO:0043226…	GO:0005488 binding; GO:0005515 protein binding; GO:0019899 enzyme binding; GO:0031625 ubiquitin protein ligase binding; GO:0044389 ubiquitin-like protein ligase binding;	PF00364; PF00198	Biotin-requiring enzyme; 2-oxoacid dehydrogenases acyltransferase (catalytic domain)	C	KOG0558	Dihydrolipoamide transacylase (alpha-keto acid dehydrogenase E2 subunit)
Q69YN2	CWF19-like protein 1 OS=Homo sapiens OX=9606 GN=CWF19L1 PE=1 SV=2	CWF19L1	1.384	0.00250866	Up	60.618	7.2	3	3	3	1.261	1.171	1.081	0.835	0.876	0.827	cytoplasm									S	KOG2476	Uncharacterized conserved protein
P33316	Deoxyuridine 5'-triphosphate nucleotidohydrolase, mitochondrial OS=Homo sapiens OX=9606 GN=DUT PE=1 SV=4	DUT	1.383	0.00130171	Up	26.563	12.3	2	2	3	1.229	1.119	1.165	0.821	0.821	0.898	mitochondria	K01520	dut; dUTP pyrophosphatase [EC:3.6.1.23]	hsa00983 Drug metabolism - other enzymes; hsa00240 Pyrimidine metabolism; hsa01100 Metabolic pathways	GO:0006139 nucleobase-containing compound metabolic process; GO:0006220 pyrimidine nucleotide metabolic process; GO:0006221 pyrimidine nucleotide biosynthetic process; GO:0006226 dUMP biosynthetic process; GO:0006244 pyrimidine nucleotide catabolic process; GO:0006259 DNA metabolic process; GO:0006260 DNA replication; GO:0006725 cellular aromatic compound metabolic process; GO:0006753 nucleoside …	GO:0005622 intracellular; GO:0005623 cell; GO:0005634 nucleus; GO:0005654 nucleoplasm; GO:0005737 cytoplasm; GO:0005739 mitochondrion; GO:0031974 membrane-enclosed lumen; GO:0031981 nuclear lumen; GO:0043226 organelle; GO:0043227 membrane-bounded organelle; GO:0043229 intracellular organelle; GO:0043231 intracellular membrane-bounded organelle; GO:0043233 organelle lumen; GO:0070013 intracellular…	GO:0000287 magnesium ion binding; GO:0003824 catalytic activity; GO:0004170 dUTP diphosphatase activity; GO:0005488 binding; GO:0016462 pyrophosphatase activity; GO:0016787 hydrolase activity; GO:0016817 hydrolase activity, acting on acid anhydrides; GO:0016818 hydrolase activity, acting on acid anhydrides, in phosphorus-containing anhydrides; GO:0043167 ion binding; GO:0043169 cation binding; GO…	PF00692	dUTPase	F	KOG3370	dUTPase
P39748	Flap endonuclease 1 OS=Homo sapiens OX=9606 GN=FEN1 PE=1 SV=1	FEN1	1.382	1.91864e-06	Up	42.592	21.1	7	7	10	1.175	1.158	1.184	0.849	0.842	0.854	nucleus	K04799	FEN1; flap endonuclease-1 [EC:3.-.-.-]	hsa03450 Non-homologous end-joining; hsa03030 DNA replication; hsa03410 Base excision repair	GO:0000723 telomere maintenance; GO:0000724 double-strand break repair via homologous recombination; GO:0000725 recombinational repair; GO:0003008 system process; GO:0006139 nucleobase-containing compound metabolic process; GO:0006259 DNA metabolic process; GO:0006260 DNA replication; GO:0006261 DNA-dependent DNA replication; GO:0006271 DNA strand elongation involved in DNA replication; GO:000627…	GO:0005622 intracellular; GO:0005623 cell; GO:0005634 nucleus; GO:0005654 nucleoplasm; GO:0005730 nucleolus; GO:0005737 cytoplasm; GO:0005739 mitochondrion; GO:0031974 membrane-enclosed lumen; GO:0031981 nuclear lumen; GO:0032991 protein-containing complex; GO:0043226 organelle; GO:0043227 membrane-bounded organelle; GO:0043228 non-membrane-bounded organelle; GO:0043229 intracellular organelle; G…	GO:0000287 magnesium ion binding; GO:0003676 nucleic acid binding; GO:0003677 DNA binding; GO:0003684 damaged DNA binding; GO:0003690 double-stranded DNA binding; GO:0003824 catalytic activity; GO:0004518 nuclease activity; GO:0004519 endonuclease activity; GO:0004520 endodeoxyribonuclease activity; GO:0004521 endoribonuclease activity; GO:0004523 RNA-DNA hybrid ribonuclease activity; GO:0004527 …			L	KOG2519	5'-3' exonuclease
O00461	Golgi integral membrane protein 4 OS=Homo sapiens OX=9606 GN=GOLIM4 PE=1 SV=1	GOLIM4	0.754	0.00137003	Down	81.879	8.8	5	5	8	0.845	0.901	0.808	1.096	1.161	1.131	extracellular	K23540				GO:0000139 Golgi membrane; GO:0005622 intracellular; GO:0005623 cell; GO:0005737 cytoplasm; GO:0005794 Golgi apparatus; GO:0005796 Golgi lumen; GO:0005801 cis-Golgi network; GO:0012505 endomembrane system; GO:0016020 membrane; GO:0016021 integral component of membrane; GO:0030133 transport vesicle; GO:0030139 endocytic vesicle; GO:0031090 organelle membrane; GO:0031224 intrinsic component of memb…
P04181	Ornithine aminotransferase, mitochondrial OS=Homo sapiens OX=9606 GN=OAT PE=1 SV=1	OAT	0.696	1.4532e-05	Down	48.534	29.2	11	11	21	0.803	0.824	0.816	1.142	1.188	1.18	mitochondria	K00819	rocD; ornithine--oxo-acid transaminase [EC:2.6.1.13]	hsa00330 Arginine and proline metabolism; hsa01100 Metabolic pathways	GO:0003008 system process; GO:0006082 organic acid metabolic process; GO:0006520 cellular amino acid metabolic process; GO:0006591 ornithine metabolic process; GO:0006807 nitrogen compound metabolic process; GO:0007600 sensory perception; GO:0007601 visual perception; GO:0008152 metabolic process; GO:0008652 cellular amino acid biosynthetic process; GO:0009058 biosynthetic process; GO:0009987 cel…	GO:0005622 intracellular; GO:0005623 cell; GO:0005634 nucleus; GO:0005654 nucleoplasm; GO:0005737 cytoplasm; GO:0005739 mitochondrion; GO:0005759 mitochondrial matrix; GO:0031974 membrane-enclosed lumen; GO:0031981 nuclear lumen; GO:0043226 organelle; GO:0043227 membrane-bounded organelle; GO:0043229 intracellular organelle; GO:0043231 intracellular membrane-bounded organelle; GO:0043233 organell…	GO:0003824 catalytic activity; GO:0003992 N2-acetyl-L-ornithine:2-oxoglutarate 5-aminotransferase activity; GO:0004587 ornithine-oxo-acid transaminase activity; GO:0005488 binding; GO:0005515 protein binding; GO:0008144 drug binding; GO:0008483 transaminase activity; GO:0016740 transferase activity; GO:0016769 transferase activity, transferring nitrogenous groups; GO:0019842 vitamin binding; GO:0…	PF00202	Aminotransferase class-III	E	KOG1402	Ornithine aminotransferase
P00338	L-lactate dehydrogenase A chain OS=Homo sapiens OX=9606 GN=LDHA PE=1 SV=2	LDHA	1.381	1.14065e-05	Up	36.688	31.6	12	11	35	1.181	1.167	1.142	0.836	0.837	0.854	cytoplasm	K00016	LDH; L-lactate dehydrogenase [EC:1.1.1.27]	hsa00270 Cysteine and methionine metabolism; hsa04066 HIF-1 signaling pathway; hsa04922 Glucagon signaling pathway; hsa00620 Pyruvate metabolism; hsa00010 Glycolysis / Gluconeogenesis; hsa00640 Propanoate metabolism; hsa01100 Metabolic pathways; hsa05230 Central carbon metabolism in cancer	GO:0000302 response to reactive oxygen species; GO:0001666 response to hypoxia; GO:0005975 carbohydrate metabolic process; GO:0005996 monosaccharide metabolic process; GO:0006006 glucose metabolic process; GO:0006007 glucose catabolic process; GO:0006082 organic acid metabolic process; GO:0006089 lactate metabolic process; GO:0006090 pyruvate metabolic process; GO:0006091 generation of precursor …	GO:0005622 intracellular; GO:0005623 cell; GO:0005737 cytoplasm; GO:0005829 cytosol; GO:0005929 cilium; GO:0031514 motile cilium; GO:0035686 sperm fibrous sheath; GO:0036126 sperm flagellum; GO:0042995 cell projection; GO:0043226 organelle; GO:0097729 9+2 motile cilium; GO:0120025 plasma membrane bounded cell projection;	GO:0000166 nucleotide binding; GO:0003824 catalytic activity; GO:0004457 lactate dehydrogenase activity; GO:0004459 L-lactate dehydrogenase activity; GO:0005488 binding; GO:0005515 protein binding; GO:0016491 oxidoreductase activity; GO:0016614 oxidoreductase activity, acting on CH-OH group of donors; GO:0016616 oxidoreductase activity, acting on the CH-OH group of donors, NAD or NADP as acceptor…	PF02866	lactate/malate dehydrogenase, alpha/beta C-terminal domain	C	KOG1495	Lactate dehydrogenase
P31939	Bifunctional purine biosynthesis protein ATIC OS=Homo sapiens OX=9606 GN=ATIC PE=1 SV=3	ATIC	1.38	2.73371e-05	Up	64.615	40.2	18	18	45	1.173	1.177	1.141	0.832	0.835	0.862	cytoplasm	K00602	purH; phosphoribosylaminoimidazolecarboxamide formyltransferase / IMP cyclohydrolase [EC:2.1.2.3 3.5.4.10]	hsa00670 One carbon pool by folate; hsa01523 Antifolate resistance; hsa00230 Purine metabolism; hsa01100 Metabolic pathways	GO:0003360 brainstem development; GO:0006082 organic acid metabolic process; GO:0006139 nucleobase-containing compound metabolic process; GO:0006163 purine nucleotide metabolic process; GO:0006164 purine nucleotide biosynthetic process; GO:0006188 IMP biosynthetic process; GO:0006189 'de novo' IMP biosynthetic process; GO:0006575 cellular modified amino acid metabolic process; GO:0006725 cellular…	GO:0005622 intracellular; GO:0005623 cell; GO:0005737 cytoplasm; GO:0005829 cytosol; GO:0005886 plasma membrane; GO:0016020 membrane; GO:0071944 cell periphery;	GO:0003824 catalytic activity; GO:0003937 IMP cyclohydrolase activity; GO:0004643 phosphoribosylaminoimidazolecarboxamide formyltransferase activity; GO:0005488 binding; GO:0005515 protein binding; GO:0016740 transferase activity; GO:0016741 transferase activity, transferring one-carbon groups; GO:0016742 hydroxymethyl-, formyl- and related transferase activity; GO:0016787 hydrolase activity; GO:…	PF02142	MGS-like domain	F	KOG2555	AICAR transformylase/IMP cyclohydrolase/methylglyoxal synthase
P22570	NADPH:adrenodoxin oxidoreductase, mitochondrial OS=Homo sapiens OX=9606 GN=FDXR PE=1 SV=3	FDXR	0.735	3.60568e-06	Down	53.836	16.1	6	6	6	0.852	0.834	0.843	1.139	1.142	1.161	nucleus	K18914			GO:0006091 generation of precursor metabolites and energy; GO:0006139 nucleobase-containing compound metabolic process; GO:0006629 lipid metabolic process; GO:0006694 steroid biosynthetic process; GO:0006700 C21-steroid hormone biosynthetic process; GO:0006725 cellular aromatic compound metabolic process; GO:0006732 coenzyme metabolic process; GO:0006733 oxidoreduction coenzyme metabolic process;…	GO:0005622 intracellular; GO:0005623 cell; GO:0005737 cytoplasm; GO:0005739 mitochondrion; GO:0005759 mitochondrial matrix; GO:0031974 membrane-enclosed lumen; GO:0043226 organelle; GO:0043227 membrane-bounded organelle; GO:0043229 intracellular organelle; GO:0043231 intracellular membrane-bounded organelle; GO:0043233 organelle lumen; GO:0070013 intracellular organelle lumen;	GO:0000166 nucleotide binding; GO:0003824 catalytic activity; GO:0004324 ferredoxin-NADP+ reductase activity; GO:0005488 binding; GO:0015039 NADPH-adrenodoxin reductase activity; GO:0016491 oxidoreductase activity; GO:0016730 oxidoreductase activity, acting on iron-sulfur proteins as donors; GO:0016731 oxidoreductase activity, acting on iron-sulfur proteins as donors, NAD or NADP as acceptor; GO:…	PF07992	Pyridine nucleotide-disulphide oxidoreductase	C	KOG1800	Ferredoxin/adrenodoxin reductase
Q9UG63	ATP-binding cassette sub-family F member 2 OS=Homo sapiens OX=9606 GN=ABCF2 PE=1 SV=2	ABCF2	1.38	0.000215739	Up	71.289	14.6	9	9	10	1.162	1.136	1.155	0.864	0.843	0.796	nucleus	K06185	ABCF2; ATP-binding cassette, subfamily F, member 2	hsa05130 Pathogenic Escherichia coli infection		GO:0005622 intracellular; GO:0005623 cell; GO:0005737 cytoplasm; GO:0005739 mitochondrion; GO:0005740 mitochondrial envelope; GO:0031967 organelle envelope; GO:0031975 envelope; GO:0043226 organelle; GO:0043227 membrane-bounded organelle; GO:0043229 intracellular organelle; GO:0043231 intracellular membrane-bounded organelle;	GO:0000166 nucleotide binding; GO:0005215 transporter activity; GO:0005488 binding; GO:0005524 ATP binding; GO:0008144 drug binding; GO:0017076 purine nucleotide binding; GO:0030554 adenyl nucleotide binding; GO:0032553 ribonucleotide binding; GO:0032555 purine ribonucleotide binding; GO:0032559 adenyl ribonucleotide binding; GO:0035639 purine ribonucleoside triphosphate binding; GO:0036094 small…	PF00005; PF12848	ABC transporter; ABC transporter	S	KOG0927	Predicted transporter (ABC superfamily)
Q99519	Sialidase-1 OS=Homo sapiens OX=9606 GN=NEU1 PE=1 SV=1	NEU1	0.67	0.000576057	Down	45.467	13	5	5	6	0.816	0.838	0.738	1.186	1.168	1.216	plasma membrane	K01186	NEU1; sialidase-1 [EC:3.2.1.18]	hsa04142 Lysosome; hsa00600 Sphingolipid metabolism; hsa00511 Other glycan degradation; hsa01100 Metabolic pathways	GO:0001573 ganglioside metabolic process; GO:0001775 cell activation; GO:0002252 immune effector process; GO:0002263 cell activation involved in immune response; GO:0002274 myeloid leukocyte activation; GO:0002275 myeloid cell activation involved in immune response; GO:0002283 neutrophil activation involved in immune response; GO:0002366 leukocyte activation involved in immune response; GO:000237…	GO:0000323 lytic vacuole; GO:0005576 extracellular region; GO:0005622 intracellular; GO:0005623 cell; GO:0005737 cytoplasm; GO:0005764 lysosome; GO:0005773 vacuole; GO:0005775 vacuolar lumen; GO:0009986 cell surface; GO:0012505 endomembrane system; GO:0016020 membrane; GO:0030054 cell junction; GO:0030141 secretory granule; GO:0031410 cytoplasmic vesicle; GO:0031974 membrane-enclosed lumen; GO:00…	GO:0003824 catalytic activity; GO:0004308 exo-alpha-sialidase activity; GO:0004553 hydrolase activity, hydrolyzing O-glycosyl compounds; GO:0016787 hydrolase activity; GO:0016798 hydrolase activity, acting on glycosyl bonds; GO:0016997 alpha-sialidase activity;	PF13088	BNR repeat-like domain
O75323	Protein NipSnap homolog 2 OS=Homo sapiens OX=9606 GN=NIPSNAP2 PE=1 SV=1	NIPSNAP2	0.646	0.00613862	Down	33.742	10.8	3	3	3	0.833	0.748	0.757	1.043	1.231	1.344	mitochondria				GO:0006091 generation of precursor metabolites and energy; GO:0006119 oxidative phosphorylation; GO:0006139 nucleobase-containing compound metabolic process; GO:0006163 purine nucleotide metabolic process; GO:0006164 purine nucleotide biosynthetic process; GO:0006725 cellular aromatic compound metabolic process; GO:0006753 nucleoside phosphate metabolic process; GO:0006754 ATP biosynthetic proces…	GO:0005622 intracellular; GO:0005623 cell; GO:0005737 cytoplasm; GO:0005739 mitochondrion; GO:0005740 mitochondrial envelope; GO:0005741 mitochondrial outer membrane; GO:0016020 membrane; GO:0019867 outer membrane; GO:0031090 organelle membrane; GO:0031966 mitochondrial membrane; GO:0031967 organelle envelope; GO:0031968 organelle outer membrane; GO:0031975 envelope; GO:0043226 organelle; GO:0043…		PF07978	NIPSNAP	S	KOG2883	NIPSNAP1 protein
O43583	Density-regulated protein OS=Homo sapiens OX=9606 GN=DENR PE=1 SV=2	DENR	1.38	0.00114244	Up	22.092	31.8	4	4	5	1.104	1.172	1.209	0.801	0.841	0.883	cytoplasm	K24272			GO:0001731 formation of translation preinitiation complex; GO:0002181 cytoplasmic translation; GO:0002183 cytoplasmic translational initiation; GO:0002188 translation reinitiation; GO:0002190 cap-independent translational initiation; GO:0002192 IRES-dependent translational initiation of linear mRNA; GO:0006412 translation; GO:0006413 translational initiation; GO:0006518 peptide metabolic process;…	GO:0005622 intracellular; GO:0005623 cell; GO:0005737 cytoplasm; GO:0032991 protein-containing complex; GO:0070992 translation initiation complex; GO:1990904 ribonucleoprotein complex;	GO:0003676 nucleic acid binding; GO:0003723 RNA binding; GO:0003729 mRNA binding; GO:0003743 translation initiation factor activity; GO:0005488 binding; GO:0008135 translation factor activity, RNA binding; GO:0043021 ribonucleoprotein complex binding; GO:0043022 ribosome binding; GO:0044877 protein-containing complex binding; GO:0097159 organic cyclic compound binding; GO:1901363 heterocyclic com…	PF01253	Translation initiation factor SUI1	J	KOG3239	Density-regulated protein related to translation initiation factor 1 (eIF-1/SUI1)
Q16222	UDP-N-acetylhexosamine pyrophosphorylase OS=Homo sapiens OX=9606 GN=UAP1 PE=1 SV=3	UAP1	1.379	0.000311515	Up	58.768	9.2	4	4	4	1.158	1.242	1.142	0.858	0.842	0.869	cytoplasm	K00972	UAP1; UDP-N-acetylglucosamine/UDP-N-acetylgalactosamine diphosphorylase [EC:2.7.7.23 2.7.7.83]	hsa00520 Amino sugar and nucleotide sugar metabolism; hsa01100 Metabolic pathways	GO:0006040 amino sugar metabolic process; GO:0006047 UDP-N-acetylglucosamine metabolic process; GO:0006048 UDP-N-acetylglucosamine biosynthetic process; GO:0006139 nucleobase-containing compound metabolic process; GO:0006725 cellular aromatic compound metabolic process; GO:0006793 phosphorus metabolic process; GO:0006807 nitrogen compound metabolic process; GO:0008152 metabolic process; GO:000905…	GO:0005622 intracellular; GO:0005623 cell; GO:0005634 nucleus; GO:0005654 nucleoplasm; GO:0005737 cytoplasm; GO:0005829 cytosol; GO:0005886 plasma membrane; GO:0016020 membrane; GO:0031974 membrane-enclosed lumen; GO:0031981 nuclear lumen; GO:0043226 organelle; GO:0043227 membrane-bounded organelle; GO:0043229 intracellular organelle; GO:0043231 intracellular membrane-bounded organelle; GO:004323…	GO:0003824 catalytic activity; GO:0003977 UDP-N-acetylglucosamine diphosphorylase activity; GO:0005488 binding; GO:0005515 protein binding; GO:0016740 transferase activity; GO:0016772 transferase activity, transferring phosphorus-containing groups; GO:0016779 nucleotidyltransferase activity; GO:0030246 carbohydrate binding; GO:0042802 identical protein binding; GO:0070569 uridylyltransferase acti…			M	KOG2388	UDP-N-acetylglucosamine pyrophosphorylase
Q86XD5	Protein FAM131B OS=Homo sapiens OX=9606 GN=FAM131B PE=1 SV=3	FAM131B	0.724	0.00104974	Down	35.769	3.6	1	1	1	0.815	0.878	0.815	1.12	1.121	1.221	nucleus					GO:0005622 intracellular; GO:0005623 cell; GO:0005634 nucleus; GO:0005654 nucleoplasm; GO:0005737 cytoplasm; GO:0005829 cytosol; GO:0031974 membrane-enclosed lumen; GO:0031981 nuclear lumen; GO:0043226 organelle; GO:0043227 membrane-bounded organelle; GO:0043229 intracellular organelle; GO:0043231 intracellular membrane-bounded organelle; GO:0043233 organelle lumen; GO:0070013 intracellular organ…
Q9H8G1	Zinc finger protein 430 OS=Homo sapiens OX=9606 GN=ZNF430 PE=1 SV=3	ZNF430	1.378	0.00660472	Up	66.318	1.8	1	1	1	1.158	1.178	1.171	0.931	0.862	0.752	nucleus	K09228	KRAB; KRAB domain-containing zinc finger protein	hsa05168 Herpes simplex virus 1 infection	GO:0000122 negative regulation of transcription by RNA polymerase II; GO:0001894 tissue homeostasis; GO:0001932 regulation of protein phosphorylation; GO:0001933 negative regulation of protein phosphorylation; GO:0001959 regulation of cytokine-mediated signaling pathway; GO:0001960 negative regulation of cytokine-mediated signaling pathway; GO:0002682 regulation of immune system process; GO:00026…	GO:0005622 intracellular; GO:0005623 cell; GO:0005634 nucleus; GO:0005730 nucleolus; GO:0005737 cytoplasm; GO:0031974 membrane-enclosed lumen; GO:0031981 nuclear lumen; GO:0043226 organelle; GO:0043227 membrane-bounded organelle; GO:0043228 non-membrane-bounded organelle; GO:0043229 intracellular organelle; GO:0043231 intracellular membrane-bounded organelle; GO:0043232 intracellular non-membrane…	GO:0000976 transcription regulatory region sequence-specific DNA binding; GO:0000977 RNA polymerase II transcription regulatory region sequence-specific DNA binding; GO:0000978 RNA polymerase II cis-regulatory region sequence-specific DNA binding; GO:0000981 DNA-binding transcription factor activity, RNA polymerase II-specific; GO:0000987 cis-regulatory region sequence-specific DNA binding; GO:00…	PF00096	Zinc finger, C2H2 type	K	KOG1721	FOG: Zn-finger
Q96PZ0	Pseudouridylate synthase 7 homolog OS=Homo sapiens OX=9606 GN=PUS7 PE=1 SV=2	PUS7	1.378	0.00105302	Up	75.035	10.7	6	6	7	1.202	1.229	1.094	0.869	0.855	0.834	cytoplasm	K06176			GO:0001522 pseudouridine synthesis; GO:0002682 regulation of immune system process; GO:0006139 nucleobase-containing compound metabolic process; GO:0006396 RNA processing; GO:0006399 tRNA metabolic process; GO:0006400 tRNA modification; GO:0006417 regulation of translation; GO:0006725 cellular aromatic compound metabolic process; GO:0006807 nitrogen compound metabolic process; GO:0008033 tRNA pro…	GO:0005622 intracellular; GO:0005623 cell; GO:0005634 nucleus; GO:0043226 organelle; GO:0043227 membrane-bounded organelle; GO:0043229 intracellular organelle; GO:0043231 intracellular membrane-bounded organelle;	GO:0003824 catalytic activity; GO:0005488 binding; GO:0005515 protein binding; GO:0009982 pseudouridine synthase activity; GO:0016853 isomerase activity; GO:0016866 intramolecular transferase activity; GO:0019899 enzyme binding;			S	KOG2339	Uncharacterized conserved protein
P08473	Neprilysin OS=Homo sapiens OX=9606 GN=MME PE=1 SV=2	MME	0.616	0.00229	Down	85.513	11.5	7	7	10	0.672	0.808	0.79	1.309	1.142	1.232	plasma membrane	K01389	MME; neprilysin [EC:3.4.24.11]	hsa04974 Protein digestion and absorption; hsa04640 Hematopoietic cell lineage; hsa04614 Renin-angiotensin system; hsa05010 Alzheimer disease	GO:0001655 urogenital system development; GO:0001775 cell activation; GO:0001822 kidney development; GO:0001990 regulation of systemic arterial blood pressure by hormone; GO:0001991 regulation of systemic arterial blood pressure by circulatory renin-angiotensin; GO:0002002 regulation of angiotensin levels in blood; GO:0002003 angiotensin maturation; GO:0002252 immune effector process; GO:0002263 …	GO:0005622 intracellular; GO:0005623 cell; GO:0005737 cytoplasm; GO:0005886 plasma membrane; GO:0005887 integral component of plasma membrane; GO:0005903 brush border; GO:0008021 synaptic vesicle; GO:0012505 endomembrane system; GO:0012506 vesicle membrane; GO:0016020 membrane; GO:0016021 integral component of membrane; GO:0030133 transport vesicle; GO:0030141 secretory granule; GO:0030424 axon; …	GO:0003824 catalytic activity; GO:0004175 endopeptidase activity; GO:0004222 metalloendopeptidase activity; GO:0005488 binding; GO:0008233 peptidase activity; GO:0008237 metallopeptidase activity; GO:0008238 exopeptidase activity; GO:0008270 zinc ion binding; GO:0016787 hydrolase activity; GO:0033218 amide binding; GO:0042277 peptide binding; GO:0043167 ion binding; GO:0043169 cation binding; GO:…			E	KOG3624	M13 family peptidase
O60502	Protein O-GlcNAcase OS=Homo sapiens OX=9606 GN=OGA PE=1 SV=2	OGA	1.378	0.0284759	Up	102.91	5.8	4	4	7	1.085	1.225	1.192	0.951	0.705	0.886	cytoplasm	K15719	NCOAT; protein O-GlcNAcase / histone acetyltransferase [EC:3.2.1.169 2.3.1.48]	hsa04931 Insulin resistance	GO:0002791 regulation of peptide secretion; GO:0002793 positive regulation of peptide secretion; GO:0003254 regulation of membrane depolarization; GO:0006040 amino sugar metabolic process; GO:0006044 N-acetylglucosamine metabolic process; GO:0006139 nucleobase-containing compound metabolic process; GO:0006163 purine nucleotide metabolic process; GO:0006325 chromatin organization; GO:0006464 cellu…	GO:0005622 intracellular; GO:0005623 cell; GO:0005737 cytoplasm; GO:0005739 mitochondrion; GO:0005829 cytosol; GO:0043226 organelle; GO:0043227 membrane-bounded organelle; GO:0043229 intracellular organelle; GO:0043231 intracellular membrane-bounded organelle;	GO:0003824 catalytic activity; GO:0004402 histone acetyltransferase activity; GO:0004415 hyalurononglucosaminidase activity; GO:0004553 hydrolase activity, hydrolyzing O-glycosyl compounds; GO:0004563 beta-N-acetylhexosaminidase activity; GO:0008080 N-acetyltransferase activity; GO:0015929 hexosaminidase activity; GO:0016231 beta-N-acetylglucosaminidase activity; GO:0016407 acetyltransferase acti…			O	KOG3698	Hyaluronoglucosaminidase
P36969	Phospholipid hydroperoxide glutathione peroxidase OS=Homo sapiens OX=9606 GN=GPX4 PE=1 SV=3	GPX4	1.378	8.9341e-05	Up	22.174	34.5	6	6	6	1.17	1.174	1.163	0.84	0.881	0.824	extracellular	K05361	GPX4; phospholipid-hydroperoxide glutathione peroxidase [EC:1.11.1.12]	hsa04216 Ferroptosis; hsa00480 Glutathione metabolism; hsa01100 Metabolic pathways	GO:0000003 reproduction; GO:0001676 long-chain fatty acid metabolic process; GO:0006082 organic acid metabolic process; GO:0006325 chromatin organization; GO:0006518 peptide metabolic process; GO:0006575 cellular modified amino acid metabolic process; GO:0006629 lipid metabolic process; GO:0006631 fatty acid metabolic process; GO:0006633 fatty acid biosynthetic process; GO:0006644 phospholipid me…	GO:0005622 intracellular; GO:0005623 cell; GO:0005634 nucleus; GO:0005635 nuclear envelope; GO:0005654 nucleoplasm; GO:0005737 cytoplasm; GO:0005739 mitochondrion; GO:0005829 cytosol; GO:0012505 endomembrane system; GO:0031967 organelle envelope; GO:0031974 membrane-enclosed lumen; GO:0031975 envelope; GO:0031981 nuclear lumen; GO:0032991 protein-containing complex; GO:0043226 organelle; GO:00432…	GO:0003824 catalytic activity; GO:0004601 peroxidase activity; GO:0004602 glutathione peroxidase activity; GO:0005488 binding; GO:0005515 protein binding; GO:0008430 selenium binding; GO:0016209 antioxidant activity; GO:0016491 oxidoreductase activity; GO:0016684 oxidoreductase activity, acting on peroxide as acceptor; GO:0042802 identical protein binding; GO:0047066 phospholipid-hydroperoxide gl…			O	KOG1651	Glutathione peroxidase
P57078	Receptor-interacting serine/threonine-protein kinase 4 OS=Homo sapiens OX=9606 GN=RIPK4 PE=1 SV=1	RIPK4	1.376	0.000148174	Up	91.61	2.6	2	2	2	1.141	1.16	1.204	0.835	0.836	0.877	nucleus	K08848			GO:0002009 morphogenesis of an epithelium; GO:0006355 regulation of transcription, DNA-templated; GO:0009653 anatomical structure morphogenesis; GO:0009888 tissue development; GO:0009889 regulation of biosynthetic process; GO:0010468 regulation of gene expression; GO:0010556 regulation of macromolecule biosynthetic process; GO:0019219 regulation of nucleobase-containing compound metabolic process…	GO:0005622 intracellular; GO:0005623 cell; GO:0005737 cytoplasm; GO:0016020 membrane;		PF00069	Protein kinase domain	T	KOG0504	FOG: Ankyrin repeat
P62834	Ras-related protein Rap-1A OS=Homo sapiens OX=9606 GN=RAP1A PE=1 SV=1	RAP1A	0.674	0.000326124	Down	20.987	25.5	5	2	6	0.839	0.758	0.802	1.146	1.216	1.199	cytoplasm	K04353	RAP1A; Ras-related protein Rap-1A	hsa04062 Chemokine signaling pathway; hsa04510 Focal adhesion; hsa04014 Ras signaling pathway; hsa04972 Pancreatic secretion; hsa05211 Renal cell carcinoma; hsa04530 Tight junction; hsa04722 Neurotrophin signaling pathway; hsa04024 cAMP signaling pathway; hsa04670 Leukocyte transendothelial migration; hsa04720 Long-term potentiation; hsa04015 Rap1 signaling pathway; hsa04934 Cushing syndrome; hsa…	GO:0001505 regulation of neurotransmitter levels; GO:0001678 cellular glucose homeostasis; GO:0001775 cell activation; GO:0001885 endothelial cell development; GO:0001889 liver development; GO:0001932 regulation of protein phosphorylation; GO:0001934 positive regulation of protein phosphorylation; GO:0002064 epithelial cell development; GO:0002252 immune effector process; GO:0002263 cell activati…	GO:0005622 intracellular; GO:0005623 cell; GO:0005737 cytoplasm; GO:0005768 endosome; GO:0005769 early endosome; GO:0005770 late endosome; GO:0005829 cytosol; GO:0005886 plasma membrane; GO:0012505 endomembrane system; GO:0012506 vesicle membrane; GO:0016020 membrane; GO:0030054 cell junction; GO:0030139 endocytic vesicle; GO:0030141 secretory granule; GO:0030659 cytoplasmic vesicle membrane; GO:…	GO:0000166 nucleotide binding; GO:0001882 nucleoside binding; GO:0001883 purine nucleoside binding; GO:0003824 catalytic activity; GO:0003924 GTPase activity; GO:0005085 guanyl-nucleotide exchange factor activity; GO:0005088 Ras guanyl-nucleotide exchange factor activity; GO:0005215 transporter activity; GO:0005488 binding; GO:0005515 protein binding; GO:0005525 GTP binding; GO:0016462 pyrophosph…	PF00071	Ras family	U	KOG0395	Ras-related GTPase
P98164	Low-density lipoprotein receptor-related protein 2 OS=Homo sapiens OX=9606 GN=LRP2 PE=1 SV=3	LRP2	0.57	0.0021057	Down	521.95	1.2	4	4	4	0.793	0.745	0.617	1.223	1.33	1.229	plasma membrane	K06233	LRP2; low density lipoprotein-related protein 2	hsa04979 Cholesterol metabolism; hsa04918 Thyroid hormone synthesis; hsa04340 Hedgehog signaling pathway	GO:0000003 reproduction; GO:0000902 cell morphogenesis; GO:0001101 response to acid chemical; GO:0001523 retinoid metabolic process; GO:0001568 blood vessel development; GO:0001838 embryonic epithelial tube formation; GO:0001841 neural tube formation; GO:0001843 neural tube closure; GO:0001944 vasculature development; GO:0002009 morphogenesis of an epithelium; GO:0003002 regionalization; GO:00030…	GO:0000323 lytic vacuole; GO:0005576 extracellular region; GO:0005615 extracellular space; GO:0005622 intracellular; GO:0005623 cell; GO:0005737 cytoplasm; GO:0005764 lysosome; GO:0005768 endosome; GO:0005773 vacuole; GO:0005783 endoplasmic reticulum; GO:0005794 Golgi apparatus; GO:0005886 plasma membrane; GO:0005903 brush border; GO:0005905 clathrin-coated pit; GO:0009897 external side of plasma…	GO:0005041 low-density lipoprotein particle receptor activity; GO:0005102 signaling receptor binding; GO:0005215 transporter activity; GO:0005488 binding; GO:0005509 calcium ion binding; GO:0005515 protein binding; GO:0008134 transcription factor binding; GO:0008144 drug binding; GO:0019904 protein domain specific binding; GO:0030165 PDZ domain binding; GO:0030228 lipoprotein particle receptor ac…	PF07645; PF12662	Calcium-binding EGF domain; Complement Clr-like EGF-like	T	KOG1215	Low-density lipoprotein receptors containing Ca2+-binding EGF-like domains
O60678	Protein arginine N-methyltransferase 3 OS=Homo sapiens OX=9606 GN=PRMT3 PE=1 SV=4	PRMT3	1.374	0.000467413	Up	59.902	6.6	3	3	3	1.213	1.108	1.182	0.832	0.846	0.872	nucleus	K11436			GO:0000902 cell morphogenesis; GO:0000904 cell morphogenesis involved in differentiation; GO:0006325 chromatin organization; GO:0006355 regulation of transcription, DNA-templated; GO:0006464 cellular protein modification process; GO:0006479 protein methylation; GO:0006807 nitrogen compound metabolic process; GO:0006996 organelle organization; GO:0007275 multicellular organism development; GO:0007…	GO:0005622 intracellular; GO:0005623 cell; GO:0005737 cytoplasm; GO:0005829 cytosol;	GO:0003824 catalytic activity; GO:0005488 binding; GO:0008168 methyltransferase activity; GO:0008170 N-methyltransferase activity; GO:0008276 protein methyltransferase activity; GO:0008469 histone-arginine N-methyltransferase activity; GO:0008757 S-adenosylmethionine-dependent methyltransferase activity; GO:0016273 arginine N-methyltransferase activity; GO:0016274 protein-arginine N-methyltransfe…			KOT	KOG1499	Protein arginine N-methyltransferase PRMT1 and related enzymes
Q8IZA0	Dyslexia-associated protein KIAA0319-like protein OS=Homo sapiens OX=9606 GN=KIAA0319L PE=1 SV=2	KIAA0319L	0.697	0.00144552	Down	115.66	3.4	3	3	4	0.783	0.878	0.804	1.148	1.252	1.137	nucleus	K24404				GO:0005622 intracellular; GO:0005623 cell; GO:0005737 cytoplasm; GO:0031410 cytoplasmic vesicle; GO:0031982 vesicle; GO:0043226 organelle; GO:0043227 membrane-bounded organelle; GO:0043229 intracellular organelle; GO:0097708 intracellular vesicle;
P62837	Ubiquitin-conjugating enzyme E2 D2 OS=Homo sapiens OX=9606 GN=UBE2D2 PE=1 SV=1	UBE2D2	1.373	1.78353e-05	Up	16.735	7.5	1	1	1	1.181	1.168	1.153	0.838	0.869	0.843	cytoplasm	K06689	UBE2D; ubiquitin-conjugating enzyme E2 D [EC:2.3.2.23]	hsa04120 Ubiquitin mediated proteolysis; hsa04141 Protein processing in endoplasmic reticulum; hsa05131 Shigellosis	GO:0000209 protein polyubiquitination; GO:0006464 cellular protein modification process; GO:0006807 nitrogen compound metabolic process; GO:0008152 metabolic process; GO:0009987 cellular process; GO:0016567 protein ubiquitination; GO:0019538 protein metabolic process; GO:0032446 protein modification by small protein conjugation; GO:0036211 protein modification process; GO:0043170 macromolecule me…	GO:0000151 ubiquitin ligase complex; GO:0005622 intracellular; GO:0005623 cell; GO:0032991 protein-containing complex; GO:1902494 catalytic complex; GO:1990234 transferase complex;	GO:0003824 catalytic activity; GO:0004842 ubiquitin-protein transferase activity; GO:0016740 transferase activity; GO:0019787 ubiquitin-like protein transferase activity; GO:0061631 ubiquitin conjugating enzyme activity; GO:0061650 ubiquitin-like protein conjugating enzyme activity; GO:0140096 catalytic activity, acting on a protein;	PF00179	Ubiquitin-conjugating enzyme	O	KOG0417	Ubiquitin-protein ligase
O43674	NADH dehydrogenase [ubiquinone] 1 beta subcomplex subunit 5, mitochondrial OS=Homo sapiens OX=9606 GN=NDUFB5 PE=1 SV=1	NDUFB5	0.734	0.000379551	Down	21.75	16.9	3	3	4	0.84	0.804	0.883	1.133	1.162	1.149	mitochondria	K03961	NDUFB5; NADH dehydrogenase (ubiquinone) 1 beta subcomplex subunit 5	hsa04932 Non-alcoholic fatty liver disease; hsa05016 Huntington disease; hsa00190 Oxidative phosphorylation; hsa05012 Parkinson disease; hsa05010 Alzheimer disease; hsa04723 Retrograde endocannabinoid signaling; hsa04714 Thermogenesis; hsa05022 Pathways of neurodegeneration - multiple diseases; hsa05014 Amyotrophic lateral sclerosis; hsa05020 Prion disease; hsa01100 Metabolic pathways	GO:0006091 generation of precursor metabolites and energy; GO:0006119 oxidative phosphorylation; GO:0006120 mitochondrial electron transport, NADH to ubiquinone; GO:0006139 nucleobase-containing compound metabolic process; GO:0006163 purine nucleotide metabolic process; GO:0006725 cellular aromatic compound metabolic process; GO:0006753 nucleoside phosphate metabolic process; GO:0006793 phosphoru…	GO:0005622 intracellular; GO:0005623 cell; GO:0005634 nucleus; GO:0005654 nucleoplasm; GO:0005737 cytoplasm; GO:0005739 mitochondrion; GO:0005740 mitochondrial envelope; GO:0005743 mitochondrial inner membrane; GO:0005746 mitochondrial respirasome; GO:0005747 mitochondrial respiratory chain complex I; GO:0016020 membrane; GO:0019866 organelle inner membrane; GO:0030964 NADH dehydrogenase complex;…	GO:0003824 catalytic activity; GO:0003954 NADH dehydrogenase activity; GO:0008137 NADH dehydrogenase (ubiquinone) activity; GO:0016491 oxidoreductase activity; GO:0016651 oxidoreductase activity, acting on NAD(P)H; GO:0016655 oxidoreductase activity, acting on NAD(P)H, quinone or similar compound as acceptor; GO:0050136 NADH dehydrogenase (quinone) activity;			C	KOG4632	NADH:ubiquinone oxidoreductase, NDUFB5/SGDH subunit
P55085	Proteinase-activated receptor 2 OS=Homo sapiens OX=9606 GN=F2RL1 PE=1 SV=1	F2RL1	0.654	0.000883452	Down	44.126	5.5	2	2	3	0.772	0.742	0.843	1.164	1.166	1.272	plasma membrane	K04234	F2RL1; coagulation factor II (thrombin) receptor-like 1	hsa04750 Inflammatory mediator regulation of TRP channels; hsa04080 Neuroactive ligand-receptor interaction; hsa05143 African trypanosomiasis	GO:0001775 cell activation; GO:0001816 cytokine production; GO:0001817 regulation of cytokine production; GO:0001818 negative regulation of cytokine production; GO:0001819 positive regulation of cytokine production; GO:0001885 endothelial cell development; GO:0001910 regulation of leukocyte mediated cytotoxicity; GO:0001912 positive regulation of leukocyte mediated cytotoxicity; GO:0001932 regula…	GO:0005622 intracellular; GO:0005623 cell; GO:0005737 cytoplasm; GO:0005768 endosome; GO:0005769 early endosome; GO:0005794 Golgi apparatus; GO:0005886 plasma membrane; GO:0005887 integral component of plasma membrane; GO:0012505 endomembrane system; GO:0016020 membrane; GO:0016021 integral component of membrane; GO:0031143 pseudopodium; GO:0031224 intrinsic component of membrane; GO:0031226 intr…	GO:0001965 G-protein alpha-subunit binding; GO:0004888 transmembrane signaling receptor activity; GO:0004930 G protein-coupled receptor activity; GO:0005102 signaling receptor binding; GO:0005488 binding; GO:0005515 protein binding; GO:0031681 G-protein beta-subunit binding; GO:0032795 heterotrimeric G-protein binding; GO:0038023 signaling receptor activity; GO:0044877 protein-containing complex …
P48735	Isocitrate dehydrogenase [NADP], mitochondrial OS=Homo sapiens OX=9606 GN=IDH2 PE=1 SV=2	IDH2	0.608	5.50234e-05	Down	50.909	27.2	11	10	16	0.738	0.745	0.804	1.266	1.251	1.245	mitochondria	K00031	IDH1; isocitrate dehydrogenase [EC:1.1.1.42]	hsa00480 Glutathione metabolism; hsa04146 Peroxisome; hsa00020 Citrate cycle (TCA cycle); hsa01210 2-Oxocarboxylic acid metabolism; hsa01200 Carbon metabolism; hsa01230 Biosynthesis of amino acids; hsa01100 Metabolic pathways; hsa05230 Central carbon metabolism in cancer	GO:0002791 regulation of peptide secretion; GO:0002792 negative regulation of peptide secretion; GO:0005975 carbohydrate metabolic process; GO:0006082 organic acid metabolic process; GO:0006091 generation of precursor metabolites and energy; GO:0006099 tricarboxylic acid cycle; GO:0006101 citrate metabolic process; GO:0006102 isocitrate metabolic process; GO:0006103 2-oxoglutarate metabolic proce…	GO:0005622 intracellular; GO:0005623 cell; GO:0005737 cytoplasm; GO:0005739 mitochondrion; GO:0005740 mitochondrial envelope; GO:0005743 mitochondrial inner membrane; GO:0005759 mitochondrial matrix; GO:0005777 peroxisome; GO:0005829 cytosol; GO:0016020 membrane; GO:0019866 organelle inner membrane; GO:0031090 organelle membrane; GO:0031966 mitochondrial membrane; GO:0031967 organelle envelope; G…	GO:0000287 magnesium ion binding; GO:0003824 catalytic activity; GO:0004448 isocitrate dehydrogenase activity; GO:0004450 isocitrate dehydrogenase (NADP+) activity; GO:0005488 binding; GO:0016491 oxidoreductase activity; GO:0016614 oxidoreductase activity, acting on CH-OH group of donors; GO:0016616 oxidoreductase activity, acting on the CH-OH group of donors, NAD or NADP as acceptor; GO:0043167 …	PF00180	Isocitrate/isopropylmalate dehydrogenase	C	KOG1526	NADP-dependent isocitrate dehydrogenase
Q96MG8	Protein-L-isoaspartate O-methyltransferase domain-containing protein 1 OS=Homo sapiens OX=9606 GN=PCMTD1 PE=1 SV=2	PCMTD1	0.244	4.47839e-07	Down	40.675	2.8	1	1	1	0.369	0.398	0.381	1.582	1.581	1.544	cytoplasm,nucleus				GO:0006464 cellular protein modification process; GO:0006479 protein methylation; GO:0006807 nitrogen compound metabolic process; GO:0008152 metabolic process; GO:0008213 protein alkylation; GO:0009987 cellular process; GO:0019538 protein metabolic process; GO:0032259 methylation; GO:0036211 protein modification process; GO:0043170 macromolecule metabolic process; GO:0043412 macromolecule modific…	GO:0005622 intracellular; GO:0005623 cell; GO:0005737 cytoplasm;	GO:0003824 catalytic activity; GO:0004719 protein-L-isoaspartate (D-aspartate) O-methyltransferase activity; GO:0008168 methyltransferase activity; GO:0008171 O-methyltransferase activity; GO:0008276 protein methyltransferase activity; GO:0008757 S-adenosylmethionine-dependent methyltransferase activity; GO:0010340 carboxyl-O-methyltransferase activity; GO:0016740 transferase activity; GO:0016741…			O	KOG1661	Protein-L-isoaspartate(D-aspartate) O-methyltransferase
O95757	Heat shock 70 kDa protein 4L OS=Homo sapiens OX=9606 GN=HSPA4L PE=1 SV=3	HSPA4L	1.373	1.22367e-05	Up	94.511	14.5	10	6	14	1.19	1.176	1.144	0.857	0.85	0.85	cytoplasm	K09485	HSP110; heat shock protein 110kDa	hsa04141 Protein processing in endoplasmic reticulum	GO:0006457 protein folding; GO:0006950 response to stress; GO:0006986 response to unfolded protein; GO:0009987 cellular process; GO:0010033 response to organic substance; GO:0035966 response to topologically incorrect protein; GO:0042221 response to chemical; GO:0050896 response to stimulus;	GO:0005622 intracellular; GO:0005623 cell; GO:0005634 nucleus; GO:0005737 cytoplasm; GO:0005829 cytosol; GO:0043226 organelle; GO:0043227 membrane-bounded organelle; GO:0043229 intracellular organelle; GO:0043231 intracellular membrane-bounded organelle;	GO:0000166 nucleotide binding; GO:0005488 binding; GO:0005524 ATP binding; GO:0008144 drug binding; GO:0017076 purine nucleotide binding; GO:0030554 adenyl nucleotide binding; GO:0032553 ribonucleotide binding; GO:0032555 purine ribonucleotide binding; GO:0032559 adenyl ribonucleotide binding; GO:0035639 purine ribonucleoside triphosphate binding; GO:0036094 small molecule binding; GO:0043167 ion…			O	KOG0103	Molecular chaperones HSP105/HSP110/SSE1, HSP70 superfamily
Q13131	5'-AMP-activated protein kinase catalytic subunit alpha-1 OS=Homo sapiens OX=9606 GN=PRKAA1 PE=1 SV=4	PRKAA1	1.373	0.0057464	Up	64.009	4.8	2	2	2	1.158	1.119	1.223	0.834	0.936	0.78	mitochondria	K07198	PRKAA; 5'-AMP-activated protein kinase, catalytic alpha subunit [EC:2.7.11.11]	hsa04921 Oxytocin signaling pathway; hsa04371 Apelin signaling pathway; hsa05418 Fluid shear stress and atherosclerosis; hsa04211 Longevity regulating pathway; hsa04714 Thermogenesis; hsa04213 Longevity regulating pathway - multiple species; hsa04931 Insulin resistance; hsa04152 AMPK signaling pathway; hsa05410 Hypertrophic cardiomyopathy; hsa04932 Non-alcoholic fatty liver disease; hsa04150 mTOR…	GO:0000187 activation of MAPK activity; GO:0000302 response to reactive oxygen species; GO:0001101 response to acid chemical; GO:0001666 response to hypoxia; GO:0001678 cellular glucose homeostasis; GO:0001932 regulation of protein phosphorylation; GO:0001934 positive regulation of protein phosphorylation; GO:0005975 carbohydrate metabolic process; GO:0005996 monosaccharide metabolic process; GO:…	GO:0005622 intracellular; GO:0005623 cell; GO:0005634 nucleus; GO:0005654 nucleoplasm; GO:0005737 cytoplasm; GO:0005829 cytosol; GO:0005886 plasma membrane; GO:0016020 membrane; GO:0016324 apical plasma membrane; GO:0016604 nuclear body; GO:0016607 nuclear speck; GO:0030424 axon; GO:0030425 dendrite; GO:0031588 nucleotide-activated protein kinase complex; GO:0031974 membrane-enclosed lumen; GO:00…	GO:0000166 nucleotide binding; GO:0003682 chromatin binding; GO:0003824 catalytic activity; GO:0004672 protein kinase activity; GO:0004674 protein serine/threonine kinase activity; GO:0004679 AMP-activated protein kinase activity; GO:0004690 cyclic nucleotide-dependent protein kinase activity; GO:0004691 cAMP-dependent protein kinase activity; GO:0005488 binding; GO:0005515 protein binding; GO:00…	PF00069	Protein kinase domain	T	KOG0583	Serine/threonine protein kinase
P62917	60S ribosomal protein L8 OS=Homo sapiens OX=9606 GN=RPL8 PE=1 SV=2	RPL8	0.524	3.64411e-05	Down	28.024	19.5	5	5	6	0.714	0.668	0.646	1.309	1.304	1.256	cytoplasm	K02938	RP-L8e; large subunit ribosomal protein L8e	hsa03010 Ribosome; hsa05171 Coronavirus disease - COVID-19	GO:0000184 nuclear-transcribed mRNA catabolic process, nonsense-mediated decay; GO:0000956 nuclear-transcribed mRNA catabolic process; GO:0002181 cytoplasmic translation; GO:0006139 nucleobase-containing compound metabolic process; GO:0006401 RNA catabolic process; GO:0006402 mRNA catabolic process; GO:0006412 translation; GO:0006413 translational initiation; GO:0006518 peptide metabolic process;…	GO:0005622 intracellular; GO:0005623 cell; GO:0005737 cytoplasm; GO:0005829 cytosol; GO:0005840 ribosome; GO:0005844 polysome; GO:0015934 large ribosomal subunit; GO:0022625 cytosolic large ribosomal subunit; GO:0022626 cytosolic ribosome; GO:0032991 protein-containing complex; GO:0042788 polysomal ribosome; GO:0043226 organelle; GO:0043228 non-membrane-bounded organelle; GO:0043229 intracellular…	GO:0003676 nucleic acid binding; GO:0003723 RNA binding; GO:0003735 structural constituent of ribosome; GO:0005198 structural molecule activity; GO:0005488 binding; GO:0019843 rRNA binding; GO:0097159 organic cyclic compound binding; GO:1901363 heterocyclic compound binding; GO:1990932 5.8S rRNA binding;	PF00181; PF03947	Ribosomal Proteins L2, RNA binding domain; Ribosomal Proteins L2, C-terminal domain	J	KOG2309	60s ribosomal protein L2/L8
P82914	28S ribosomal protein S15, mitochondrial OS=Homo sapiens OX=9606 GN=MRPS15 PE=1 SV=1	MRPS15	0.712	1.25663e-05	Down	29.842	10.9	3	3	4	0.814	0.825	0.84	1.146	1.153	1.181	mitochondria	K02956	RP-S15; small subunit ribosomal protein S15	hsa03010 Ribosome	GO:0006412 translation; GO:0006414 translational elongation; GO:0006415 translational termination; GO:0006518 peptide metabolic process; GO:0006807 nitrogen compound metabolic process; GO:0008152 metabolic process; GO:0009058 biosynthetic process; GO:0009059 macromolecule biosynthetic process; GO:0009987 cellular process; GO:0010467 gene expression; GO:0016043 cellular component organization; GO:…	GO:0000313 organellar ribosome; GO:0000314 organellar small ribosomal subunit; GO:0005622 intracellular; GO:0005623 cell; GO:0005634 nucleus; GO:0005730 nucleolus; GO:0005737 cytoplasm; GO:0005739 mitochondrion; GO:0005740 mitochondrial envelope; GO:0005743 mitochondrial inner membrane; GO:0005759 mitochondrial matrix; GO:0005761 mitochondrial ribosome; GO:0005763 mitochondrial small ribosomal su…	GO:0003735 structural constituent of ribosome; GO:0005198 structural molecule activity;	PF00312	Ribosomal protein S15	J	KOG2815	Mitochondrial/choloroplast ribosomal protein S15
Q05086	Ubiquitin-protein ligase E3A OS=Homo sapiens OX=9606 GN=UBE3A PE=1 SV=4	UBE3A	1.372	0.000591338	Up	100.69	6.7	5	5	5	1.223	1.101	1.176	0.865	0.847	0.839	cytoplasm	K10587	UBE3A; ubiquitin-protein ligase E3 A [EC:2.3.2.26]	hsa05165 Human papillomavirus infection; hsa05203 Viral carcinogenesis; hsa04120 Ubiquitin mediated proteolysis	GO:0000003 reproduction; GO:0000209 protein polyubiquitination; GO:0001541 ovarian follicle development; GO:0001655 urogenital system development; GO:0003006 developmental process involved in reproduction; GO:0006355 regulation of transcription, DNA-templated; GO:0006357 regulation of transcription by RNA polymerase II; GO:0006464 cellular protein modification process; GO:0006508 proteolysis; GO:…	GO:0005622 intracellular; GO:0005623 cell; GO:0005634 nucleus; GO:0005737 cytoplasm; GO:0005829 cytosol; GO:0043226 organelle; GO:0043227 membrane-bounded organelle; GO:0043229 intracellular organelle; GO:0043231 intracellular membrane-bounded organelle;	GO:0003712 transcription coregulator activity; GO:0003713 transcription coactivator activity; GO:0003824 catalytic activity; GO:0004842 ubiquitin-protein transferase activity; GO:0016740 transferase activity; GO:0019787 ubiquitin-like protein transferase activity; GO:0061630 ubiquitin protein ligase activity; GO:0061659 ubiquitin-like protein ligase activity; GO:0140096 catalytic activity, acting…	PF00632	HECT-domain (ubiquitin-transferase)	O	KOG0941	E3 ubiquitin protein ligase
P11498	Pyruvate carboxylase, mitochondrial OS=Homo sapiens OX=9606 GN=PC PE=1 SV=2	PC	0.741	0.000367187	Down	129.63	20	18	18	21	0.861	0.824	0.884	1.164	1.118	1.186	mitochondria	K01958	PC; pyruvate carboxylase [EC:6.4.1.1]	hsa00620 Pyruvate metabolism; hsa01200 Carbon metabolism; hsa00020 Citrate cycle (TCA cycle); hsa01230 Biosynthesis of amino acids; hsa01100 Metabolic pathways	GO:0005975 carbohydrate metabolic process; GO:0005996 monosaccharide metabolic process; GO:0006006 glucose metabolic process; GO:0006082 organic acid metabolic process; GO:0006094 gluconeogenesis; GO:0006732 coenzyme metabolic process; GO:0006766 vitamin metabolic process; GO:0006767 water-soluble vitamin metabolic process; GO:0006768 biotin metabolic process; GO:0006790 sulfur compound metabolic…	GO:0005622 intracellular; GO:0005623 cell; GO:0005737 cytoplasm; GO:0005739 mitochondrion; GO:0005759 mitochondrial matrix; GO:0005829 cytosol; GO:0031974 membrane-enclosed lumen; GO:0043226 organelle; GO:0043227 membrane-bounded organelle; GO:0043229 intracellular organelle; GO:0043231 intracellular membrane-bounded organelle; GO:0043233 organelle lumen; GO:0070013 intracellular organelle lumen;	GO:0000166 nucleotide binding; GO:0003824 catalytic activity; GO:0004736 pyruvate carboxylase activity; GO:0005488 binding; GO:0005515 protein binding; GO:0005524 ATP binding; GO:0008144 drug binding; GO:0009374 biotin binding; GO:0016874 ligase activity; GO:0016885 ligase activity, forming carbon-carbon bonds; GO:0017076 purine nucleotide binding; GO:0019842 vitamin binding; GO:0030554 adenyl nu…	PF00289; PF02786; PF02785; PF00682; PF02436; PF00364	Carbamoyl-phosphate synthase L chain, N-terminal domain; Carbamoyl-phosphate synthase L chain, ATP binding domain; Biotin carboxylase C-terminal domain; HMGL-like; Conserved carboxylase domain; Biotin-requiring enzyme	C	KOG0369	Pyruvate carboxylase
Q9BRS2	Serine/threonine-protein kinase RIO1 OS=Homo sapiens OX=9606 GN=RIOK1 PE=1 SV=2	RIOK1	1.372	0.0185699	Up	65.582	5.1	2	2	2	1.324	1.005	1.172	0.832	0.846	0.873	cytoplasm	K07178	RIOK1; RIO kinase 1 [EC:2.7.11.1]	hsa03008 Ribosome biogenesis in eukaryotes	GO:0006139 nucleobase-containing compound metabolic process; GO:0006364 rRNA processing; GO:0006396 RNA processing; GO:0006725 cellular aromatic compound metabolic process; GO:0006807 nitrogen compound metabolic process; GO:0008152 metabolic process; GO:0009893 positive regulation of metabolic process; GO:0009987 cellular process; GO:0010467 gene expression; GO:0010468 regulation of gene expressi…	GO:0005622 intracellular; GO:0005623 cell; GO:0005634 nucleus; GO:0005654 nucleoplasm; GO:0005737 cytoplasm; GO:0005829 cytosol; GO:0030684 preribosome; GO:0030688 preribosome, small subunit precursor; GO:0031974 membrane-enclosed lumen; GO:0031981 nuclear lumen; GO:0032991 protein-containing complex; GO:0034708 methyltransferase complex; GO:0043226 organelle; GO:0043227 membrane-bounded organell…				F	KOG2270	Serine/threonine protein kinase involved in cell cycle control
Q13885	Tubulin beta-2A chain OS=Homo sapiens OX=9606 GN=TUBB2A PE=1 SV=1	TUBB2A	1.372	0.000609932	Up	49.906	26.5	11	1	55	1.113	1.161	1.228	0.844	0.876	0.833	cytoplasm	K07375	TUBB; tubulin beta	hsa05016 Huntington disease; hsa04540 Gap junction; hsa05012 Parkinson disease; hsa05010 Alzheimer disease; hsa05132 Salmonella infection; hsa04145 Phagosome; hsa05130 Pathogenic Escherichia coli infection; hsa05022 Pathways of neurodegeneration - multiple diseases; hsa05014 Amyotrophic lateral sclerosis; hsa05020 Prion disease		GO:0005622 intracellular; GO:0005623 cell; GO:0005856 cytoskeleton; GO:0005874 microtubule; GO:0015630 microtubule cytoskeleton; GO:0043226 organelle; GO:0043228 non-membrane-bounded organelle; GO:0043229 intracellular organelle; GO:0043232 intracellular non-membrane-bounded organelle; GO:0099080 supramolecular complex; GO:0099081 supramolecular polymer; GO:0099512 supramolecular fiber; GO:009951…		PF00091; PF03953	Tubulin/FtsZ family, GTPase domain; Tubulin C-terminal domain	Z	KOG1375	Beta tubulin
Q9H6T3	RNA polymerase II-associated protein 3 OS=Homo sapiens OX=9606 GN=RPAP3 PE=1 SV=2	RPAP3	1.371	0.000311046	Up	75.718	26.8	16	16	21	1.154	1.146	1.125	0.87	0.834	0.795	nucleus	K23002				GO:0005622 intracellular; GO:0005623 cell; GO:0005737 cytoplasm; GO:0005829 cytosol; GO:0032991 protein-containing complex; GO:0097255 R2TP complex;		PF13877	Potential Monad-binding region of RPAP3	S	KOG4648	Uncharacterized conserved protein, contains LRR repeats
Q9NZD8	Maspardin OS=Homo sapiens OX=9606 GN=SPG21 PE=1 SV=1	SPG21	0.704	0.00112125	Down	34.96	6.8	2	2	2	0.83	0.835	0.799	1.25	1.162	1.09	cytoplasm	K19367	SPG21; maspardin	hsa04144 Endocytosis	GO:0002253 activation of immune response; GO:0002376 immune system process; GO:0002429 immune response-activating cell surface receptor signaling pathway; GO:0002682 regulation of immune system process; GO:0002684 positive regulation of immune system process; GO:0002757 immune response-activating signal transduction; GO:0002764 immune response-regulating signaling pathway; GO:0002768 immune respo…	GO:0005622 intracellular; GO:0005623 cell; GO:0005737 cytoplasm; GO:0005798 Golgi-associated vesicle; GO:0005829 cytosol; GO:0012505 endomembrane system; GO:0030133 transport vesicle; GO:0030135 coated vesicle; GO:0030136 clathrin-coated vesicle; GO:0030140 trans-Golgi network transport vesicle; GO:0031410 cytoplasmic vesicle; GO:0031982 vesicle; GO:0043226 organelle; GO:0043227 membrane-bounded …	GO:0005102 signaling receptor binding; GO:0005488 binding; GO:0005515 protein binding; GO:0042609 CD4 receptor binding;	PF00561	alpha/beta hydrolase fold
Q15697	Zinc finger protein 174 OS=Homo sapiens OX=9606 GN=ZNF174 PE=1 SV=1	ZNF174	1.371	0.000108976	Up	46.454	4.4	2	2	2	1.166	1.205	1.128	0.839	0.863	0.85	nucleus	K09230			GO:0000122 negative regulation of transcription by RNA polymerase II; GO:0006355 regulation of transcription, DNA-templated; GO:0006357 regulation of transcription by RNA polymerase II; GO:0009889 regulation of biosynthetic process; GO:0009890 negative regulation of biosynthetic process; GO:0009892 negative regulation of metabolic process; GO:0010468 regulation of gene expression; GO:0010556 regu…	GO:0005622 intracellular; GO:0005623 cell; GO:0005634 nucleus; GO:0005654 nucleoplasm; GO:0005737 cytoplasm; GO:0005829 cytosol; GO:0005856 cytoskeleton; GO:0005886 plasma membrane; GO:0015629 actin cytoskeleton; GO:0016020 membrane; GO:0031974 membrane-enclosed lumen; GO:0031981 nuclear lumen; GO:0043226 organelle; GO:0043227 membrane-bounded organelle; GO:0043228 non-membrane-bounded organelle;…	GO:0000981 DNA-binding transcription factor activity, RNA polymerase II-specific; GO:0001067 regulatory region nucleic acid binding; GO:0001227 DNA-binding transcription repressor activity, RNA polymerase II-specific; GO:0003676 nucleic acid binding; GO:0003677 DNA binding; GO:0003700 DNA-binding transcription factor activity; GO:0005488 binding; GO:0005515 protein binding; GO:0042802 identical p…	PF02023; PF00096	SCAN domain; Zinc finger, C2H2 type	K	KOG1721	FOG: Zn-finger
O15162	Phospholipid scramblase 1 OS=Homo sapiens OX=9606 GN=PLSCR1 PE=1 SV=1	PLSCR1	0.745	0.0462544	Down	35.049	4.1	1	1	1	0.832	0.991	0.727	1.045	1.118	1.258	cytoplasm				GO:0001775 cell activation; GO:0002252 immune effector process; GO:0002376 immune system process; GO:0002526 acute inflammatory response; GO:0002682 regulation of immune system process; GO:0002684 positive regulation of immune system process; GO:0002694 regulation of leukocyte activation; GO:0006139 nucleobase-containing compound metabolic process; GO:0006351 transcription, DNA-templated; GO:0006…	GO:0005576 extracellular region; GO:0005622 intracellular; GO:0005623 cell; GO:0005634 nucleus; GO:0005730 nucleolus; GO:0005737 cytoplasm; GO:0005794 Golgi apparatus; GO:0005829 cytosol; GO:0005886 plasma membrane; GO:0005887 integral component of plasma membrane; GO:0012505 endomembrane system; GO:0016020 membrane; GO:0016021 integral component of membrane; GO:0031012 extracellular matrix; GO:0…	GO:0000981 DNA-binding transcription factor activity, RNA polymerase II-specific; GO:0001228 DNA-binding transcription activator activity, RNA polymerase II-specific; GO:0003700 DNA-binding transcription factor activity; GO:0005102 signaling receptor binding; GO:0005154 epidermal growth factor receptor binding; GO:0005215 transporter activity; GO:0005319 lipid transporter activity; GO:0005488 bin…	PF03803	Scramblase	K	KOG0621	Phospholipid scramblase
P27695	DNA-(apurinic or apyrimidinic site) endonuclease OS=Homo sapiens OX=9606 GN=APEX1 PE=1 SV=2	APEX1	1.369	1.28746e-05	Up	35.554	28.3	8	8	10	1.155	1.19	1.165	0.842	0.866	0.856	nucleus	K10771	APEX1; AP endonuclease 1 [EC:4.2.99.18]	hsa03410 Base excision repair	GO:0000302 response to reactive oxygen species; GO:0000723 telomere maintenance; GO:0006139 nucleobase-containing compound metabolic process; GO:0006259 DNA metabolic process; GO:0006281 DNA repair; GO:0006284 base-excision repair; GO:0006286 base-excision repair, base-free sugar-phosphate removal; GO:0006304 DNA modification; GO:0006725 cellular aromatic compound metabolic process; GO:0006793 ph…	GO:0000228 nuclear chromosome; GO:0000781 chromosome, telomeric region; GO:0000784 nuclear chromosome, telomeric region; GO:0005622 intracellular; GO:0005623 cell; GO:0005634 nucleus; GO:0005654 nucleoplasm; GO:0005667 transcription regulator complex; GO:0005694 chromosome; GO:0005730 nucleolus; GO:0005737 cytoplasm; GO:0005739 mitochondrion; GO:0005783 endoplasmic reticulum; GO:0005813 centrosom…	GO:0003676 nucleic acid binding; GO:0003677 DNA binding; GO:0003682 chromatin binding; GO:0003684 damaged DNA binding; GO:0003690 double-stranded DNA binding; GO:0003691 double-stranded telomeric DNA binding; GO:0003712 transcription coregulator activity; GO:0003713 transcription coactivator activity; GO:0003714 transcription corepressor activity; GO:0003824 catalytic activity; GO:0003906 DNA-(ap…	PF03372	Endonuclease/Exonuclease/phosphatase family	B	KOG1294	Apurinic/apyrimidinic endonuclease and related enzymes
P11717	Cation-independent mannose-6-phosphate receptor OS=Homo sapiens OX=9606 GN=IGF2R PE=1 SV=3	IGF2R	0.724	2.80287e-06	Down	274.37	16.9	35	35	46	0.835	0.83	0.853	1.164	1.158	1.158	plasma membrane	K06564	IGF2R; insulin-like growth factor 2 receptor	hsa04142 Lysosome; hsa04144 Endocytosis	GO:0001101 response to acid chemical; GO:0001775 cell activation; GO:0001889 liver development; GO:0002252 immune effector process; GO:0002263 cell activation involved in immune response; GO:0002274 myeloid leukocyte activation; GO:0002275 myeloid cell activation involved in immune response; GO:0002283 neutrophil activation involved in immune response; GO:0002366 leukocyte activation involved in …	GO:0000139 Golgi membrane; GO:0000323 lytic vacuole; GO:0005576 extracellular region; GO:0005615 extracellular space; GO:0005622 intracellular; GO:0005623 cell; GO:0005634 nucleus; GO:0005635 nuclear envelope; GO:0005641 nuclear envelope lumen; GO:0005737 cytoplasm; GO:0005764 lysosome; GO:0005765 lysosomal membrane; GO:0005768 endosome; GO:0005769 early endosome; GO:0005770 late endosome; GO:000…	GO:0001965 G-protein alpha-subunit binding; GO:0001972 retinoic acid binding; GO:0003824 catalytic activity; GO:0004672 protein kinase activity; GO:0004713 protein tyrosine kinase activity; GO:0004714 transmembrane receptor protein tyrosine kinase activity; GO:0004888 transmembrane signaling receptor activity; GO:0004930 G protein-coupled receptor activity; GO:0005010 insulin-like growth factor-a…	PF00040	Fibronectin type II domain	T	KOG4504	Cation-independent mannose-6-phosphate receptor CI-MPR
O15067	Phosphoribosylformylglycinamidine synthase OS=Homo sapiens OX=9606 GN=PFAS PE=1 SV=4	PFAS	1.368	1.71785e-05	Up	144.73	17.9	16	16	19	1.153	1.184	1.171	0.864	0.837	0.863	nucleus	K01952	PFAS; phosphoribosylformylglycinamidine synthase [EC:6.3.5.3]	hsa00230 Purine metabolism; hsa01100 Metabolic pathways	GO:0006082 organic acid metabolic process; GO:0006139 nucleobase-containing compound metabolic process; GO:0006163 purine nucleotide metabolic process; GO:0006164 purine nucleotide biosynthetic process; GO:0006188 IMP biosynthetic process; GO:0006189 'de novo' IMP biosynthetic process; GO:0006520 cellular amino acid metabolic process; GO:0006541 glutamine metabolic process; GO:0006725 cellular ar…	GO:0005622 intracellular; GO:0005623 cell; GO:0005737 cytoplasm; GO:0005829 cytosol;	GO:0003824 catalytic activity; GO:0004642 phosphoribosylformylglycinamidine synthase activity; GO:0016874 ligase activity; GO:0016879 ligase activity, forming carbon-nitrogen bonds; GO:0016884 carbon-nitrogen ligase activity, with glutamine as amido-N-donor;	PF02769; PF13507	AIR synthase related protein, C-terminal domain; CobB/CobQ-like glutamine amidotransferase domain	F	KOG1907	Phosphoribosylformylglycinamidine synthase
P22392	Nucleoside diphosphate kinase B OS=Homo sapiens OX=9606 GN=NME2 PE=1 SV=1	NME2	1.367	0.00359168	Up	17.298	46.1	8	3	13	1.144	1.147	1.204	0.797	0.935	0.824	cytoplasm	K00940	ndk; nucleoside-diphosphate kinase [EC:2.7.4.6]	hsa00983 Drug metabolism - other enzymes; hsa00240 Pyrimidine metabolism; hsa01240 Biosynthesis of cofactors; hsa00230 Purine metabolism; hsa01100 Metabolic pathways	GO:0001101 response to acid chemical; GO:0001678 cellular glucose homeostasis; GO:0001775 cell activation; GO:0002252 immune effector process; GO:0002263 cell activation involved in immune response; GO:0002274 myeloid leukocyte activation; GO:0002275 myeloid cell activation involved in immune response; GO:0002283 neutrophil activation involved in immune response; GO:0002366 leukocyte activation i…	GO:0001726 ruffle; GO:0005576 extracellular region; GO:0005622 intracellular; GO:0005623 cell; GO:0005737 cytoplasm; GO:0005739 mitochondrion; GO:0005740 mitochondrial envelope; GO:0005829 cytosol; GO:0012505 endomembrane system; GO:0016020 membrane; GO:0030027 lamellipodium; GO:0030141 secretory granule; GO:0031090 organelle membrane; GO:0031252 cell leading edge; GO:0031410 cytoplasmic vesicle;…	GO:0003700 DNA-binding transcription factor activity; GO:0003824 catalytic activity; GO:0004550 nucleoside diphosphate kinase activity; GO:0004672 protein kinase activity; GO:0004674 protein serine/threonine kinase activity; GO:0005488 binding; GO:0005504 fatty acid binding; GO:0005515 protein binding; GO:0008144 drug binding; GO:0008289 lipid binding; GO:0016301 kinase activity; GO:0016740 trans…	PF00334	Nucleoside diphosphate kinase	F	KOG0888	Nucleoside diphosphate kinase
P42696	RNA-binding protein 34 OS=Homo sapiens OX=9606 GN=RBM34 PE=1 SV=2	RBM34	0.52	1.0746e-05	Down	48.564	18.4	6	6	8	0.672	0.666	0.697	1.265	1.299	1.353	nucleus	K14837				GO:0005622 intracellular; GO:0005623 cell; GO:0005634 nucleus; GO:0005730 nucleolus; GO:0031974 membrane-enclosed lumen; GO:0031981 nuclear lumen; GO:0043226 organelle; GO:0043227 membrane-bounded organelle; GO:0043228 non-membrane-bounded organelle; GO:0043229 intracellular organelle; GO:0043231 intracellular membrane-bounded organelle; GO:0043232 intracellular non-membrane-bounded organelle; GO…		PF00076	RNA recognition motif. (a.k.a. RRM, RBD, or RNP domain)	A	KOG0118	FOG: RRM domain
P51159	Ras-related protein Rab-27A OS=Homo sapiens OX=9606 GN=RAB27A PE=1 SV=3	RAB27A	0.69	0.000750415	Down	24.868	9	2	2	2	0.773	0.858	0.803	1.156	1.236	1.135	cytoplasm	K07885			GO:0001775 cell activation; GO:0001906 cell killing; GO:0001909 leukocyte mediated cytotoxicity; GO:0001913 T cell mediated cytotoxicity; GO:0002228 natural killer cell mediated immunity; GO:0002250 adaptive immune response; GO:0002252 immune effector process; GO:0002263 cell activation involved in immune response; GO:0002274 myeloid leukocyte activation; GO:0002275 myeloid cell activation involv…	GO:0000323 lytic vacuole; GO:0001750 photoreceptor outer segment; GO:0005576 extracellular region; GO:0005622 intracellular; GO:0005623 cell; GO:0005737 cytoplasm; GO:0005764 lysosome; GO:0005768 endosome; GO:0005770 late endosome; GO:0005771 multivesicular body; GO:0005773 vacuole; GO:0005794 Golgi apparatus; GO:0005829 cytosol; GO:0005886 plasma membrane; GO:0005929 cilium; GO:0010008 endosome …	GO:0000166 nucleotide binding; GO:0001882 nucleoside binding; GO:0001883 purine nucleoside binding; GO:0003824 catalytic activity; GO:0003924 GTPase activity; GO:0005488 binding; GO:0005515 protein binding; GO:0005525 GTP binding; GO:0008092 cytoskeletal protein binding; GO:0016462 pyrophosphatase activity; GO:0016787 hydrolase activity; GO:0016817 hydrolase activity, acting on acid anhydrides; G…	PF00071	Ras family	U	KOG0081	GTPase Rab27, small G protein superfamily
P20839	Inosine-5'-monophosphate dehydrogenase 1 OS=Homo sapiens OX=9606 GN=IMPDH1 PE=1 SV=2	IMPDH1	1.367	0.000216486	Up	55.405	2.9	2	1	2	1.214	1.155	1.127	0.834	0.859	0.864	cytoplasm	K00088	IMPDH; IMP dehydrogenase [EC:1.1.1.205]	hsa00983 Drug metabolism - other enzymes; hsa00230 Purine metabolism; hsa01100 Metabolic pathways	GO:0001654 eye development; GO:0001775 cell activation; GO:0002252 immune effector process; GO:0002263 cell activation involved in immune response; GO:0002274 myeloid leukocyte activation; GO:0002275 myeloid cell activation involved in immune response; GO:0002283 neutrophil activation involved in immune response; GO:0002366 leukocyte activation involved in immune response; GO:0002376 immune syste…	GO:0000323 lytic vacuole; GO:0005576 extracellular region; GO:0005622 intracellular; GO:0005623 cell; GO:0005634 nucleus; GO:0005737 cytoplasm; GO:0005764 lysosome; GO:0005766 primary lysosome; GO:0005773 vacuole; GO:0005775 vacuolar lumen; GO:0005829 cytosol; GO:0012505 endomembrane system; GO:0030141 secretory granule; GO:0031410 cytoplasmic vesicle; GO:0031974 membrane-enclosed lumen; GO:00319…	GO:0003676 nucleic acid binding; GO:0003677 DNA binding; GO:0003824 catalytic activity; GO:0003938 IMP dehydrogenase activity; GO:0005488 binding; GO:0016491 oxidoreductase activity; GO:0016614 oxidoreductase activity, acting on CH-OH group of donors; GO:0016616 oxidoreductase activity, acting on the CH-OH group of donors, NAD or NADP as acceptor; GO:0097159 organic cyclic compound binding; GO:19…	PF00478; PF00571	IMP dehydrogenase / GMP reductase domain; CBS domain	F	KOG2550	IMP dehydrogenase/GMP reductase
Q9BTE3	Mini-chromosome maintenance complex-binding protein OS=Homo sapiens OX=9606 GN=MCMBP PE=1 SV=2	MCMBP	1.367	0.00661576	Up	72.979	10.7	6	6	8	1.226	1.18	1.117	0.809	0.813	0.955	cytoplasm				GO:0000819 sister chromatid segregation; GO:0006139 nucleobase-containing compound metabolic process; GO:0006259 DNA metabolic process; GO:0006260 DNA replication; GO:0006261 DNA-dependent DNA replication; GO:0006725 cellular aromatic compound metabolic process; GO:0006807 nitrogen compound metabolic process; GO:0006996 organelle organization; GO:0007049 cell cycle; GO:0007059 chromosome segregat…	GO:0000228 nuclear chromosome; GO:0000785 chromatin; GO:0000790 nuclear chromatin; GO:0005622 intracellular; GO:0005623 cell; GO:0005634 nucleus; GO:0005654 nucleoplasm; GO:0005694 chromosome; GO:0005737 cytoplasm; GO:0005829 cytosol; GO:0005886 plasma membrane; GO:0016020 membrane; GO:0031974 membrane-enclosed lumen; GO:0031981 nuclear lumen; GO:0032991 protein-containing complex; GO:0042555 MCM…	GO:0003682 chromatin binding; GO:0005488 binding;			L	KOG2545	Conserved membrane protein
[truncated: 279 more rows]
