# Supplementary material for: SNORA14A inhibits hepatoblastoma cell proliferation by regulating SDHB-mediated succinate metabolism
Source: Cell Death Discov. 2023 Jan 30;9:36. doi: 10.1038/s41420-023-01325-0 (PMC9886955; doi:10.1038/s41420-023-01325-0)
Supplement: Supplementary file 13 — Table S3 [file 41420_2023_1325_MOESM13_ESM.xlsx]

## Sheet: The levels of all metabolites
Metabolite Name	KEGG ID	Transitions	Retention Time(min)	QC RSD	LV-NC-1	LV-NC-2	LV-NC-3	LV-S14A-1	LV-S14A-2	LV-S14A-3	QC-1	QC-2	QC-3	Unnamed: 13
alpha-ketoglutarate	C00026	145.2 / 101.1	3.74795
Oxaloacetate	C00036	131.1 / 87.1	4.40228	0.175507	31.3394	15.044	24.8122	17.8274	14.9958	15.3026	23.7318	20.1708	28.6218
Succinate	C00042	117.1 / 73.0	4.56918	0.0155487	0.969564	0.597237	0.635282	0.330109	0.424792	0.368202	0.50938	0.494274	0.498556
Phosphoenolpyruvate	C00074	167.1 / 79.0	7.50069	0.0906015	2.77271	1.84813	2.26721	1.28866	0.935536	1.34463	1.89679	1.60182	1.86538
L-Malic acid	C00149	133.0 / 115.1	4.9538	0.0157123	5.5738	4.02547	6.58911	1.83999	2.11836	2.73932	3.50418	3.46561	3.57453
Lactate	C00186	89.2 / 43.0	1.77599	0.0815343	70.9506	42.0445	39.5225	30.1187	31.4078	29.4531	41.7013	37.3687	35.651
cis-Aconitate	C00417	173.1 / 85.1	6.75365	0.0203242	0.134417	0.0797527	0.152926	0.0379108	0.045668	0.0583765	0.0733	0.0762822	0.0753345
GMP	C00144	362.1 / 79.1	7.85186	0.0414267	0.985726	0.167379	1.21782	0.504516	0.207152	0.683674	0.58017	0.581938	0.62374
NAD	C00003	662.1 / 540.0	6.52925	0.0145054	5.76052	1.61951	8.21239	2.16523	1.56474	3.17507	3.6126	3.60826	3.70182
NADH	C00004	664.1 / 408.0	6.52413	0.0956768	6.38025	1.97951	6.59101	2.06183	1.47424	2.74992	2.96902	3.59785	3.29352
NADPH	C00005	744.1 / 408.0	9.97024
NADP	C00006	742.1 / 620.0	9.96781	0.0600532	0.10356	0.0133131	0.175574	0.0643874	0.048857	0.0662824	0.0705703	0.0788218	0.0780292
ADP	C00008	426.0 / 79.0	7.46184	0.0761369	14.5054	2.30121	15.4049	5.91989	2.7738	6.31509	6.84936	7.42902	7.97896
Adenosine monophosphate	C00020	346.1 / 79.0	6.21975	0.03023	1.70636	0.307382	2.1945	0.904908	0.445684	1.25676	1.04789	1.08566	1.11305
Cyclic AMP	C00575	328.0 / 134.0	1.91483	0.0144611	0.00483243	0.00480168	0.00500392	0.00280557	0.00276722	0.00299981	0.00358894	0.00366088	0.00355961
Isocitrate	C00311	191.0 / 73.0	7.4452	0.0406294	0.231063	0.185319	0.212351	0.0914531	0.102127	0.11568	0.142303	0.145331	0.153835
Citrate	C00158	191.1 / 87.1	7.5659	0.0294382	18.8034	23.8936	20.2854	6.106	9.39075	14.0576	14.1706	14.0228	14.8164
Pyruvate	C00022	87.1 / 43.1	1.32221
Fumarate	C00122	115.1 / 71.1	4.05013
Adenosine 5'-triphosphate (ATP)	C00002	506.0 / 159.0	8.49884	0.0216423	0.753279	0.258345	1.33444	0.341713	0.23649	0.377105	0.505748	0.506214	0.525184
Guanosine 5'-diphosphate (GDP)	C00035	442.0 / 79.0	9.0285	0.0191786	0.666211	0.510588	0.638076	0.304974	0.279298	0.311803	0.433032	0.418134	0.431521
Guanosine 5'-triphosphate (GTP)	C00044	522.0 / 159.1	10.043	0.000926361	1.04051	1.03587	1.05497	0.603066	0.599547	0.605971	0.766732	0.766028	0.765312
Thiamine pyrophosphate (TPP)	C00068	423.0 / 302.0	9.49994	0.0114095	0.121406	0.0662262	0.161618	0.0690174	0.0558076	0.0662866	0.0919532	0.0933871	0.0913361
Flavin mononucleotide (FMN)	C00061	455.1 / 97.0	5.08039	0.00374847	0.414444	0.419994	0.40855	0.23844	0.245343	0.240409	0.305165	0.307064	0.307235
D-Fructose 1,6-bisphosphate	C00354	339.1 / 97.0	10.7884
Beta-D-Fructose 6-phosphate	C05345	259.1 / 97.0	7.41067	0.0584787	1.7839	0.680339	1.22718	0.269553	0.266988	0.410063	0.632251	0.70528	0.695435
3-Phospho-D-glycerate	C00197	185.0 / 97.0	7.79463	0.0300584	3.66619	2.20244	2.45408	1.26162	1.18164	1.61126	1.85882	1.94108	1.97032
D-Glucose 6-phosphate	C00092	259.0 / 97.0	8.34515	0.0298681	0.50446	0.248967	0.266319	0.0976167	0.117626	0.119852	0.195963	0.20634	0.206582
Dihydroxyacetone phosphate	C00111	169.1 / 97.0	6.27529	0.135025	0.825057	0.39863	0.450623	0.229352	0.192664	0.172297	0.304686	0.38644	0.312304
Acetyl coenzyme A (Acetyl-CoA)	C00024	808.2 / 408.1	5.78103	0.00286468	0.112889	0.10924	0.113837	0.0648002	0.0641679	0.0647276	0.0819996	0.0820927	0.0816478
Succinyl coenzyme A (Succinyl-CoA)	C00091	866.1 / 408.1	8.59
Glutaryl-CoA	C00527	880.1 / 407.9	8.381
	-
	-
nmol	-

## Sheet: LV-S14A_vs_LV-NC
Table S3: The levels of energy metabolites in HuH6/LV-NC and HuH6/LV-SNORA14A cells were determined by targeted metabolomics.
Metabolite Name	Transitions	Retention Time(min)	QC RSD	Fold change	p-value	LV-S14A-1	LV-S14A-2	LV-S14A-3	LV-NC-1	LV-NC-2	LV-NC-3	Unnamed: 12
Guanosine 5'-triphosphate (GTP)	522.0 / 159.1	10.043	0.000926361	0.577574	2.1144e-07	0.603066	0.599547	0.605971	1.04051	1.03587	1.05497
Flavin mononucleotide (FMN)	455.1 / 97.0	5.08039	0.00374847	0.582622	1.53122e-06	0.23844	0.245343	0.240409	0.414444	0.419994	0.40855
Acetyl coenzyme A (Acetyl-CoA)	808.2 / 408.1	5.78103	0.00286468	0.576535	4.73248e-06	0.0648002	0.0641679	0.0647276	0.112889	0.10924	0.113837
Cyclic AMP	328.0 / 134.0	1.91483	0.0144611	0.585639	2.95671e-05	0.00280557	0.00276722	0.00299981	0.00483243	0.00480168	0.00500392
Isocitrate	191.0 / 73.0	7.4452	0.0406294	0.491878	0.00208683	0.0914531	0.102127	0.11568	0.231063	0.185319	0.212351
Guanosine 5'-diphosphate (GDP)	442.0 / 79.0	9.0285	0.0191786	0.493739	0.00331334	0.304974	0.279298	0.311803	0.666211	0.510588	0.638076
Citrate	191.1 / 87.1	7.5659	0.0294382	0.469249	0.0156037	6.106	9.39075	14.0576	18.8034	23.8936	20.2854
L-Malic acid	133.0 / 115.1	4.9538	0.0157123	0.413733	0.0161611	1.83999	2.11836	2.73932	5.5738	4.02547	6.58911
Phosphoenolpyruvate	167.1 / 79.0	7.50069	0.0906015	0.518118	0.0202439	1.28866	0.935536	1.34463	2.77271	1.84813	2.26721
cis-Aconitate	173.1 / 85.1	6.75365	0.0203242	0.386698	0.0300152	0.0379108	0.045668	0.0583765	0.134417	0.0797527	0.152926
3-Phospho-D-glycerate	185.0 / 97.0	7.79463	0.0300584	0.487163	0.0390681	1.26162	1.18164	1.61126	3.66619	2.20244	2.45408
Succinate	117.1 / 73.0	4.56918	0.0155487	0.510018	0.0414825	0.330109	0.424792	0.368202	0.969564	0.597237	0.635282
Beta-D-Fructose 6-phosphate	259.1 / 97.0	7.41067	0.0584787	0.256434	0.0468265	0.269553	0.266988	0.410063	1.7839	0.680339	1.22718
D-Glucose 6-phosphate	259.0 / 97.0	8.34515	0.0298681	0.328605	0.0509193	0.0976167	0.117626	0.119852	0.50446	0.248967	0.266319
Dihydroxyacetone phosphate	169.1 / 97.0	6.27529	0.135025	0.35496	0.0564059	0.229352	0.192664	0.172297	0.825057	0.39863	0.450623
Lactate	89.2 / 43.0	1.77599	0.0815343	0.596519	0.112048	30.1187	31.4078	29.4531	70.9506	42.0445	39.5225
Thiamine pyrophosphate (TPP)	423.0 / 302.0	9.49994	0.0114095	0.547206	0.132279	0.0690174	0.0558076	0.0662866	0.121406	0.0662262	0.161618
NADH	664.1 / 408.0	6.52413	0.0956768	0.420446	0.135452	2.06183	1.47424	2.74992	6.38025	1.97951	6.59101
Oxaloacetate	131.1 / 87.1	4.40228	0.175507	0.675967	0.185795	17.8274	14.9958	15.3026	31.3394	15.044	24.8122
Adenosine 5'-triphosphate (ATP)	506.0 / 159.0	8.49884	0.0216423	0.407197	0.213682	0.341713	0.23649	0.377105	0.753279	0.258345	1.33444
NAD	662.1 / 540.0	6.52925	0.0145054	0.442846	0.217506	2.16523	1.56474	3.17507	5.76052	1.61951	8.21239
ADP	426.0 / 79.0	7.46184	0.0761369	0.465945	0.259872	5.91989	2.7738	6.31509	14.5054	2.30121	15.4049
GMP	362.1 / 79.1	7.85186	0.0414267	0.588523	0.402446	0.504516	0.207152	0.683674	0.985726	0.167379	1.21782
Adenosine monophosphate	346.1 / 79.0	6.21975	0.03023	0.619582	0.432682	0.904908	0.445684	1.25676	1.70636	0.307382	2.1945
NADP	742.1 / 620.0	9.96781	0.0600532	0.613876	0.470389	0.0643874	0.048857	0.0662824	0.10356	0.0133131	0.175574
alpha-ketoglutarate	145.2 / 101.1	3.74795
NADPH	744.1 / 408.0	9.97024
Pyruvate	87.1 / 43.1	1.32221
Fumarate	115.1 / 71.1	4.05013
D-Fructose 1,6-bisphosphate	339.1 / 97.0	10.7884
Succinyl coenzyme A (Succinyl-CoA)	866.1 / 408.1	8.59
Glutaryl-CoA	880.1 / 407.9	8.381
